# Supplementary material for: Jejunal transcriptomic profiling of two layer strains throughout the entire production period
Source: Sci Rep. 2021 Oct 11;11:20086. doi: 10.1038/s41598-021-99566-5 (PMC8505660; doi:10.1038/s41598-021-99566-5)
Supplement: Supplementary file 2 — Supplementary Information 2. [file 41598_2021_99566_MOESM2_ESM.xlsx]

## Sheet: Plasma parameters
Supplementary Table S1
Title of manuscript	Jejunal transcriptomic profiling of two layer strains throughout the entire production period
AUTHORs	Adewunmi O. Omotoso, Henry Reyer, Michael Oster, Siriluck Ponsuksili, Nares Trakooljul, Eduard Muráni, Vera Sommerfeld, Markus Rodehutscord, and Klaus Wimmers
CAPTION	Descriptive statistics of plasma parameters related to maintenance of mineral homeostasis in LB and LSL laying hens (mean, standard error). Data for inorganic P and calcium were adopted from ref. 9.
Item	Unit	week 10		week 16		week 24		week 30		week 60
		LB	LSL	LB	LSL	LB	LSL	LB	LSL	LB	LSL
Albumin (ALB)	[g/dl]	1.62 ± 0.24	1.40 ± 0.17	1.29 ± 0.04	1.45 ± 0.05	1.51 ± 0.03	1.52 ± 0.05	1.86 ± 0.07	1.82 ± 0.05	2.06 ± 0.05	2.01 ± 0.04
Alkaline phosphatase activity (ALP)	[U/l]	1001.5 ± 143.7	2161.1 ± 322.8	938.2 ± 129.8	1086.5 ± 161.6	883.5 ± 276.0	1543.9 ± 288.3	536.5 ± 98.6	490.3 ± 40.0	482.4 ± 82.9	468.2 ± 54.8
Magnesium (Mg)	[mg/dl]	2.73 ± 0.07	2.98 ± 0.07	2.95 ± 0.06	3.12 ± 0.09	3.37 ± 0.11	3.58 ± 0.09	3.74 ± 0.11	3.72 ± 0.07	4.39 ± 0.15	4.27 ± 0.07
Calcidiol (25OH-VitD3)	[ng/ml]	73.70 ± 3.66	71.91 ± 1.45	64.21 ± 2.79	55.90 ± 2.11	19.97 ± 2.43	12.70 ± 1.60	28.01 ± 3.28	16.41 ± 1.82	27.25 ± 3.81	13.89 ± 0.97
Parathyroid hormone (PTH)	[pg/ml]	41.27 ± 2.40	47.95 ± 2.88	42.16 ± 2.04	48.40 ± 2.47	53.29 ± 3.18	61.55 ± 5.54	45.34 ± 1.62	48.26 ± 1.74	46.80 ± 3.05	54.09 ± 3.86
Triiodothyronine (T3)	[ng/ml]	2.05 ± 0.14	2.29 ± 0.09	1.86 ± 0.12	2.35 ± 0.15	0.68 ± 0.06	0.55 ± 0.07	0.50 ± 0.04	0.56 ± 0.06	0.73 ± 0.07	0.68 ± 0.05
Calcitriol (1,25OH2-VitD3)	[pmol/l]	99.07 ± 5.33	109.99 ± 5.15	77.52 ± 7.22	68.38 ± 7.37	275.57 ± 67.90	352.28 ± 31.34	251.73 ± 20.47	267.20 ± 21.50	217.18 ± 21.14	251.14 ± 17.94
Inorganic Phosphorus (IP)	[mmol/l]	2.38 ± 0.05	2.38 ± 0.06	2.51 ± 0.06	2.38 ± 0.03	1.33 ± 0.10	1.36 ± 0.10	1.96 ± 0.10	1.67 ± 0.03	2.53 ± 0.14	2.22 ± 0.13
Calcium (Ca)	[mmol/l]	2.63 ± 0.02	2.75 ± 0.03	2.91 ± 0.04	2.92 ± 0.04	6.71 ± 0.33	6.63 ± 0.43	7.61 ± 0.25	6.70 ± 0.21	8.35 ± 0.43	8.21 ± 0.32
Estradiol (E2)	[pg/ml]	80.20 ± 3.72	91.08 ± 4.79	133.51 ± 12.97	146.18 ± 13.24	855.99 ± 79.26	817.75 ± 42.62	872.60 ± 73.54	739.27 ± 55.87	1212.94 ± 108.59	799.29 ± 118.71
