# Supplementary material for: Jejunal transcriptomic profiling of two layer strains throughout the entire production period
Source: Sci Rep. 2021 Oct 11;11:20086. doi: 10.1038/s41598-021-99566-5 (PMC8505660; doi:10.1038/s41598-021-99566-5)
Supplement: Supplementary file 3 — Supplementary Information 3. [file 41598_2021_99566_MOESM3_ESM.xlsx]

## Sheet: LB vs. LSL (week 10)
Supplementary Table S2
Title of manuscript	Jejunal transcriptomic profiling of two layer strains throughout the entire production period
AUTHORs	Adewunmi O. Omotoso, Henry Reyer, Michael Oster, Siriluck Ponsuksili, Nares Trakooljul, Eduard Muráni, Vera Sommerfeld, Markus Rodehutscord, and Klaus Wimmers
CAPTION	Differentially expressed genes derived from jejunal mucosa related to selected production stages in LB and LSL laying hens.
LB vs. LSL, week 10
Ensembl ID	Base mean	Fold change	p-value	FDR (q-value)	Human orthologous gene symbol
ENSGALG00000006522	217.378	25.8357	1.07e-69	1.16e-65	HCK
ENSGALG00000046353	148.84	-146.763	8.24e-60	4.47e-56	SUN5
ENSGALG00000049903	403.839	-10.9759	3.5e-46	1.27e-42	AKR1E2
ENSGALG00000048625	95.711	11.8648	7.31e-41	1.98e-37	WRAP53
ENSGALG00000048571	59.7584	19.6412	3.41e-39	7.4e-36	ENSGALG00000048571
ENSGALG00000027147	100.517	13.3366	1.92e-37	3.48e-34	ENSGALG00000027147
ENSGALG00000026716	56.2726	12.5945	1.43e-28	2.22e-25	CELF5
ENSGALG00000049315	29.04	-326.126	2.87e-28	3.9e-25	SUN5
ENSGALG00000005886	156.664	7.77039	5.58e-26	6.73e-23	WSCD1
ENSGALG00000054210	56.4465	-72.7663	1.61e-22	1.75e-19	AKR1E2
ENSGALG00000005077	74.1048	-14.6974	6.6e-22	6.52e-19	F8
ENSGALG00000002618	35.4837	-9.10544	7.32e-20	6.62e-17	KCTD7
ENSGALG00000017652	30.3158	5.89764	4.73e-19	3.67e-16	TTC9
ENSGALG00000051964	97.7	-405.313	5.29e-19	3.83e-16	ENSGALG00000051964
ENSGALG00000031013	2702.65	-6.60254	1.16e-18	7.88e-16	DHDH
ENSGALG00000051726	166.731	-7.2862	2.37e-18	1.51e-15	ENSGALG00000051726
ENSGALG00000049181	177.97	14.7083	1.55e-17	9.34e-15	CHST14
ENSGALG00000046980	24.1748	-109.179	5.38e-17	3.07e-14	ENSGALG00000046980
ENSGALG00000042611	162.585	-6.73568	2.98e-16	1.61e-13	CLEC2B
ENSGALG00000052084	13.8003	-14.6404	6.03e-16	2.97e-13	SUN5
ENSGALG00000044569	87.9224	-797.054	1.21e-15	5.47e-13	CLEC2B
ENSGALG00000048588	79.5954	3.15984	1.32e-15	5.71e-13	ENSGALG00000048588
ENSGALG00000026384	86.6798	-6.87306	6.18e-15	2.48e-12	PCSK4
ENSGALG00000021220	13.3377	7.68469	7.45e-15	2.89e-12	PPP1R3D
ENSGALG00000029724	32.4365	5.9135	1.8e-14	6.52e-12	MTURN
ENSGALG00000034527	16.2668	-34.1622	2.79e-14	9.78e-12	ENSGALG00000034527
ENSGALG00000015438	66.8864	-3.20854	1.17e-13	3.86e-11	MPZL1
ENSGALG00000006598	157.071	-3.14084	1.32e-13	4.2e-11	SORL1
ENSGALG00000045540	499.26	3.93437	5.45e-13	1.6e-10	CLEC2B
ENSGALG00000036550	3.51043	-37.8785	6.07e-13	1.73e-10	PRSS22
ENSGALG00000051054	527.27	-10.9189	8.66e-13	2.35e-10	HFE
ENSGALG00000043671	57.2476	-3.75206	1.19e-12	3.14e-10	ENSGALG00000043671
ENSGALG00000049873	43.1027	-4.40098	2.85e-12	7.2e-10	ENSGALG00000049873
ENSGALG00000052217	3.99575	-36.6884	4.89e-12	1.15e-09	ENSGALG00000052217
ENSGALG00000025945	951.643	-26.2636	4.88e-12	1.15e-09	AVD
ENSGALG00000050343	7.4468	-35.9217	5.75e-12	1.33e-09	ENSGALG00000050343
ENSGALG00000037156	96.6524	-4.35778	7.09e-12	1.57e-09	ENSGALG00000037156
ENSGALG00000047837	17.5783	58.8866	7.87e-12	1.71e-09	GIMAP7
ENSGALG00000047380	195.861	-17.0051	1.05e-11	2.23e-09	HFE
ENSGALG00000017378	9.91244	11.3141	1.93e-11	4.03e-09	CRTAC1
ENSGALG00000050737	201.71	17.4826	2.64e-11	5.3e-09	SLC27A5
ENSGALG00000017072	192.385	-3.80797	3.66e-11	7.09e-09	ENSGALG00000017072
ENSGALG00000012419	80.1487	-3.15198	5.2e-11	9.74e-09	ENSGALG00000012419
ENSGALG00000048054	4.92177	-12.5628	5.33e-11	9.8e-09	ENSGALG00000048054
ENSGALG00000050091	21.3187	-59.1056	8.87e-11	1.58e-08	CLEC2B
ENSGALG00000023692	342.589	-5.07464	9.89e-11	1.73e-08	ENSGALG00000023692
ENSGALG00000036831	688.775	30.1795	1.29e-10	2.19e-08	ENSGALG00000036831
ENSGALG00000050829	583.527	7.8949	1.27e-10	2.19e-08	ENSGALG00000050829
ENSGALG00000008728	79.7623	3.00977	2.89e-10	4.61e-08	PTER
ENSGALG00000042449	23.0071	-111.605	3.75e-10	5.74e-08	CLEC2B
ENSGALG00000052376	7.67654	-43.7732	5.53e-10	7.9e-08	CLEC2B
ENSGALG00000054264	29.7354	5.06902	6.03e-10	8.49e-08	GIMAP7
ENSGALG00000047713	16.4913	-11.8061	9.56e-10	1.31e-07	QPRT
ENSGALG00000053676	35.4158	-4.16536	9.7e-10	1.32e-07	ENSGALG00000053676
ENSGALG00000027534	713.72	-3.82502	9.96e-10	1.34e-07	GM2A
ENSGALG00000050239	5.58302	-20.9317	1.56e-09	1.96e-07	ENSGALG00000050239
ENSGALG00000041833	258.696	-39	1.96e-09	2.41e-07	ENSGALG00000041833
ENSGALG00000047182	200.606	3.47228	2.1e-09	2.56e-07	ACHE
ENSGALG00000039480	20.3306	7.86271	2.58e-09	3.08e-07	ENSGALG00000039480
ENSGALG00000047205	6.1427	-10.0045	3.35e-09	3.96e-07	ENSGALG00000047205
ENSGALG00000008037	7.51863	6.17651	4.44e-09	5.18e-07	HORMAD2
ENSGALG00000010044	34.351	3.3011	4.95e-09	5.71e-07	KCNMB4
ENSGALG00000044630	1.99103	-21.9776	5.68e-09	6.42e-07	CLEC2B
ENSGALG00000006130	7.78397	-13.1503	7.44e-09	8.33e-07	STMN3
ENSGALG00000048150	9.25222	9.30964	7.88e-09	8.64e-07	ENSGALG00000048150
ENSGALG00000023843	7.30708	9.08074	1.06e-08	1.14e-06	FRMD7
ENSGALG00000050250	3.57238	-19.5334	1.14e-08	1.21e-06	HIST1H46L2
ENSGALG00000048419	18.0952	-8.7614	1.19e-08	1.25e-06	ENSGALG00000048419
ENSGALG00000048710	8.71919	19.5364	1.46e-08	1.53e-06	ENSGALG00000048710
ENSGALG00000050544	67.012	-169.797	1.65e-08	1.67e-06	GBP6
ENSGALG00000050182	184.232	3.48605	1.71e-08	1.7e-06	GIMAP7
ENSGALG00000021031	75.2751	2.83506	1.7e-08	1.7e-06	ACKR3
ENSGALG00000043787	163.944	-3.57576	1.8e-08	1.78e-06	DEPTOR
ENSGALG00000053814	3.68014	-44.5694	1.98e-08	1.92e-06	ENSGALG00000053814
ENSGALG00000015053	985.179	-4.00125	1.98e-08	1.92e-06	GLDC
ENSGALG00000006083	16.7618	-18.7141	2.27e-08	2.16e-06	ENSGALG00000006083
ENSGALG00000049226	2.58919	27.9231	2.81e-08	2.63e-06	ENSGALG00000049226
ENSGALG00000003537	23.9728	-3.16644	2.89e-08	2.68e-06	SGK2
ENSGALG00000044755	20.6612	6.29193	3.22e-08	2.94e-06	CD8A
ENSGALG00000042656	14.1446	-22.0826	3.31e-08	3e-06	ENSGALG00000042656
ENSGALG00000015935	40.0925	-4.38224	3.98e-08	3.57e-06	SMYD1
ENSGALG00000047281	27.9576	3.29512	4.29e-08	3.79e-06	SULT2B1L2
ENSGALG00000033171	1242.86	3.51447	4.44e-08	3.89e-06	TGM4
ENSGALG00000036175	235.201	4.20044	4.61e-08	3.96e-06	CAPG
ENSGALG00000031497	8.20111	-6.5424	4.99e-08	4.23e-06	ANXA4
ENSGALG00000021171	126.78	3.64165	7.25e-08	5.87e-06	ENSGALG00000021171
ENSGALG00000000871	794.966	-10.0103	1.51e-07	1.19e-05	ART1
ENSGALG00000051563	39.4929	6.06498	1.75e-07	1.34e-05	ENSGALG00000051563
ENSGALG00000012647	11.7289	4.82636	1.76e-07	1.34e-05	RFX4
ENSGALG00000044218	5.51515	9.68547	1.86e-07	1.39e-05	CD8A
ENSGALG00000035230	17.6187	-37.4304	2.07e-07	1.52e-05	CSMD1
ENSGALG00000044327	8.67726	5.5096	2.04e-07	1.52e-05	CD8A
ENSGALG00000054648	23.024	-74.1615	3.48e-07	2.39e-05	GBP6
ENSGALG00000050749	283.894	-13.5373	3.54e-07	2.42e-05	ENSGALG00000050749
ENSGALG00000016648	12.4733	-8.53064	3.69e-07	2.5e-05	ARSD
ENSGALG00000053887	23.1455	4.17927	3.79e-07	2.56e-05	ENSGALG00000053887
ENSGALG00000002407	29.7229	3.21715	3.98e-07	2.66e-05	HYDIN
ENSGALG00000023689	2830.31	-3.02127	3.99e-07	2.66e-05	ASS1
ENSGALG00000046715	6.33181	15.1483	4.21e-07	2.77e-05	ENSGALG00000046715
ENSGALG00000049721	65.7888	-7.79592	4.97e-07	3.19e-05	MAZ
ENSGALG00000054980	16.2632	-6.84724	5.57e-07	3.56e-05	ENSGALG00000054980
ENSGALG00000010663	24.912	-3.45354	6.49e-07	4.07e-05	TTC8
ENSGALG00000049045	2.22485	12.4782	7.15e-07	4.46e-05	ENSGALG00000049045
ENSGALG00000002708	90.1396	-3.36273	7.37e-07	4.57e-05	LINGO1
ENSGALG00000049747	50.3154	5.76707	8.67e-07	5.23e-05	ENSGALG00000049747
ENSGALG00000044811	14.9326	-3.71363	8.67e-07	5.23e-05	MSMB
ENSGALG00000050634	58.7904	6.98053	9.6e-07	5.72e-05	ENSGALG00000050634
ENSGALG00000029540	10.3693	8.09102	1.11e-06	6.46e-05	MMRN2
ENSGALG00000016324	74.0019	3.49889	1.35e-06	7.72e-05	GSTA4L
ENSGALG00000052105	2.95015	-31.9346	2.14e-06	0.000116327	ENSGALG00000052105
ENSGALG00000047314	1842.71	5.45793	2.52e-06	0.000132928	HFE
ENSGALG00000004262	12.5712	-3.20513	2.58e-06	0.000135122	TMIGD1
ENSGALG00000035751	6.03962	3.76202	2.98e-06	0.000154144	ONECUT2
ENSGALG00000047567	18.9856	3.75591	3.31e-06	0.000169999	ENSGALG00000047567
ENSGALG00000032784	3.92702	9.8948	3.44e-06	0.000174269	ENSGALG00000032784
ENSGALG00000051748	11.7562	-9.31817	3.81e-06	0.0001907	METTL11B
ENSGALG00000048338	6.18307	-4.72732	3.88e-06	0.000191209	ENSGALG00000048338
ENSGALG00000002957	7.12819	-6.54126	4.04e-06	0.000198283	ENSGALG00000002957
ENSGALG00000050179	16.1081	-7.24258	4.29e-06	0.000208884	ENSGALG00000050179
ENSGALG00000054946	2.18645	9.48436	4.39e-06	0.000211664	ENSGALG00000054946
ENSGALG00000032440	13.4435	-2.89435	4.76e-06	0.000226752	QPCT
ENSGALG00000050131	5.03085	6.32748	4.84e-06	0.000229458	MOG
ENSGALG00000046719	36.1767	4.90065	5.31e-06	0.000245329	IGLV3-32
ENSGALG00000015970	33.1444	-5.27979	5.7e-06	0.000261202	COL9A1
ENSGALG00000053680	57.533	3.78249	5.73e-06	0.000261338	HIST1H46L2
ENSGALG00000050677	5.21211	8.96993	5.76e-06	0.000261447	BRICD5
ENSGALG00000012457	5.95606	-9.04214	6.51e-06	0.000293316	SSTR3
ENSGALG00000034580	1.72534	-10.3347	8.24e-06	0.000359187	ENSGALG00000034580
ENSGALG00000014701	17.5895	-3.03624	8.94e-06	0.000385085	RAP1GAP1
ENSGALG00000048020	15.7772	-3.16773	8.99e-06	0.000385695	ENSGALG00000048020
ENSGALG00000030886	246.447	-4.89637	9.28e-06	0.000393197	PTGDS
ENSGALG00000006018	236.222	3.23294	9.41e-06	0.000395778	SLC22A13
ENSGALG00000050329	53.1078	-5.94404	1.06e-05	0.000435514	HFE
ENSGALG00000053682	2276.1	5.58383	1.11e-05	0.00045244	HFE
ENSGALG00000052122	9.75462	-6.93635	1.18e-05	0.000472329	ENSGALG00000052122
ENSGALG00000044439	5.11261	12.2671	1.35e-05	0.00053529	ENSGALG00000044439
ENSGALG00000016870	51.2668	-4.55382	1.4e-05	0.000543389	TMTC4
ENSGALG00000006322	4127.76	3.53595	1.41e-05	0.00054727	CLCA1
ENSGALG00000050429	14.0894	-42.8328	1.51e-05	0.000577186	ENSGALG00000050429
ENSGALG00000040529	2.22919	8.05132	1.63e-05	0.000620069	DLX3
ENSGALG00000053871	12.4926	6.23273	1.75e-05	0.000654125	CDCA8
ENSGALG00000001431	5.89743	-5.00538	2.11e-05	0.000775228	GUCA1A
ENSGALG00000052464	3.85137	-7.14402	2.19e-05	0.000801002	ANKRD33
ENSGALG00000052514	1675.9	-3.70012	2.24e-05	0.000812451	ENSGALG00000052514
ENSGALG00000051660	35.3718	-24.1743	2.38e-05	0.000854115	ENSGALG00000051660
ENSGALG00000048887	598.755	4.11453	2.41e-05	0.000859834	ENSGALG00000048887
ENSGALG00000049062	28.5685	4.84483	2.42e-05	0.00086002	ENSGALG00000049062
ENSGALG00000051550	13.0409	-2.88554	2.46e-05	0.000871368	ARMH4
ENSGALG00000044662	9.91829	-52.1135	2.6e-05	0.000908571	ENSGALG00000044662
ENSGALG00000049225	6.54498	-4.90851	2.59e-05	0.000908571	ENSGALG00000049225
ENSGALG00000049869	17.8749	-3.62534	2.67e-05	0.000930768	ENSGALG00000049869
ENSGALG00000025386	14.2585	3.57026	2.93e-05	0.000999359	gga-mir-1723
ENSGALG00000034713	6.40337	-18.7345	3.34e-05	0.00111364	ENSGALG00000034713
ENSGALG00000053764	47.0884	-3.58375	3.76e-05	0.00122322	CYYR1
ENSGALG00000001883	30.9409	-4.06935	3.8e-05	0.00122827	ST6GALNAC2
ENSGALG00000054033	2.06844	11.4068	3.85e-05	0.00123746	CKM
ENSGALG00000052887	1255.99	-3.85384	4.21e-05	0.0013386	CBR3
ENSGALG00000002931	5297.77	-3.78047	5.29e-05	0.00163439	REG4
ENSGALG00000043130	18.0569	-3.23876	5.28e-05	0.00163439	ANXA4
ENSGALG00000048880	966.321	4.22213	5.37e-05	0.00165097	ENSGALG00000048880
ENSGALG00000024466	93.8876	-3.36825	5.89e-05	0.0017846	CCL17
ENSGALG00000052593	22.5372	4.35369	5.97e-05	0.00179435	ENSGALG00000052593
ENSGALG00000042279	13.1946	-7.42591	6.13e-05	0.00183377	CYP24A1
ENSGALG00000021025	30.5311	-3.73188	6.62e-05	0.00196428	ENSGALG00000021025
ENSGALG00000012505	19.5282	-4.32309	6.98e-05	0.00204587	LRFN5
ENSGALG00000051068	8.51755	-8.05796	7.14e-05	0.00208372	ENSGALG00000051068
ENSGALG00000052009	142.019	3.73237	7.37e-05	0.00213168	ENSGALG00000052009
ENSGALG00000030930	10.5881	-3.83684	7.52e-05	0.00216997	ENSGALG00000030930
ENSGALG00000021314	4.99578	-3.90243	7.76e-05	0.00222863	PLA2G10
ENSGALG00000053738	8.53504	-2.94296	8.55e-05	0.00242192	ENSGALG00000053738
ENSGALG00000031714	4.30158	3.1913	8.62e-05	0.00243661	ENSGALG00000031714
ENSGALG00000037439	9.21065	-4.66134	9.25e-05	0.00257401	SLC9A4
ENSGALG00000041203	14.1547	4.42357	9.62e-05	0.00265974	CRMP1
ENSGALG00000048295	339.043	-5.19401	9.9e-05	0.00271033	IRX6
ENSGALG00000004729	20.6181	-7.56226	9.99e-05	0.00272471	SLC7A10
ENSGALG00000048248	7.43183	-4.27193	0.000104173	0.00281601	ENSGALG00000048248
ENSGALG00000051071	3.91096	-19.7076	0.000108459	0.0029063	ENSGALG00000051071
ENSGALG00000046639	37.2396	-3.10644	0.000110798	0.00294192	CYP2AC2
ENSGALG00000008998	19.2439	-5.85772	0.000114965	0.00300346	TOGARAM2
ENSGALG00000043185	4.99706	-4.93283	0.000124661	0.00320588	MATN1
ENSGALG00000054405	6.86911	-7.46389	0.000136966	0.0034418	ENSGALG00000054405
ENSGALG00000034806	5.49975	-7.39741	0.000137006	0.0034418	SLC7A13
ENSGALG00000048818	2.66829	-18.8763	0.000147105	0.00366159	ENSGALG00000048818
ENSGALG00000052880	3.32573	7.7771	0.000161051	0.00385056	ENSGALG00000052880
ENSGALG00000038532	13.7283	2.86762	0.000167635	0.00397219	ENSGALG00000038532
ENSGALG00000050545	428.121	2.93641	0.000169078	0.0039803	IGLV3-32
ENSGALG00000011970	68.8815	2.85616	0.000173526	0.00406736	CHADL
ENSGALG00000026849	9.91691	3.33798	0.00017983	0.00420605	SIAH3
ENSGALG00000030720	45.6445	3.2448	0.000183612	0.00427607	ENSGALG00000030720
ENSGALG00000052771	9.11496	-6.28997	0.00018418	0.00428012	ENSGALG00000052771
ENSGALG00000040070	14.9941	-3.68189	0.000194319	0.00449648	PDIA2
ENSGALG00000032041	5.56002	-4.03449	0.000214928	0.00489454	ENSGALG00000032041
ENSGALG00000015172	3.96106	6.93163	0.000218665	0.00494387	ENSGALG00000015172
ENSGALG00000045251	39.6481	-6.54453	0.0002257	0.00507699	ENSGALG00000045251
ENSGALG00000051352	7.37737	-4.23488	0.000234677	0.00526074	ENSGALG00000051352
ENSGALG00000047506	271.705	3.09895	0.000237928	0.00530209	IGLV3-32
ENSGALG00000016128	35.8523	-3.96709	0.000239029	0.0053157	B3GALT5
ENSGALG00000048005	3.06698	-4.15965	0.000251077	0.00553824	ENSGALG00000048005
ENSGALG00000013720	8.8095	-4.30793	0.000260244	0.00570566	FBXO15
ENSGALG00000047794	3.96557	-10.0834	0.000263987	0.00577604	CLEC2B
ENSGALG00000030858	6.61964	-4.81419	0.000268218	0.00583335	FRMD5
ENSGALG00000049444	284.097	6.31251	0.000270197	0.00586463	HFE
ENSGALG00000023772	13.404	3.31874	0.000286928	0.00616612	HSPB7
ENSGALG00000049996	10.4088	-2.98878	0.000293409	0.00623997	OVOL1
ENSGALG00000043694	5.49917	-7.64734	0.000297538	0.00629713	RAPGEF4
ENSGALG00000012985	5.15635	-3.42026	0.000317283	0.00664731	SLC6A13
ENSGALG00000038364	46.912	-5.76016	0.000328478	0.00681608	CCN3
ENSGALG00000054321	4.79565	-3.97509	0.000339016	0.00694184	ENSGALG00000054321
ENSGALG00000032405	3.65533	4.86966	0.00034816	0.00707567	ZNF226L
ENSGALG00000053381	4.07648	3.63822	0.000362621	0.00733664	ENSGALG00000053381
ENSGALG00000053626	5.02495	-10.0439	0.000394103	0.00783333	ENSGALG00000053626
ENSGALG00000049006	8.69644	-2.8675	0.000410857	0.00806975	ENSGALG00000049006
ENSGALG00000020049	33.1318	-3.42238	0.00042548	0.00827513	KCNK16
ENSGALG00000054437	11.0255	4.77478	0.000432378	0.008388	ENSGALG00000054437
ENSGALG00000047768	2.34168	5.42723	0.000434826	0.00841168	ACR
ENSGALG00000020626	9.09073	-3.41807	0.000441543	0.00851973	SLC66A1L
ENSGALG00000024470	17.4492	2.92332	0.000441982	0.00851973	CCLI5
ENSGALG00000028815	12.4334	-3.06799	0.000454648	0.00870394	ENSGALG00000028815
ENSGALG00000052260	7.11664	7.40934	0.000532616	0.00984704	ENSGALG00000052260
ENSGALG00000047883	1.40925	11.4493	0.000541527	0.0099778	ENSGALG00000047883

## Sheet: LB vs. LSL (week 16)
Title of manuscript	Jejunal transcriptomic profiling of two layer strains throughout the entire production period
AUTHORs	Adewunmi O. Omotoso, Henry Reyer, Michael Oster, Siriluck Ponsuksili, Nares Trakooljul, Eduard Muráni, Vera Sommerfeld, Markus Rodehutscord, and Klaus Wimmers
CAPTION	Differentially expressed genes derived from jejunal mucosa related to selected production stages in LB and LSL laying hens.
LB vs. LSL, week 16
Ensembl ID	Base mean	Fold change	p-value	FDR (q-value)	Human orthologous gene symbol
ENSGALG00000046353	148.84	-243.532	1.06e-56	1.1e-52	SUN5
ENSGALG00000006522	217.378	15.7625	1.63e-55	8.52e-52	HCK
ENSGALG00000048625	95.711	16.2937	5.57e-53	1.94e-49	WRAP53
ENSGALG00000049903	403.839	-6.97823	4.95e-31	1.29e-27	AKR1E2
ENSGALG00000048571	59.7584	11.7277	7.95e-31	1.66e-27	ENSGALG00000048571
ENSGALG00000049315	29.04	-254.691	4.12e-27	7.17e-24	SUN5
ENSGALG00000054210	56.4465	-53.1558	8.83e-24	1.32e-20	AKR1E2
ENSGALG00000051964	97.7	-692.316	2.83e-22	3.69e-19	ENSGALG00000051964
ENSGALG00000027147	100.517	5.56879	8.88e-20	1.03e-16	ENSGALG00000027147
ENSGALG00000052084	13.8003	-24.6696	4.34e-19	4.52e-16	SUN5
ENSGALG00000015970	33.1444	-20.7463	2.07e-18	1.96e-15	COL9A1
ENSGALG00000026716	56.2726	6.322	3.65e-18	3.17e-15	CELF5
ENSGALG00000051726	166.731	-7.22514	4.83e-18	3.88e-15	ENSGALG00000051726
ENSGALG00000006598	157.071	-3.63187	6.02e-18	4.49e-15	SORL1
ENSGALG00000046980	24.1748	-49.7722	7.86e-18	5.47e-15	ENSGALG00000046980
ENSGALG00000005886	156.664	4.70994	2.63e-16	1.71e-13	WSCD1
ENSGALG00000021220	13.3377	5.80849	7.78e-16	4.78e-13	PPP1R3D
ENSGALG00000016324	74.0019	7.61591	2.41e-15	1.4e-12	GSTA4L
ENSGALG00000037156	96.6524	-4.88718	7.09e-15	3.7e-12	ENSGALG00000037156
ENSGALG00000034527	16.2668	-19.3534	7.73e-15	3.84e-12	ENSGALG00000034527
ENSGALG00000036550	3.51043	-48.1422	1.3e-14	5.9e-12	PRSS22
ENSGALG00000029724	32.4365	5.54825	1.28e-14	5.9e-12	MTURN
ENSGALG00000046715	6.33181	61.6646	1.38e-14	6.02e-12	ENSGALG00000046715
ENSGALG00000015053	985.179	-6.66089	1.7e-14	7.09e-12	GLDC
ENSGALG00000014962	32.1561	5.25847	2.71e-14	1.09e-11	CALHM6
ENSGALG00000015438	66.8864	-3.19247	3.58e-14	1.38e-11	MPZL1
ENSGALG00000026384	86.6798	-6.18656	6.68e-14	2.49e-11	PCSK4
ENSGALG00000012457	5.95606	-13.6212	9.91e-14	3.57e-11	SSTR3
ENSGALG00000049181	177.97	10.2968	1.24e-13	4.29e-11	CHST14
ENSGALG00000034021	15.4001	9.00915	1.57e-13	5.29e-11	ENSGALG00000034021
ENSGALG00000050829	583.527	10.76	1.65e-13	5.39e-11	ENSGALG00000050829
ENSGALG00000052057	90.6937	29.156	2.06e-13	6.51e-11	ENSGALG00000052057
ENSGALG00000002618	35.4837	-4.03217	1.66e-12	4.81e-10	KCTD7
ENSGALG00000047247	26.4784	3.28126	3.94e-12	1.08e-09	ENSGALG00000047247
ENSGALG00000048150	9.25222	7.41272	4.22e-12	1.13e-09	ENSGALG00000048150
ENSGALG00000050544	67.012	-510.994	6.55e-12	1.71e-09	GBP6
ENSGALG00000052148	142.788	-5.51338	7.6e-12	1.93e-09	ENSGALG00000052148
ENSGALG00000017072	192.385	-3.69961	1.23e-11	3.06e-09	ENSGALG00000017072
ENSGALG00000017652	30.3158	3.2995	1.43e-11	3.48e-09	TTC9
ENSGALG00000054648	23.024	-290.81	1.56e-11	3.7e-09	GBP6
ENSGALG00000050343	7.4468	-30.464	1.64e-11	3.81e-09	ENSGALG00000050343
ENSGALG00000053676	35.4158	-4.3849	2.4e-11	5.44e-09	ENSGALG00000053676
ENSGALG00000045540	499.26	3.54028	2.58e-11	5.73e-09	CLEC2B
ENSGALG00000004262	12.5712	-7.28262	3.13e-11	6.81e-09	TMIGD1
ENSGALG00000054264	29.7354	5.07868	6.35e-11	1.34e-08	GIMAP7
ENSGALG00000008728	79.7623	2.84194	6.41e-11	1.34e-08	PTER
ENSGALG00000047713	16.4913	-11.9766	1.22e-10	2.49e-08	QPRT
ENSGALG00000051054	527.27	-8.55946	1.35e-10	2.71e-08	HFE
ENSGALG00000050737	201.71	15.9496	1.46e-10	2.87e-08	SLC27A5
ENSGALG00000029540	10.3693	9.66844	1.52e-10	2.93e-08	MMRN2
ENSGALG00000043671	57.2476	-3.10295	2.43e-10	4.52e-08	ENSGALG00000043671
ENSGALG00000050091	21.3187	-21.9109	2.48e-10	4.55e-08	CLEC2B
ENSGALG00000050239	5.58302	-20.6339	3.57e-10	6.21e-08	ENSGALG00000050239
ENSGALG00000012293	12.6682	-3.12398	3.65e-10	6.24e-08	C22orf23
ENSGALG00000049045	2.22485	21.2457	4.61e-10	7.63e-08	ENSGALG00000049045
ENSGALG00000035230	17.6187	-73.8101	5.13e-10	8.36e-08	CSMD1
ENSGALG00000044630	1.99103	-25.9447	7.4e-10	1.17e-07	CLEC2B
ENSGALG00000047205	6.1427	-8.2066	1.02e-09	1.54e-07	ENSGALG00000047205
ENSGALG00000052009	142.019	7.40699	1.01e-09	1.54e-07	ENSGALG00000052009
ENSGALG00000049226	2.58919	36.5278	1.48e-09	2.12e-07	ENSGALG00000049226
ENSGALG00000048710	8.71919	17.8248	1.47e-09	2.12e-07	ENSGALG00000048710
ENSGALG00000047837	17.5783	38.0868	1.97e-09	2.71e-07	GIMAP7
ENSGALG00000033171	1242.86	3.86358	3.89e-09	5.23e-07	TGM4
ENSGALG00000047281	27.9576	3.85156	3.91e-09	5.23e-07	SULT2B1L2
ENSGALG00000023843	7.30708	7.6228	6.36e-09	8.1e-07	FRMD7
ENSGALG00000011970	68.8815	4.97052	7.98e-09	1e-06	CHADL
ENSGALG00000005077	74.1048	-4.7376	9.35e-09	1.13e-06	F8
ENSGALG00000048054	4.92177	-7.60809	1.22e-08	1.44e-06	ENSGALG00000048054
ENSGALG00000031013	2702.65	-3.35613	1.55e-08	1.78e-06	DHDH
ENSGALG00000041833	258.696	-30.8192	2.21e-08	2.5e-06	ENSGALG00000041833
ENSGALG00000042656	14.1446	-11.9041	2.33e-08	2.59e-06	ENSGALG00000042656
ENSGALG00000012647	11.7289	5.03947	2.65e-08	2.91e-06	RFX4
ENSGALG00000051550	13.0409	-3.12058	3.45e-08	3.68e-06	ARMH4
ENSGALG00000052376	7.67654	-13.7425	3.79e-08	3.93e-06	CLEC2B
ENSGALG00000046326	45.9032	4.77098	3.76e-08	3.93e-06	IL1R2
ENSGALG00000053916	752.828	-3.4943	3.8e-08	3.93e-06	ABCB4
ENSGALG00000051748	11.7562	-7.18513	6.83e-08	6.85e-06	METTL11B
ENSGALG00000032784	3.92702	6.47037	7.32e-08	7.21e-06	ENSGALG00000032784
ENSGALG00000006130	7.78397	-9.13715	7.66e-08	7.47e-06	STMN3
ENSGALG00000037851	37.1002	3.37833	8.13e-08	7.85e-06	KK34
ENSGALG00000048887	598.755	6.02528	9.17e-08	8.7e-06	ENSGALG00000048887
ENSGALG00000053871	12.4926	8.95112	1.17e-07	1.08e-05	CDCA8
ENSGALG00000012505	19.5282	-6.76017	1.25e-07	1.14e-05	LRFN5
ENSGALG00000002407	29.7229	3.09143	1.59e-07	1.44e-05	HYDIN
ENSGALG00000020989	45.5838	7.48777	1.9e-07	1.67e-05	PLA2G1B
ENSGALG00000047052	80.3125	-6.63724	2.04e-07	1.75e-05	ENSGALG00000047052
ENSGALG00000047380	195.861	-8.36364	2.49e-07	2.11e-05	HFE
ENSGALG00000049006	8.69644	-4.0763	2.96e-07	2.47e-05	ENSGALG00000049006
ENSGALG00000052217	3.99575	-8.89671	3.64e-07	2.95e-05	ENSGALG00000052217
ENSGALG00000053164	1.88994	17.5299	3.79e-07	3.02e-05	ENSGALG00000053164
ENSGALG00000044592	922.183	-3.84445	3.79e-07	3.02e-05	BTN2A1
ENSGALG00000047567	18.9856	3.37944	4.7e-07	3.6e-05	ENSGALG00000047567
ENSGALG00000042611	162.585	-3.19845	4.66e-07	3.6e-05	CLEC2B
ENSGALG00000050429	14.0894	-77.0234	4.89e-07	3.72e-05	ENSGALG00000050429
ENSGALG00000049947	114.936	-3.84661	4.93e-07	3.72e-05	ENSGALG00000049947
ENSGALG00000051440	78.3592	7.78039	6.08e-07	4.46e-05	ENSGALG00000051440
ENSGALG00000029446	39.4585	3.01936	7.03e-07	4.96e-05	ENSGALG00000029446
ENSGALG00000050359	5.89649	5.36437	8.31e-07	5.74e-05	TRAV4
ENSGALG00000006019	2.97705	11.4749	8.84e-07	5.94e-05	EPHX4
ENSGALG00000016648	12.4733	-4.51131	8.92e-07	5.94e-05	ARSD
ENSGALG00000044755	20.6612	4.26067	8.94e-07	5.94e-05	CD8A
ENSGALG00000044218	5.51515	5.18807	1.01e-06	6.59e-05	CD8A
ENSGALG00000044662	9.91829	-93.2786	1.13e-06	7.13e-05	ENSGALG00000044662
ENSGALG00000015172	3.96106	11.8432	1.12e-06	7.13e-05	ENSGALG00000015172
ENSGALG00000044327	8.67726	4.03364	1.17e-06	7.34e-05	CD8A
ENSGALG00000054307	29.2412	3.01488	1.63e-06	9.88e-05	ENSGALG00000054307
ENSGALG00000029211	5.10333	4.19524	1.77e-06	0.000105477	FKBP6
ENSGALG00000002957	7.12819	-4.52821	1.86e-06	0.000109059	ENSGALG00000002957
ENSGALG00000007594	5.55776	-3.51415	2.01e-06	0.000116482	ASB12
ENSGALG00000050749	283.894	-11.3641	2.04e-06	0.00011753	ENSGALG00000050749
ENSGALG00000045173	9.101	3.12082	2.13e-06	0.00012098	ENSGALG00000045173
ENSGALG00000053631	64.1064	-2.97692	2.23e-06	0.000124736	KIF12
ENSGALG00000017378	9.91244	4.81947	2.57e-06	0.000139498	CRTAC1
ENSGALG00000053381	4.07648	6.50942	2.62e-06	0.000141566	ENSGALG00000053381
ENSGALG00000049871	1.17399	15.1006	2.79e-06	0.000149497	ENSGALG00000049871
ENSGALG00000013720	8.8095	-5.14366	3.19e-06	0.000165652	FBXO15
ENSGALG00000008815	13.6251	3.59997	3.23e-06	0.000166803	LRRN4
ENSGALG00000048248	7.43183	-4.53832	3.49e-06	0.000177776	ENSGALG00000048248
ENSGALG00000049062	28.5685	5.82278	3.58e-06	0.000181265	ENSGALG00000049062
ENSGALG00000049225	6.54498	-4.17507	3.63e-06	0.000182928	ENSGALG00000049225
ENSGALG00000039480	20.3306	4.41658	3.67e-06	0.00018385	ENSGALG00000039480
ENSGALG00000050718	1.82683	-10.9255	4.01e-06	0.000198372	ENSGALG00000050718
ENSGALG00000025945	951.643	-8.85721	4.1e-06	0.000201776	AVD
ENSGALG00000042375	37.5461	2.93801	4.57e-06	0.000222759	RECQL4
ENSGALG00000002390	3.83813	-4.49615	4.74e-06	0.000229088	CA6
ENSGALG00000049618	74.4547	4.10083	5.05e-06	0.000240663	ENSGALG00000049618
ENSGALG00000008907	16.5468	-3.77776	5.72e-06	0.000265883	PLCB4
ENSGALG00000050981	13.0637	4.26229	6.22e-06	0.000284609	ENSGALG00000050981
ENSGALG00000014975	24.3831	4.00406	6.41e-06	0.000291836	DRD5
ENSGALG00000051284	6.31208	6.29362	6.47e-06	0.000293431	ENSGALG00000051284
ENSGALG00000030251	3.30656	-7.73327	6.63e-06	0.000298613	ADCY8
ENSGALG00000033411	1.76599	-11.5956	6.98e-06	0.000312405	ENSGALG00000033411
ENSGALG00000050250	3.57238	-13.4899	7.15e-06	0.000318704	HIST1H46L2
ENSGALG00000041847	2.98355	-4.26627	7.32e-06	0.000323694	ENSGALG00000041847
ENSGALG00000055041	563.451	-3.55283	7.32e-06	0.000323694	ENSGALG00000055041
ENSGALG00000051352	7.37737	-4.69171	7.98e-06	0.000349601	ENSGALG00000051352
ENSGALG00000012089	8.84313	-3.4707	8.29e-06	0.000361907	ARMH4
ENSGALG00000047461	36.2791	-2.86316	9.78e-06	0.000416603	ENSGALG00000047461
ENSGALG00000049551	21.9287	4.53298	1.01e-05	0.000424975	CCL16
ENSGALG00000027874	68.5394	2.92166	1.12e-05	0.00045514	CHAC1
ENSGALG00000002763	9.84593	3.33773	1.22e-05	0.000488243	FRZB
ENSGALG00000030930	10.5881	-3.87617	1.24e-05	0.000493797	ENSGALG00000030930
ENSGALG00000048295	339.043	-6.37211	1.26e-05	0.000499935	IRX6
ENSGALG00000015953	10.2364	-28.0335	1.3e-05	0.00051172	ENSGALG00000015953
ENSGALG00000008037	7.51863	3.08944	1.3e-05	0.00051172	HORMAD2
ENSGALG00000016283	10.2241	3.96393	1.41e-05	0.000548442	BEND6
ENSGALG00000054397	6.64698	-23.17	1.61e-05	0.000614238	ENSGALG00000054397
ENSGALG00000008087	36.0618	22.9095	1.6e-05	0.000614238	CPA1
ENSGALG00000052887	1255.99	-4.13816	1.63e-05	0.000617306	CBR3
ENSGALG00000009050	4.33283	8.66904	1.65e-05	0.000622807	CAPN3
ENSGALG00000011796	282.456	5.67527	1.74e-05	0.00064719	GPRC5A
ENSGALG00000008490	4.49642	-4.42955	1.75e-05	0.00064719	TRH
ENSGALG00000039690	15.5377	-2.88405	2.13e-05	0.000767597	STMN2
ENSGALG00000052771	9.11496	-6.92434	2.21e-05	0.000791225	ENSGALG00000052771
ENSGALG00000054378	6.51701	-3.09565	2.23e-05	0.000791225	LRRC43
ENSGALG00000005628	19.0538	-2.85455	2.25e-05	0.000793361	COL9A3
ENSGALG00000049208	16.5811	-3.75685	2.3e-05	0.000807824	HFE
ENSGALG00000051563	39.4929	5.28826	2.55e-05	0.000882089	ENSGALG00000051563
ENSGALG00000053125	5.08858	3.14447	2.62e-05	0.000894814	ENSGALG00000053125
ENSGALG00000044472	16.2172	5.46856	2.69e-05	0.000905555	ENSGALG00000044472
ENSGALG00000044668	5.5647	5.22788	2.67e-05	0.000905555	ENSGALG00000044668
ENSGALG00000050634	58.7904	5.10307	2.68e-05	0.000905555	ENSGALG00000050634
ENSGALG00000008998	19.2439	-4.1667	2.67e-05	0.000905555	TOGARAM2
ENSGALG00000010707	11.1421	4.33491	2.85e-05	0.000950672	GPR68
ENSGALG00000051370	41.9459	4.91461	3.01e-05	0.000992326	ENSGALG00000051370
ENSGALG00000011019	11.0996	3.10592	3.11e-05	0.00102398	ROR1
ENSGALG00000042684	2.01836	-23.0545	3.13e-05	0.00102768	CLEC2B
ENSGALG00000032672	2.56962	4.84326	3.17e-05	0.00103543	KRT5
ENSGALG00000041978	73.9569	3.19953	3.39e-05	0.00108771	K123
ENSGALG00000051033	2.12561	9.13708	3.45e-05	0.00110137	CD163
ENSGALG00000054866	4.7323	6.99567	3.47e-05	0.00110321	ENSGALG00000054866
ENSGALG00000040529	2.22919	8.269	3.55e-05	0.00111538	DLX3
ENSGALG00000030858	6.61964	-4.73919	3.7e-05	0.0011503	FRMD5
ENSGALG00000051660	35.3718	-21.3863	3.83e-05	0.001175	ENSGALG00000051660
ENSGALG00000010269	7.36949	6.79967	4.52e-05	0.00134671	KCNAB1
ENSGALG00000050958	2.32558	16.2442	5.07e-05	0.00148148	ENSGALG00000050958
ENSGALG00000052105	2.95015	-16.9671	5.13e-05	0.00149474	ENSGALG00000052105
ENSGALG00000035368	58.2257	29.6771	6.07e-05	0.00172902	CTRL
ENSGALG00000050600	3.07397	7.34047	6.2e-05	0.00175204	ENSGALG00000050600
ENSGALG00000053680	57.533	3.22014	6.79e-05	0.00188956	HIST1H46L2
ENSGALG00000035960	38.1338	3.22748	6.95e-05	0.00192448	MYH7
ENSGALG00000049127	2.50537	-3.82431	6.98e-05	0.00192573	ENSGALG00000027571
ENSGALG00000051467	2.94686	4.30847	7.54e-05	0.00203939	ENSGALG00000051467
ENSGALG00000048767	17.2169	-4.17749	7.55e-05	0.00203939	ENSGALG00000048767
ENSGALG00000047627	146.643	-4.73086	7.72e-05	0.00207648	MR1
ENSGALG00000048858	34.1081	3.08462	7.8e-05	0.00209264	CD8A
ENSGALG00000040504	91.4715	2.86293	7.87e-05	0.00210147	GGT5
ENSGALG00000016558	2.99395	5.1584	8.65e-05	0.00228336	VEGFD
ENSGALG00000046639	37.2396	-3.05831	8.68e-05	0.00228631	CYP2AC2
ENSGALG00000048005	3.06698	-5.16731	8.84e-05	0.00231615	ENSGALG00000048005
ENSGALG00000033720	477.141	-3.05438	9.55e-05	0.00247222	CA7
ENSGALG00000050197	2.08583	6.91425	9.75e-05	0.00251768	ENSGALG00000050197
ENSGALG00000039205	30.8552	5.75086	0.000100089	0.00256391	CCT3
ENSGALG00000051565	2.9315	4.55502	0.000103407	0.0026248	ENSGALG00000051565
ENSGALG00000032816	4.74606	-3.34835	0.000105374	0.00266176	ENSGALG00000032816
ENSGALG00000047735	7.39973	3.02214	0.000106987	0.00269599	ENSGALG00000047735
ENSGALG00000006804	13.0231	-3.44228	0.000109216	0.00273892	ODF2L
ENSGALG00000047807	1.58712	-8.66169	0.000110501	0.00276452	LGALS3BP
ENSGALG00000034025	4.43029	3.46765	0.000134431	0.00325095	ASIC1
ENSGALG00000023772	13.404	3.3296	0.00014385	0.00344201	HSPB7
ENSGALG00000010875	19.1929	3.45304	0.000146742	0.00350318	ITGB8
ENSGALG00000010741	3.04247	25.8503	0.000147156	0.00350504	MAP1LC3C
ENSGALG00000050715	41.4407	4.00421	0.000154588	0.00364225	IGLV3-32
ENSGALG00000000038	30.5395	37.1464	0.000156646	0.00366414	CTRB1
ENSGALG00000037841	1.9439	5.88769	0.000160634	0.00372404	GRM7
ENSGALG00000047463	4.26135	-2.98459	0.000161272	0.00373054	ENSGALG00000047463
ENSGALG00000044940	408.784	-6.00328	0.000172911	0.00390802	GCNT3
ENSGALG00000047794	3.96557	-5.65459	0.000178883	0.00399455	CLEC2B
ENSGALG00000052122	9.75462	-5.41076	0.000181074	0.00401927	ENSGALG00000052122
ENSGALG00000009095	1.56872	5.76942	0.00018494	0.00407905	LHCGR
ENSGALG00000048206	3.63387	-4.68003	0.000190854	0.00419176	ENSGALG00000048206
ENSGALG00000000451	12.055	-4.17587	0.000191933	0.00420661	MEIG1
ENSGALG00000047647	2.93274	29.7857	0.000194459	0.00425303	PRSS3
ENSGALG00000013084	1.55469	7.43971	0.000196617	0.00429122	SPATA48
ENSGALG00000038740	54.8508	13.0181	0.000205079	0.00445727	AMY1B
ENSGALG00000005808	2.92844	4.29291	0.000216172	0.00462134	KREMEN1
ENSGALG00000053764	47.0884	-3.57476	0.000221501	0.0047047	CYYR1
ENSGALG00000050023	97.4892	4.97988	0.000224453	0.00472097	IGLV3-32
ENSGALG00000046258	47.0775	3.11491	0.000247384	0.0051411	FAM92A
ENSGALG00000053989	2.93734	-6.47956	0.000248404	0.00515203	TRIQK
ENSGALG00000045908	1.94164	3.8881	0.000253754	0.00523179	ZNF543
ENSGALG00000034722	11.3374	2.8411	0.000256363	0.00526116	TLR2
ENSGALG00000046694	2.23853	3.5575	0.000268228	0.00543356	ENSGALG00000046694
ENSGALG00000050677	5.21211	3.4173	0.000278757	0.00560335	BRICD5
ENSGALG00000016358	6.11214	3.10758	0.000283415	0.00565339	PTCHD1
ENSGALG00000034458	5.76017	-3.04051	0.000286513	0.00570429	S100A1
ENSGALG00000047314	1842.71	3.69488	0.0002895	0.00575277	HFE
ENSGALG00000051832	1.95787	8.03483	0.000290325	0.0057582	ENSGALG00000051832
ENSGALG00000008048	7.82377	6.27818	0.000296025	0.00584902	CPA2
ENSGALG00000044439	5.11261	5.07156	0.000299915	0.0058924	ENSGALG00000044439
ENSGALG00000036042	5.6012	2.84181	0.000301544	0.00590217	ENSGALG00000036042
ENSGALG00000052593	22.5372	3.54114	0.000303364	0.00590955	ENSGALG00000052593
ENSGALG00000034580	1.72534	-6.5342	0.000313912	0.00606461	ENSGALG00000034580
ENSGALG00000047768	2.34168	3.76569	0.000317306	0.00608511	ACR
ENSGALG00000004243	15005.6	2.90616	0.000318664	0.00609993	IFITM1
ENSGALG00000051071	3.91096	-11.8375	0.000319391	0.00610265	ENSGALG00000051071
ENSGALG00000004729	20.6181	-6.30665	0.000357233	0.00666039	SLC7A10
ENSGALG00000052876	2.30611	5.65233	0.000357519	0.00666039	ENSGALG00000052876
ENSGALG00000054538	3.03796	3.16293	0.000358732	0.00666174	ENSGALG00000054538
ENSGALG00000006083	16.7618	-6.72301	0.000360775	0.00668523	ENSGALG00000006083
ENSGALG00000053848	1.34503	-7.4322	0.00036898	0.00680103	ENSGALG00000053848
ENSGALG00000053046	1.74288	4.4611	0.000382879	0.006971	NEB
ENSGALG00000039406	55.173	22.4216	0.000462275	0.00813269	CTRC
ENSGALG00000006172	8.83382	2.9426	0.000464622	0.0081465	ABCC8
ENSGALG00000007371	1.53591	5.82819	0.000466536	0.00816634	IGDCC3
ENSGALG00000039334	6.76523	2.85687	0.000485785	0.00844659	CCDC9B
ENSGALG00000052246	1.93025	5.14353	0.000494667	0.00852993	ENSGALG00000052246
ENSGALG00000048024	2.3505	-4.06067	0.000494269	0.00852993	ENSGALG00000048024
ENSGALG00000023172	16.2257	2.87666	0.000510606	0.00877578	ENSGALG00000023172
ENSGALG00000011078	10.3236	3.01636	0.00051514	0.00883914	PTPN13
ENSGALG00000018317	3.89773	-3.16293	0.000531872	0.00905181	MIR194-1
ENSGALG00000015822	24.3645	-3.79638	0.000579048	0.00966546	Map3k7cl

## Sheet: LB vs. LSL (week 24)
Title of manuscript	Jejunal transcriptomic profiling of two layer strains throughout the entire production period
AUTHORs	Adewunmi O. Omotoso, Henry Reyer, Michael Oster, Siriluck Ponsuksili, Nares Trakooljul, Eduard Muráni, Vera Sommerfeld, Markus Rodehutscord, and Klaus Wimmers
CAPTION	Differentially expressed genes derived from jejunal mucosa related to selected production stages in LB and LSL laying hens.
LB vs. LSL, week 24
Ensembl ID	Base mean	Fold change	p-value	FDR (q-value)	Human orthologous gene symbol
ENSGALG00000006522	217.378	16.0022	5.62e-52	4.71e-48	HCK
ENSGALG00000049903	403.839	-10.5729	6.14e-47	2.57e-43	AKR1E2
ENSGALG00000006083	16.7618	-139.344	9.05e-41	2.53e-37	ENSGALG00000006083
ENSGALG00000026862	109.539	4.85218	1.08e-34	2.26e-31	CLDN1
ENSGALG00000054210	56.4465	-82.0355	1.84e-33	3.08e-30	AKR1E2
ENSGALG00000048625	95.711	9.02739	1.76e-32	2.46e-29	WRAP53
ENSGALG00000051964	97.7	-2023.76	1.22e-29	1.45e-26	ENSGALG00000051964
ENSGALG00000048571	59.7584	9.70813	1.65e-29	1.73e-26	ENSGALG00000048571
ENSGALG00000002618	35.4837	-6.5259	8.13e-29	7.57e-26	KCTD7
ENSGALG00000027147	100.517	8.52018	1.02e-28	8.57e-26	ENSGALG00000027147
ENSGALG00000051054	527.27	-38.3175	1.81e-27	1.38e-24	HFE
ENSGALG00000037156	96.6524	-8.41838	1.13e-25	7.89e-23	ENSGALG00000037156
ENSGALG00000051726	166.731	-11.31	1.73e-25	1.12e-22	ENSGALG00000051726
ENSGALG00000005886	156.664	6.93199	5.01e-25	3e-22	WSCD1
ENSGALG00000047837	17.5783	413.657	5.72e-24	3.2e-21	GIMAP7
ENSGALG00000026716	56.2726	11.1171	8.09e-24	4.24e-21	CELF5
ENSGALG00000046353	148.84	-103.697	1.31e-22	6.46e-20	SUN5
ENSGALG00000045196	623.453	-5.79018	5.94e-21	2.77e-18	LAPTM4B
ENSGALG00000043671	57.2476	-5.70436	1.21e-20	5.34e-18	ENSGALG00000043671
ENSGALG00000014962	32.1561	7.38256	1.61e-19	6.75e-17	CALHM6
ENSGALG00000015902	171.509	3.52766	1.85e-19	7.39e-17	CD8B
ENSGALG00000035230	17.6187	-484.186	2.13e-19	8.12e-17	CSMD1
ENSGALG00000034527	16.2668	-41.6811	1.73e-16	5.57e-14	ENSGALG00000034527
ENSGALG00000021031	75.2751	4.07431	2.75e-16	8.21e-14	ACKR3
ENSGALG00000050239	5.58302	-54.4305	2.89e-16	8.34e-14	ENSGALG00000050239
ENSGALG00000050544	67.012	-1665.89	3e-16	8.39e-14	GBP6
ENSGALG00000010269	7.36949	10.5815	1.04e-15	2.65e-13	KCNAB1
ENSGALG00000029724	32.4365	5.56232	1.02e-15	2.65e-13	MTURN
ENSGALG00000050343	7.4468	-60.9198	1.25e-15	3.08e-13	ENSGALG00000050343
ENSGALG00000044569	87.9224	-769.296	1.71e-15	4.09e-13	CLEC2B
ENSGALG00000049315	29.04	-61.5609	1.11e-14	2.51e-12	SUN5
ENSGALG00000050329	53.1078	-24.0345	2.12e-14	4.48e-12	HFE
ENSGALG00000018534	310.887	-4.4456	2.82e-14	5.76e-12	AQP7
ENSGALG00000034806	5.49975	-9.95095	5.64e-14	1.13e-11	SLC7A13
ENSGALG00000017652	30.3158	4.32669	8.26e-14	1.61e-11	TTC9
ENSGALG00000047380	195.861	-21.9917	1.04e-13	1.94e-11	HFE
ENSGALG00000054648	23.024	-500.804	1.43e-13	2.6e-11	GBP6
ENSGALG00000053887	23.1455	8.15284	1.6e-13	2.86e-11	ENSGALG00000053887
ENSGALG00000007332	22.5867	3.71888	2.4e-13	4.16e-11	PRICKLE2
ENSGALG00000008728	79.7623	3.15968	2.43e-13	4.16e-11	PTER
ENSGALG00000011970	68.8815	7.57916	3.82e-13	6.27e-11	CHADL
ENSGALG00000021220	13.3377	4.08001	4.49e-13	7.24e-11	PPP1R3D
ENSGALG00000004262	12.5712	-5.33268	8.19e-13	1.27e-10	TMIGD1
ENSGALG00000029540	10.3693	10.6381	2.26e-12	3.33e-10	MMRN2
ENSGALG00000016981	41.938	5.85845	2.86e-12	4.13e-10	SPERT
ENSGALG00000051440	78.3592	20.9114	3.52e-12	5e-10	ENSGALG00000051440
ENSGALG00000047052	80.3125	-9.02256	4.41e-12	6.16e-10	ENSGALG00000047052
ENSGALG00000031497	8.20111	-5.89068	4.67e-12	6.42e-10	ANXA4
ENSGALG00000053676	35.4158	-5.01275	5.89e-12	7.83e-10	ENSGALG00000053676
ENSGALG00000036390	19.2249	4.92519	6.26e-12	8.19e-10	PPP1R17
ENSGALG00000041120	146.616	2.83821	6.55e-12	8.19e-10	METTL24
ENSGALG00000047205	6.1427	-8.97199	7.28e-12	8.97e-10	ENSGALG00000047205
ENSGALG00000025945	951.643	-24.675	1.12e-11	1.28e-09	AVD
ENSGALG00000015935	40.0925	-5.81703	1.1e-11	1.28e-09	SMYD1
ENSGALG00000001527	168.838	2.83481	1.39e-11	1.55e-09	VWA1
ENSGALG00000030324	66.9185	-3.50405	1.47e-11	1.62e-09	KIAA1324L
ENSGALG00000041833	258.696	-63.1559	1.94e-11	2.05e-09	ENSGALG00000041833
ENSGALG00000032736	683.407	3.07338	2.01e-11	2.1e-09	MGLL
ENSGALG00000039536	112.366	12.9122	2.44e-11	2.52e-09	PPDPFL
ENSGALG00000042449	23.0071	-151.619	2.5e-11	2.55e-09	CLEC2B
ENSGALG00000031013	2702.65	-4.16756	2.72e-11	2.75e-09	DHDH
ENSGALG00000034713	6.40337	-105.884	3.69e-11	3.64e-09	ENSGALG00000034713
ENSGALG00000011740	1871.01	5.36382	4.56e-11	4.34e-09	MGP
ENSGALG00000047807	1.58712	-32.9055	5.4e-11	5.09e-09	LGALS3BP
ENSGALG00000026384	86.6798	-5.57519	6.16e-11	5.73e-09	PCSK4
ENSGALG00000051033	2.12561	31.0576	6.73e-11	6.19e-09	CD163
ENSGALG00000026677	42.8292	4.0086	7.2e-11	6.49e-09	F10
ENSGALG00000052376	7.67654	-52.122	7.72e-11	6.88e-09	CLEC2B
ENSGALG00000016690	3151.89	-4.52148	8.72e-11	7.46e-09	CYP2AC1
ENSGALG00000050091	21.3187	-44.6549	9.9e-11	8.29e-09	CLEC2B
ENSGALG00000034021	15.4001	5.5866	9.85e-11	8.29e-09	ENSGALG00000034021
ENSGALG00000005024	8.57847	4.73438	1.04e-10	8.59e-09	ENSGALG00000005024
ENSGALG00000045540	499.26	3.41788	1.05e-10	8.65e-09	CLEC2B
ENSGALG00000047182	200.606	3.85751	1.12e-10	9.08e-09	ACHE
ENSGALG00000013869	67.6795	-3.43886	1.3e-10	1.05e-08	IL20RA
ENSGALG00000006019	2.97705	22.8655	1.5e-10	1.18e-08	EPHX4
ENSGALG00000017072	192.385	-3.4175	1.69e-10	1.3e-08	ENSGALG00000017072
ENSGALG00000023689	2830.31	-4.02098	1.73e-10	1.31e-08	ASS1
ENSGALG00000023843	7.30708	9.71893	2.16e-10	1.61e-08	FRMD7
ENSGALG00000016648	12.4733	-11.7486	2.4e-10	1.78e-08	ARSD
ENSGALG00000050829	583.527	7.74203	2.78e-10	2.02e-08	ENSGALG00000050829
ENSGALG00000054822	434.12	-2.85945	2.75e-10	2.02e-08	CES3
ENSGALG00000053814	3.68014	-67.7387	3.75e-10	2.64e-08	ENSGALG00000053814
ENSGALG00000012457	5.95606	-23.3031	3.74e-10	2.64e-08	SSTR3
ENSGALG00000005102	13.6108	5.70682	3.7e-10	2.64e-08	CDH4
ENSGALG00000004722	32.2686	6.00598	3.89e-10	2.71e-08	ASPN
ENSGALG00000016128	35.8523	-7.20907	4.33e-10	2.98e-08	B3GALT5
ENSGALG00000008141	57.0611	4.88074	4.5e-10	3.06e-08	ENSGALG00000008141
ENSGALG00000005077	74.1048	-5.32827	4.67e-10	3.15e-08	F8
ENSGALG00000047585	14.0586	2.91416	4.7e-10	3.15e-08	ENSGALG00000047585
ENSGALG00000048710	8.71919	16.9282	5.05e-10	3.36e-08	ENSGALG00000048710
ENSGALG00000055075	81.75	4.21731	5.1e-10	3.37e-08	FMNL3
ENSGALG00000030027	79.3703	5.37122	5.18e-10	3.39e-08	MCAM
ENSGALG00000037851	37.1002	4.58954	5.43e-10	3.53e-08	KK34
ENSGALG00000052880	3.32573	28.2347	7.44e-10	4.76e-08	ENSGALG00000052880
ENSGALG00000019262	9.44579	-3.71843	7.71e-10	4.89e-08	HSFY2
ENSGALG00000030930	10.5881	-3.9757	1.04e-09	6.39e-08	ENSGALG00000030930
ENSGALG00000012219	47.6221	3.8473	1.12e-09	6.84e-08	UNC5C
ENSGALG00000042611	162.585	-4.11781	1.18e-09	7.1e-08	CLEC2B
ENSGALG00000054084	7.27526	-3.10326	1.3e-09	7.7e-08	ENSGALG00000054084
ENSGALG00000007211	8.18208	11.1375	1.37e-09	8.09e-08	CDH22
ENSGALG00000039872	44.9303	5.03612	1.69e-09	9.9e-08	PDLIM4
ENSGALG00000050737	201.71	13.3407	1.96e-09	1.13e-07	SLC27A5
ENSGALG00000047567	18.9856	7.31008	2.03e-09	1.14e-07	ENSGALG00000047567
ENSGALG00000001314	162.985	4.11246	2.01e-09	1.14e-07	PTGS1
ENSGALG00000051748	11.7562	-6.72354	2.09e-09	1.16e-07	METTL11B
ENSGALG00000046639	37.2396	-6.48796	2.09e-09	1.16e-07	CYP2AC2
ENSGALG00000016222	8.89107	5.19081	2.36e-09	1.29e-07	NDP
ENSGALG00000010044	34.351	3.772	2.35e-09	1.29e-07	KCNMB4
ENSGALG00000017246	26.0683	3.93346	2.51e-09	1.36e-07	ME3
ENSGALG00000009738	33.5046	3.72136	2.54e-09	1.37e-07	CTBP2
ENSGALG00000054937	6.95314	-3.65047	2.72e-09	1.45e-07	ENSGALG00000054937
ENSGALG00000012542	31.1487	4.59371	2.78e-09	1.47e-07	RASD2
ENSGALG00000048248	7.43183	-6.55218	2.97e-09	1.56e-07	ENSGALG00000048248
ENSGALG00000006547	265.994	4.97853	3.34e-09	1.73e-07	PROCR
ENSGALG00000027695	38.5107	3.76319	3.92e-09	2.02e-07	PCBP4
ENSGALG00000003980	2.01293	21.8032	4.02e-09	2.05e-07	IQCA1
ENSGALG00000029617	130.755	3.57075	4.22e-09	2.11e-07	COL17A1
ENSGALG00000011319	9.9438	4.04228	5.01e-09	2.48e-07	ADGRL3
ENSGALG00000030420	9.76036	-5.65596	6.06e-09	2.93e-07	ECEL1
ENSGALG00000023787	9.30573	-3.17471	6.02e-09	2.93e-07	ENSGALG00000023787
ENSGALG00000002886	12.9307	10.8764	7.05e-09	3.34e-07	NKX2-5
ENSGALG00000016664	4.28411	-5.96825	7.14e-09	3.36e-07	NEIL2
ENSGALG00000054264	29.7354	3.78357	7.59e-09	3.53e-07	GIMAP7
ENSGALG00000015115	27.0106	3.06116	7.9e-09	3.64e-07	MAMDC2
ENSGALG00000049045	2.22485	16.9044	8.8e-09	4.03e-07	ENSGALG00000049045
ENSGALG00000048179	119.566	4.48535	9.97e-09	4.54e-07	COL4A6
ENSGALG00000015656	40.5938	3.33234	1e-08	4.54e-07	Pakap
ENSGALG00000047461	36.2791	-3.0447	1.08e-08	4.87e-07	ENSGALG00000047461
ENSGALG00000052009	142.019	6.42923	1.17e-08	5.22e-07	ENSGALG00000052009
ENSGALG00000054647	1.43577	24.4658	1.28e-08	5.61e-07	ENSGALG00000054647
ENSGALG00000006018	236.222	4.63074	1.34e-08	5.87e-07	SLC22A13
ENSGALG00000038458	39.127	5.3065	1.39e-08	6.03e-07	LOXL1
ENSGALG00000036189	30.2595	4.7366	1.41e-08	6.04e-07	ANGPT2
ENSGALG00000007140	24.9974	4.48528	1.4e-08	6.04e-07	NRP1
ENSGALG00000029446	39.4585	3.75863	1.49e-08	6.37e-07	ENSGALG00000029446
ENSGALG00000000585	58.038	6.31248	1.62e-08	6.8e-07	MYL4
ENSGALG00000034673	20.0105	4.07846	1.62e-08	6.8e-07	HTRA3
ENSGALG00000037332	2036.45	3.49195	1.67e-08	6.91e-07	IGFBP7
ENSGALG00000011214	1029.48	4.1257	1.68e-08	6.93e-07	SERPINH1
ENSGALG00000045366	280.274	-3.02348	1.7e-08	6.93e-07	ENSGALG00000045366
ENSGALG00000031872	5198.75	-2.95286	1.75e-08	7.1e-07	AGMAT
ENSGALG00000010953	32.8558	3.44975	1.99e-08	7.9e-07	KANK4
ENSGALG00000049011	2.17621	-5.34908	2.01e-08	7.93e-07	ENSGALG00000049011
ENSGALG00000037131	10.0693	4.98283	2.28e-08	8.97e-07	ENSGALG00000037131
ENSGALG00000026973	16.422	2.8308	2.3e-08	8.99e-07	KIF3C
ENSGALG00000029047	45.293	3.63825	2.37e-08	9.2e-07	TMEM204
ENSGALG00000052784	8.06178	2.94354	2.36e-08	9.2e-07	BBS12
ENSGALG00000002667	85.5992	3.31191	2.52e-08	9.6e-07	OLFML2B
ENSGALG00000001805	33.2267	3.53083	2.64e-08	1e-06	MXRA7
ENSGALG00000042656	14.1446	-11.7581	2.84e-08	1.07e-06	ENSGALG00000042656
ENSGALG00000005802	77.5938	3.10522	2.88e-08	1.08e-06	FLT4
ENSGALG00000047852	3.02773	-7.45397	3.08e-08	1.13e-06	ENSGALG00000047852
ENSGALG00000042375	37.5461	3.88909	3.25e-08	1.19e-06	RECQL4
ENSGALG00000053446	122.364	-4.16141	3.45e-08	1.26e-06	CBR3
ENSGALG00000046715	6.33181	9.7902	3.6e-08	1.3e-06	ENSGALG00000046715
ENSGALG00000016820	41.1448	3.3822	3.85e-08	1.38e-06	GAS6
ENSGALG00000023692	342.589	-4.03072	4.06e-08	1.45e-06	ENSGALG00000023692
ENSGALG00000003891	29.5725	3.38299	4.24e-08	1.5e-06	ZNF423
ENSGALG00000015152	38.1445	3.54309	4.67e-08	1.64e-06	BOC
ENSGALG00000015624	10.3349	6.10864	5.12e-08	1.77e-06	VCAN
ENSGALG00000034111	38.4584	3.76313	5.08e-08	1.77e-06	FOXF1
ENSGALG00000012857	32.1873	2.93236	5.5e-08	1.89e-06	DENND2A
ENSGALG00000011086	15.6461	5.4728	5.72e-08	1.95e-06	ACTA1
ENSGALG00000053080	2.40552	7.47865	5.9e-08	1.99e-06	ENSGALG00000053080
ENSGALG00000005657	12.416	4.72077	5.86e-08	1.99e-06	CRHR2
ENSGALG00000054866	4.7323	4.5126	6.26e-08	2.1e-06	ENSGALG00000054866
ENSGALG00000036142	175.201	4.35214	6.38e-08	2.12e-06	LOXL3
ENSGALG00000051550	13.0409	-3.1392	6.42e-08	2.12e-06	ARMH4
ENSGALG00000012374	72.3106	3.62036	6.47e-08	2.13e-06	FRMD6
ENSGALG00000030902	67.4684	3.46949	6.5e-08	2.14e-06	ENSGALG00000030902
ENSGALG00000011630	28.3103	4.30592	6.72e-08	2.2e-06	GLI3
ENSGALG00000034305	12.3105	3.28928	6.79e-08	2.2e-06	ENSGALG00000034305
ENSGALG00000001561	134.749	3.06412	6.78e-08	2.2e-06	MXRA8
ENSGALG00000050958	2.32558	39.8166	7.63e-08	2.44e-06	ENSGALG00000050958
ENSGALG00000049551	21.9287	7.27398	7.63e-08	2.44e-06	CCL16
ENSGALG00000009601	80.6229	4.82436	7.8e-08	2.49e-06	NELL2
ENSGALG00000001483	65.632	2.86396	8.33e-08	2.64e-06	ENSGALG00000001483
ENSGALG00000033919	18.3825	4.65831	8.43e-08	2.66e-06	ENSGALG00000033919
ENSGALG00000047483	66.4445	3.50957	8.49e-08	2.66e-06	C1QTNF6
ENSGALG00000015729	24.6201	4.19427	8.53e-08	2.67e-06	LPAR1
ENSGALG00000050429	14.0894	-71.9075	8.95e-08	2.78e-06	ENSGALG00000050429
ENSGALG00000033017	63.2677	5.74749	9.02e-08	2.78e-06	C2orf88
ENSGALG00000028565	126.998	3.4699	9.01e-08	2.78e-06	PCDHGB4
ENSGALG00000006130	7.78397	-15.3244	9.08e-08	2.79e-06	STMN3
ENSGALG00000044811	14.9326	-4.01432	9.19e-08	2.81e-06	MSMB
ENSGALG00000011902	480.039	4.65988	9.28e-08	2.83e-06	TAGLN
ENSGALG00000006804	13.0231	-3.41317	9.38e-08	2.84e-06	ODF2L
ENSGALG00000004521	6943.68	4.06451	9.54e-08	2.87e-06	GPX3
ENSGALG00000015148	19.1574	3.56982	9.63e-08	2.87e-06	ANXA1
ENSGALG00000007759	17.5812	3.29897	9.62e-08	2.87e-06	TMEFF2
ENSGALG00000033039	582.173	3.79058	9.68e-08	2.88e-06	ENG
ENSGALG00000005401	6.92439	-4.43438	9.96e-08	2.95e-06	WNT9A
ENSGALG00000036789	51.0025	2.98457	1.05e-07	3.06e-06	ADGRL2
ENSGALG00000034196	232.747	4.32451	1.07e-07	3.12e-06	WNT2B
ENSGALG00000009078	16.7989	-5.99879	1.08e-07	3.13e-06	GALNT14
ENSGALG00000040761	333.124	4.49326	1.09e-07	3.14e-06	DRD4
ENSGALG00000051370	41.9459	7.88314	1.14e-07	3.28e-06	ENSGALG00000051370
ENSGALG00000039628	65.2224	3.70895	1.3e-07	3.71e-06	AFAP1L1
ENSGALG00000005936	37.9025	3.44428	1.35e-07	3.82e-06	AGTR2
ENSGALG00000016636	17.4418	3.72129	1.38e-07	3.9e-06	ARSH
ENSGALG00000039170	20.5446	5.86358	1.39e-07	3.93e-06	LHFPL5
ENSGALG00000014855	13.2085	3.70205	1.4e-07	3.93e-06	GHR
ENSGALG00000011145	36.2945	4.51847	1.42e-07	3.97e-06	TRIL
ENSGALG00000040342	19.9248	3.23499	1.44e-07	4.02e-06	ADAMTS1
ENSGALG00000054378	6.51701	-3.61628	1.49e-07	4.15e-06	LRRC43
ENSGALG00000002371	28.8219	3.90301	1.53e-07	4.22e-06	RUSC2
ENSGALG00000035184	12.4718	4.03664	1.54e-07	4.26e-06	SDC3
ENSGALG00000045684	1004.34	3.10084	1.55e-07	4.27e-06	ENSGALG00000045684
ENSGALG00000030908	26.1732	-3.5195	1.63e-07	4.43e-06	ATP2B2
ENSGALG00000043596	108.339	2.96057	1.63e-07	4.43e-06	SNED1
ENSGALG00000009378	18.3898	4.42286	1.72e-07	4.66e-06	PDGFC
ENSGALG00000015488	2.50613	4.78263	1.79e-07	4.82e-06	GJA8
ENSGALG00000043352	12.9435	3.91565	1.83e-07	4.92e-06	CERS4
ENSGALG00000029429	1116.57	2.928	1.86e-07	4.98e-06	TGFBI
ENSGALG00000039452	27.2878	3.28063	1.9e-07	5.05e-06	GJA5
ENSGALG00000002546	181.434	3.62077	1.94e-07	5.13e-06	COL5A1
ENSGALG00000039376	193.6	5.23147	1.96e-07	5.16e-06	DPT
ENSGALG00000017378	9.91244	11.7306	1.97e-07	5.18e-06	CRTAC1
ENSGALG00000005503	46.7223	3.59791	1.98e-07	5.18e-06	WFDC1
ENSGALG00000029024	160.231	3.49718	1.98e-07	5.18e-06	TCF21
ENSGALG00000043499	87.0602	3.32861	2.01e-07	5.24e-06	EGFL7
ENSGALG00000049873	43.1027	-2.92265	2.07e-07	5.36e-06	ENSGALG00000049873
ENSGALG00000001472	66.9658	3.66682	2.1e-07	5.42e-06	JAM3
ENSGALG00000012394	106.778	4.25833	2.14e-07	5.51e-06	NID2
ENSGALG00000010364	2420.99	-2.97597	2.2e-07	5.63e-06	AADAC
ENSGALG00000030493	3.96834	-4.47481	2.23e-07	5.68e-06	ENTPD3
ENSGALG00000025386	14.2585	4.04804	2.3e-07	5.81e-06	gga-mir-1723
ENSGALG00000008661	46.1968	5.23962	2.36e-07	5.96e-06	CCN1
ENSGALG00000026373	85.944	3.31422	2.41e-07	6.04e-06	KCNJ8
ENSGALG00000031424	54.0214	3.53957	2.42e-07	6.05e-06	SDC2
ENSGALG00000048295	339.043	-9.69215	2.6e-07	6.48e-06	IRX6
ENSGALG00000044630	1.99103	-16.3317	2.61e-07	6.49e-06	CLEC2B
ENSGALG00000006174	18.3877	3.70141	2.63e-07	6.53e-06	VSTM4
ENSGALG00000029072	39.7245	4.92824	2.69e-07	6.66e-06	NTN3
ENSGALG00000016912	87.1682	4.16862	2.76e-07	6.78e-06	EDNRB
ENSGALG00000015001	21.6089	4.40311	2.83e-07	6.89e-06	LAMA4
ENSGALG00000046914	7.33901	6.85871	2.86e-07	6.94e-06	LIMCH1
ENSGALG00000046980	24.1748	-8.10772	2.97e-07	7.18e-06	ENSGALG00000046980
ENSGALG00000011680	10.3402	3.94078	2.99e-07	7.2e-06	EPHA5
ENSGALG00000039216	2300.14	3.78663	2.98e-07	7.2e-06	COL6A2
ENSGALG00000002708	90.1396	-3.63498	3.07e-07	7.34e-06	LINGO1
ENSGALG00000006409	301.146	3.40656	3.1e-07	7.41e-06	PODXL
ENSGALG00000041750	37.1874	3.6627	3.22e-07	7.64e-06	ADAMTS9
ENSGALG00000009512	76.3743	3.61719	3.26e-07	7.71e-06	TFPI2
ENSGALG00000042411	21.6031	4.32358	3.36e-07	7.9e-06	GASK1B
ENSGALG00000005426	182.018	-4.04459	3.49e-07	8.14e-06	FREM1
ENSGALG00000016785	20.21	4.41757	3.71e-07	8.63e-06	IL1RL1
ENSGALG00000036925	98.6842	4.51155	3.84e-07	8.86e-06	CADM3
ENSGALG00000054397	6.64698	-39.9592	3.86e-07	8.87e-06	ENSGALG00000054397
ENSGALG00000000461	523.565	3.92663	3.89e-07	8.9e-06	MRC2
ENSGALG00000041203	14.1547	6.55103	3.93e-07	8.95e-06	CRMP1
ENSGALG00000010818	86.4536	3.00587	3.92e-07	8.95e-06	PLPP3
ENSGALG00000009948	27.5822	4.48435	3.96e-07	8.99e-06	HHIP
ENSGALG00000031284	10.79	4.89656	4.05e-07	9.13e-06	PTPRM
ENSGALG00000006172	8.83382	3.43494	4.2e-07	9.36e-06	ABCC8
ENSGALG00000054946	2.18645	12.0651	4.41e-07	9.78e-06	ENSGALG00000054946
ENSGALG00000046861	48.4428	4.0702	4.46e-07	9.86e-06	ENSGALG00000046861
ENSGALG00000040755	81.6805	4.64562	4.54e-07	1e-05	ANGPT4
ENSGALG00000053950	12.9668	5.40048	4.64e-07	1.02e-05	ENSGALG00000053950
ENSGALG00000034456	42.154	4.3751	4.78e-07	1.04e-05	PRELP
ENSGALG00000000284	59.4695	3.28539	4.72e-07	1.04e-05	HOXB4
ENSGALG00000048849	10.5303	4.14339	4.86e-07	1.06e-05	ENSGALG00000048849
ENSGALG00000015218	6.44194	3.33285	4.89e-07	1.06e-05	SLC19A2
ENSGALG00000028560	8.80655	6.53465	5e-07	1.08e-05	BGLAP
ENSGALG00000038311	198.11	4.36524	5.15e-07	1.11e-05	COL18A1
ENSGALG00000019060	4.48344	8.02056	5.32e-07	1.14e-05	MMP27
ENSGALG00000047357	3.57498	-9.11681	5.37e-07	1.15e-05	ENSGALG00000047357
ENSGALG00000011205	5.63133	4.99765	5.47e-07	1.16e-05	SMOC2
ENSGALG00000027925	11.3007	4.82702	5.48e-07	1.16e-05	HOXA3
ENSGALG00000007515	72.3348	5.43003	5.75e-07	1.21e-05	SFRP5
ENSGALG00000012119	321.738	2.89604	5.72e-07	1.21e-05	MARCO
ENSGALG00000003923	471.557	3.91122	5.82e-07	1.22e-05	COL6A3
ENSGALG00000036798	498.923	3.72052	5.96e-07	1.24e-05	COL4A1
ENSGALG00000007508	36.6945	3.32237	6e-07	1.24e-05	HPSE2
ENSGALG00000023542	93.4527	4.293	6.23e-07	1.29e-05	ALPL
ENSGALG00000001021	13.1196	4.58687	6.39e-07	1.31e-05	MYOCD
ENSGALG00000012647	11.7289	3.54838	6.76e-07	1.38e-05	RFX4
ENSGALG00000030847	34.9585	6.22101	6.97e-07	1.42e-05	FZD2
ENSGALG00000035099	5.48691	4.0626	7.06e-07	1.42e-05	LRRN1
ENSGALG00000002170	47.8811	3.33978	6.95e-07	1.42e-05	Nr1h5
ENSGALG00000004569	17.3368	2.94288	7.05e-07	1.42e-05	UNC5B
ENSGALG00000000402	67.2802	3.58931	7.28e-07	1.46e-05	LOXL2
ENSGALG00000036806	24.9452	3.46056	7.31e-07	1.47e-05	GDF11
ENSGALG00000043198	54.347	3.99333	7.39e-07	1.48e-05	AC053503.7
ENSGALG00000001177	88.9996	3.04825	7.51e-07	1.5e-05	CD34
ENSGALG00000002544	39.6167	3.39864	7.71e-07	1.53e-05	PCDH12
ENSGALG00000022926	62.4042	3.22932	7.69e-07	1.53e-05	GPR162
ENSGALG00000050627	1.24594	13.6497	8.03e-07	1.58e-05	ENSGALG00000050627
ENSGALG00000036175	235.201	3.72314	8.1e-07	1.59e-05	CAPG
ENSGALG00000010013	18.4585	4.8202	8.37e-07	1.63e-05	EDNRA
ENSGALG00000001723	53.4945	-3.22557	8.38e-07	1.63e-05	FMO5
ENSGALG00000044327	8.67726	4.02887	8.41e-07	1.64e-05	CD8A
ENSGALG00000004286	46.7544	3.22283	8.65e-07	1.67e-05	COL13A1
ENSGALG00000026465	43.1662	3.55065	8.75e-07	1.69e-05	TMEM100
ENSGALG00000010875	19.1929	3.1481	8.77e-07	1.69e-05	ITGB8
ENSGALG00000050002	9.16099	4.75564	9.16e-07	1.75e-05	COLEC11
ENSGALG00000041013	136.933	3.22046	9.27e-07	1.76e-05	TNS1
ENSGALG00000003433	14.3103	4.27631	1.01e-06	1.9e-05	DPEP2
ENSGALG00000048150	9.25222	5.15797	1.02e-06	1.91e-05	ENSGALG00000048150
ENSGALG00000041730	13.1308	4.15751	1.05e-06	1.96e-05	GPR20
ENSGALG00000016608	18.0209	2.9699	1.05e-06	1.96e-05	ADCY3
ENSGALG00000030613	62.5742	4.42467	1.08e-06	2e-05	PDGFRB
ENSGALG00000026661	35.908	3.48408	1.09e-06	2.02e-05	MSRB3
ENSGALG00000000997	53.9922	3.1807	1.12e-06	2.05e-05	GJC1
ENSGALG00000029035	16.0473	5.62053	1.15e-06	2.1e-05	CLECL1
ENSGALG00000046987	19.6962	2.98401	1.15e-06	2.1e-05	ENSGALG00000046987
ENSGALG00000035854	31.6563	3.87651	1.16e-06	2.11e-05	ENSGALG00000035854
ENSGALG00000046159	6.78772	4.74591	1.18e-06	2.13e-05	KNG1
ENSGALG00000044235	86.434	3.70295	1.2e-06	2.16e-05	MAB21L2
ENSGALG00000001926	132.853	3.71199	1.21e-06	2.17e-05	HSPB1
ENSGALG00000000583	163.225	2.9715	1.23e-06	2.2e-05	SOX13
ENSGALG00000036742	20.2012	3.43714	1.24e-06	2.21e-05	CASTOR3
ENSGALG00000037869	92.3488	4.0909	1.3e-06	2.3e-05	ENSGALG00000037869
ENSGALG00000016215	17.4747	3.51999	1.3e-06	2.3e-05	DIPK2B
ENSGALG00000005968	38.2412	4.1483	1.32e-06	2.32e-05	MMP11
ENSGALG00000002790	19.4871	4.35455	1.33e-06	2.33e-05	ABLIM3
ENSGALG00000051188	1323.57	-5.62936	1.35e-06	2.35e-05	HFE
ENSGALG00000053371	150.679	3.22248	1.37e-06	2.38e-05	NID2
ENSGALG00000008997	103.534	-12.016	1.4e-06	2.42e-05	STEAP4
ENSGALG00000052084	13.8003	-7.52748	1.39e-06	2.42e-05	SUN5
ENSGALG00000020615	5.76202	4.61064	1.4e-06	2.42e-05	STK32C
ENSGALG00000033171	1242.86	3.01357	1.41e-06	2.42e-05	TGM4
ENSGALG00000038775	35.5874	4.25526	1.46e-06	2.51e-05	SPON1
ENSGALG00000029528	340.647	3.01009	1.5e-06	2.57e-05	KIRREL1
ENSGALG00000001768	1.6758	-6.62352	1.55e-06	2.64e-05	TENM2
ENSGALG00000002564	120.294	3.04374	1.55e-06	2.65e-05	RGS4
ENSGALG00000037901	279.26	3.80485	1.61e-06	2.73e-05	EFEMP1
ENSGALG00000040655	83.9943	3.82756	1.64e-06	2.76e-05	FAM20A
ENSGALG00000050749	283.894	-11.7483	1.65e-06	2.77e-05	ENSGALG00000050749
ENSGALG00000015010	22.9639	2.84926	1.68e-06	2.81e-05	NSG1
ENSGALG00000050058	24.2279	3.24898	1.69e-06	2.82e-05	REEP1
ENSGALG00000005000	678.997	-3.01359	1.71e-06	2.83e-05	COMTD1
ENSGALG00000015970	33.1444	-5.77871	1.75e-06	2.9e-05	COL9A1
ENSGALG00000028301	45.7827	3.41486	1.76e-06	2.9e-05	Trim80
ENSGALG00000007710	14.005	3.19182	1.84e-06	3.01e-05	RASL11AL
ENSGALG00000004986	58.8821	4.53763	1.87e-06	3.06e-05	CERCAM
ENSGALG00000010133	152.006	3.69124	1.89e-06	3.08e-05	PTCH2
ENSGALG00000026161	31.9174	2.86042	1.97e-06	3.17e-05	ENSGALG00000026161
ENSGALG00000034834	11.0717	3.5439	1.98e-06	3.19e-05	WWC3
ENSGALG00000023772	13.404	6.26436	2.02e-06	3.25e-05	HSPB7
ENSGALG00000007346	25.5086	3.71325	2.11e-06	3.38e-05	JCAD
ENSGALG00000028567	781.612	3.42495	2.16e-06	3.44e-05	MYL9
ENSGALG00000039480	20.3306	3.92679	2.24e-06	3.56e-05	ENSGALG00000039480
ENSGALG00000009947	7.26217	4.28956	2.32e-06	3.67e-05	PLEKHH2
ENSGALG00000050071	6.12925	-3.18875	2.33e-06	3.67e-05	ENSGALG00000050071
ENSGALG00000041800	54.9925	3.3788	2.4e-06	3.76e-05	GLP2R
ENSGALG00000031122	9.09674	4.588	2.44e-06	3.82e-05	NTNG1
ENSGALG00000026849	9.91691	6.14998	2.46e-06	3.83e-05	SIAH3
ENSGALG00000008593	26.8598	3.57013	2.46e-06	3.83e-05	ATP1B4
ENSGALG00000006758	204.239	4.53395	2.54e-06	3.94e-05	C1QTNF5
ENSGALG00000041555	852.542	3.43668	2.64e-06	4.06e-05	COL1A1
ENSGALG00000014615	39.7231	3.59119	2.67e-06	4.1e-05	LAMA1
ENSGALG00000003261	251.539	2.92819	2.77e-06	4.24e-05	CAVIN1
ENSGALG00000012425	81.9714	3.36493	2.79e-06	4.27e-05	FERMT2
ENSGALG00000003578	1859.2	3.48629	2.81e-06	4.29e-05	FN1
ENSGALG00000006343	790.49	3.72907	2.85e-06	4.33e-05	ACTA2
ENSGALG00000011823	47.7603	3.18783	2.93e-06	4.43e-05	FAT4
ENSGALG00000013907	78.9937	3.03067	3.11e-06	4.68e-05	KDR
ENSGALG00000011078	10.3236	3.68103	3.14e-06	4.72e-05	PTPN13
ENSGALG00000049819	14.7755	4.03559	3.17e-06	4.75e-05	ENSGALG00000049819
ENSGALG00000009957	213.213	2.91606	3.18e-06	4.75e-05	TIE1
ENSGALG00000016635	36.0212	3.31291	3.21e-06	4.8e-05	ENSGALG00000016635
ENSGALG00000005975	2.9009	10.3581	3.24e-06	4.82e-05	ZNF488
ENSGALG00000033953	46.8844	3.6738	3.25e-06	4.82e-05	SHROOM4
ENSGALG00000005974	904.833	3.64217	3.24e-06	4.82e-05	COL6A1
ENSGALG00000007466	38.9236	3.781	3.29e-06	4.87e-05	EDNRB2
ENSGALG00000005969	11.9526	3.74096	3.3e-06	4.88e-05	ANTXRL
ENSGALG00000005203	26.4945	3.42031	3.33e-06	4.9e-05	OLFM3
ENSGALG00000009641	1374.93	3.41748	3.37e-06	4.94e-05	COL1A2
ENSGALG00000041296	12.7721	3.74367	3.45e-06	5.06e-05	SOX7
ENSGALG00000034297	32.2378	3.18669	3.46e-06	5.06e-05	TBX2
ENSGALG00000032784	3.92702	7.42706	3.5e-06	5.1e-05	ENSGALG00000032784
ENSGALG00000049721	65.7888	-7.07508	3.6e-06	5.21e-05	MAZ
ENSGALG00000010997	25.8253	2.92264	3.62e-06	5.23e-05	GSDME
ENSGALG00000037402	46.7181	3.78674	3.68e-06	5.31e-05	CCN2
ENSGALG00000031895	80.0444	3.53103	3.83e-06	5.5e-05	SDK2
ENSGALG00000008490	4.49642	-8.02059	3.93e-06	5.62e-05	TRH
ENSGALG00000034118	20.3723	3.37295	3.94e-06	5.62e-05	SOX18
ENSGALG00000042551	34.6311	3.73337	4e-06	5.67e-05	ENSGALG00000042551
ENSGALG00000054437	11.0255	7.56468	4.17e-06	5.89e-05	ENSGALG00000054437
ENSGALG00000030115	5.34641	7.70108	4.2e-06	5.9e-05	CCN4
ENSGALG00000034631	3.76307	4.40119	4.19e-06	5.9e-05	ENSGALG00000034631
ENSGALG00000016558	2.99395	12.8874	4.27e-06	5.98e-05	VEGFD
ENSGALG00000017326	64.193	3.6668	4.29e-06	5.99e-05	ARHGEF17
ENSGALG00000051565	2.9315	11.8508	4.35e-06	6.06e-05	ENSGALG00000051565
ENSGALG00000031112	141.899	3.04118	4.43e-06	6.14e-05	COL5A2
ENSGALG00000006045	6.53393	4.32547	4.49e-06	6.22e-05	SH3GL3
ENSGALG00000050299	8.95553	6.80223	4.53e-06	6.25e-05	ENSGALG00000050299
ENSGALG00000016870	51.2668	-3.27953	4.53e-06	6.25e-05	TMTC4
ENSGALG00000017179	71.8458	3.08142	4.53e-06	6.25e-05	PDGFD
ENSGALG00000034560	90.0094	3.2525	4.57e-06	6.29e-05	SCARF2
ENSGALG00000034907	14.8438	3.30733	4.7e-06	6.45e-05	HOXB5
ENSGALG00000043072	12.4034	3.64403	4.81e-06	6.6e-05	POU6F1
ENSGALG00000012156	3.88796	6.40707	4.9e-06	6.71e-05	DPP10
ENSGALG00000012021	4.71102	5.70544	4.94e-06	6.73e-05	ENSGALG00000012021
ENSGALG00000035717	1209.03	3.55996	4.93e-06	6.73e-05	HSPG2
ENSGALG00000026892	122.412	5.87733	5.02e-06	6.82e-05	ENSGALG00000026892
ENSGALG00000006891	160.027	3.20052	5.03e-06	6.83e-05	ITIH5
ENSGALG00000007217	13.4513	3.73388	5.05e-06	6.85e-05	BEST1
ENSGALG00000002467	35.8022	3.51931	5.36e-06	7.23e-05	MTSS2
ENSGALG00000007839	36.4036	3.19956	5.36e-06	7.23e-05	NCAM1
ENSGALG00000009693	3.57388	5.86585	5.65e-06	7.56e-05	CPXM2
ENSGALG00000000584	69.107	3.91064	5.69e-06	7.59e-05	Ptprv
ENSGALG00000014872	9.11056	4.02596	5.74e-06	7.64e-05	FGF10
ENSGALG00000041266	173.342	4.09044	5.83e-06	7.73e-05	CNN1
ENSGALG00000053730	14.5875	-2.99414	5.88e-06	7.79e-05	ENSGALG00000053730
ENSGALG00000019384	14.583	2.94885	5.96e-06	7.89e-05	MAPK12
ENSGALG00000004184	2288.85	2.99013	5.98e-06	7.9e-05	SPARC
ENSGALG00000036831	688.775	12.867	6.08e-06	7.98e-05	ENSGALG00000036831
ENSGALG00000027330	45.2291	3.98645	6.09e-06	7.98e-05	SYNPO
ENSGALG00000005628	19.0538	-2.8729	6.09e-06	7.98e-05	COL9A3
ENSGALG00000006443	246.185	-3.48514	6.15e-06	8.05e-05	ART1
ENSGALG00000002461	31.5418	3.93793	6.38e-06	8.3e-05	MMP17
ENSGALG00000038556	195.668	3.32621	6.41e-06	8.31e-05	CDC42EP1
ENSGALG00000011019	11.0996	2.99784	6.42e-06	8.31e-05	ROR1
ENSGALG00000044485	17.3868	2.8484	6.45e-06	8.33e-05	F2RL3
ENSGALG00000008998	19.2439	-4.46116	6.91e-06	8.81e-05	TOGARAM2
ENSGALG00000047979	50.1878	3.44483	6.91e-06	8.81e-05	EBF4
ENSGALG00000012089	8.84313	-3.08323	7.11e-06	9.05e-05	ARMH4
ENSGALG00000001956	55.3677	4.55607	7.28e-06	9.19e-05	OLFML3
ENSGALG00000054216	4.43705	6.13172	7.31e-06	9.22e-05	NXPH4
ENSGALG00000020386	9.46256	4.49872	7.34e-06	9.25e-05	BDKRB1
ENSGALG00000016655	3.14453	10.6599	7.61e-06	9.52e-05	GYG2
ENSGALG00000005140	5.42774	-3.21117	7.98e-06	9.91e-05	RRAD
ENSGALG00000011306	1533.87	3.52476	8.05e-06	9.95e-05	DES
ENSGALG00000040504	91.4715	3.14805	8.05e-06	9.95e-05	GGT5
ENSGALG00000008815	13.6251	3.35129	8.35e-06	0.000102445	LRRN4
ENSGALG00000007582	113.427	2.9704	8.37e-06	0.000102529	DPYSL3
ENSGALG00000006473	3.69606	4.20501	8.76e-06	0.000106606	PLXNA4
ENSGALG00000047851	44.6558	-3.23733	8.77e-06	0.000106606	ENSGALG00000047851
ENSGALG00000009100	10.6489	3.74535	8.8e-06	0.000106793	FSHR
ENSGALG00000053278	36.9643	-3.51776	8.84e-06	0.000107176	SUCNR1
ENSGALG00000026315	109.97	3.51815	8.86e-06	0.000107243	RAB34
ENSGALG00000032349	46.8845	3.06279	8.88e-06	0.00010734	CDH5
ENSGALG00000016441	14.1932	3.61	8.92e-06	0.000107562	ENSGALG00000016441
ENSGALG00000011484	7.43965	4.21605	9.19e-06	0.000109637	CMTM8
ENSGALG00000004653	12.259	3.82112	9.18e-06	0.000109637	ENSGALG00000004653
ENSGALG00000017272	262.49	3.19518	9.18e-06	0.000109637	VWF
ENSGALG00000007594	5.55776	-3.70274	9.5e-06	0.000112214	ASB12
ENSGALG00000048887	598.755	4.43288	9.55e-06	0.000112631	ENSGALG00000048887
ENSGALG00000026572	2362.2	3.235	9.6e-06	0.000112951	RGS5
ENSGALG00000013414	3.94289	8.21861	9.65e-06	0.00011323	PDLIM3
ENSGALG00000043555	35.5028	3.07471	9.65e-06	0.00011323	NPNT
ENSGALG00000005331	47.4259	3.04547	9.67e-06	0.000113248	GJC2
ENSGALG00000022622	17.3118	3.87951	9.74e-06	0.000113999	HOXA4
ENSGALG00000003580	380.778	3.32256	9.92e-06	0.000115745	MMP2
ENSGALG00000048074	248.35	3.90896	9.96e-06	0.000115941	ENSGALG00000048074
ENSGALG00000046461	44.1097	3.88111	9.95e-06	0.000115941	LRRC15
ENSGALG00000055008	2.21221	-3.57701	1e-05	0.0001165	ENSGALG00000055008
ENSGALG00000015079	4.4806	5.61047	1.06e-05	0.000122678	UPK1B
ENSGALG00000028140	67.8091	3.03874	1.07e-05	0.000122727	CNTFR
ENSGALG00000049871	1.17399	12.9983	1.08e-05	0.00012409	ENSGALG00000049871
ENSGALG00000011801	2.36334	8.97038	1.12e-05	0.000127784	ESR2
ENSGALG00000011298	7.54383	3.84748	1.12e-05	0.000127784	RARB
ENSGALG00000008298	4.75561	7.10981	1.12e-05	0.000128052	LRRC17
ENSGALG00000013244	21.8434	3.18022	1.14e-05	0.000128992	ABCC9
ENSGALG00000004907	5.14252	3.66894	1.14e-05	0.000129075	KCTD15
ENSGALG00000040030	72.6095	2.83334	1.15e-05	0.000130716	PHLDB1
ENSGALG00000037257	24.2606	3.53806	1.17e-05	0.000132135	HLX
ENSGALG00000005215	10.8038	3.98169	1.18e-05	0.000132638	CACNA1H
ENSGALG00000044218	5.51515	6.15832	1.23e-05	0.00013802	CD8A
ENSGALG00000028759	4.31371	7.32149	1.24e-05	0.000138948	LYPD6B
ENSGALG00000033597	67.098	4.06913	1.26e-05	0.000139978	ADAMTS13
ENSGALG00000042422	34.9369	3.9524	1.27e-05	0.000140545	GLI1
ENSGALG00000043041	2.42564	9.43893	1.27e-05	0.000140949	NRN1
ENSGALG00000004879	9.70335	3.44738	1.3e-05	0.000143418	SLC6A11
ENSGALG00000002046	6.42783	5.4391	1.31e-05	0.000144198	SYT15
ENSGALG00000002294	5.58745	3.39443	1.31e-05	0.000144206	SEMA6A
ENSGALG00000050112	18.5327	3.26273	1.32e-05	0.000144206	PAMR1
ENSGALG00000039985	66.8875	3.45815	1.32e-05	0.000144321	CDH11
ENSGALG00000013948	9.58835	3.42233	1.32e-05	0.000144321	RASL11B
ENSGALG00000025862	17.7547	2.87553	1.33e-05	0.000144885	TMEM26
ENSGALG00000016843	388.469	3.28983	1.33e-05	0.000145554	COL4A2
ENSGALG00000036824	3.56027	6.22615	1.35e-05	0.000147253	CDH23
ENSGALG00000040521	7.67719	8.19055	1.4e-05	0.000151789	HOXA2
ENSGALG00000037896	27.929	3.57293	1.42e-05	0.000153042	ENSGALG00000037896
ENSGALG00000014515	2.63012	8.84215	1.42e-05	0.000153061	C1QTNF7
ENSGALG00000044069	4.53566	5.27286	1.42e-05	0.00015328	ENSGALG00000044069
ENSGALG00000001437	25.1893	3.07842	1.44e-05	0.000154797	NTM
ENSGALG00000016811	12.8993	3.03223	1.45e-05	0.000155002	SEPTIN10
ENSGALG00000011446	211.093	2.88204	1.46e-05	0.000156258	TNFAIP2
ENSGALG00000014186	5.0791	4.21335	1.53e-05	0.000162268	MPPED1
ENSGALG00000011994	6.07662	4.30897	1.56e-05	0.00016459	SYNPO2
ENSGALG00000039205	30.8552	7.29837	1.59e-05	0.000166806	CCT3
ENSGALG00000032997	6.68401	4.49337	1.61e-05	0.000168952	EMILIN2
ENSGALG00000017334	43.422	3.6707	1.62e-05	0.000169806	ENSGALG00000017334
ENSGALG00000053028	4.79801	4.30304	1.65e-05	0.000172069	COL4A6
ENSGALG00000035960	38.1338	3.63665	1.7e-05	0.00017672	MYH7
ENSGALG00000012396	47.5697	3.60538	1.76e-05	0.000181954	PTGER2
ENSGALG00000030969	485.464	3.25641	1.79e-05	0.000184654	CLEC3B
ENSGALG00000054273	5.49876	3.68957	1.79e-05	0.000185076	RASSF8
ENSGALG00000036498	212.609	3.32624	1.79e-05	0.000185076	EHD2
ENSGALG00000004472	4.1242	5.41647	1.8e-05	0.000185993	ASTN1
ENSGALG00000014995	43.5186	4.05231	1.81e-05	0.000186156	PGM5
ENSGALG00000011581	10.0767	3.66924	1.81e-05	0.000186156	KIF26A
ENSGALG00000052285	7.63347	3.21283	1.82e-05	0.00018645	CD8A
ENSGALG00000026207	35.59	3.76212	1.83e-05	0.000186883	CNTF
ENSGALG00000007837	26.2121	4.63799	1.84e-05	0.000187268	KAZALD1
ENSGALG00000001416	8.77589	3.46036	1.84e-05	0.000187268	ADRA1B
ENSGALG00000047627	146.643	-5.46877	1.85e-05	0.0001876	MR1
ENSGALG00000053381	4.07648	10.122	1.9e-05	0.000191811	ENSGALG00000053381
ENSGALG00000032974	17.6963	3.37125	1.93e-05	0.00019483	ADAMTS2
ENSGALG00000015556	7.40846	4.29972	1.94e-05	0.000195194	AFAP1
ENSGALG00000009626	195.309	3.4721	2.03e-05	0.000202876	THBS1
ENSGALG00000015908	44.0553	3.02348	2.03e-05	0.000202876	COL12A1
ENSGALG00000053164	1.88994	10.8888	2.03e-05	0.000203332	ENSGALG00000053164
ENSGALG00000005330	8.00127	3.49318	2.07e-05	0.000206207	SNCAIP
ENSGALG00000009877	1.20787	9.72354	2.07e-05	0.00020664	KCNH1
ENSGALG00000051071	3.91096	-26.3095	2.12e-05	0.000210875	ENSGALG00000051071
ENSGALG00000026983	25.3892	3.89111	2.19e-05	0.000216833	CHRD
ENSGALG00000043137	8.2758	2.90961	2.21e-05	0.000219293	SMARCD3
ENSGALG00000009850	10.8101	2.94883	2.23e-05	0.000220092	NOVA1
ENSGALG00000006833	7.61614	3.92451	2.27e-05	0.000223944	ITIH2
ENSGALG00000011109	7.67206	4.45444	2.3e-05	0.000226323	MAPK10
ENSGALG00000037777	24.473	2.95234	2.3e-05	0.000226323	MSC
ENSGALG00000016301	5.23791	-2.83144	2.34e-05	0.000229166	MLIP
ENSGALG00000006958	16.7594	3.07013	2.35e-05	0.000229457	ENSGALG00000006958
ENSGALG00000036638	12.2953	4.18725	2.36e-05	0.000230273	TACR1
ENSGALG00000033365	379.179	3.6388	2.4e-05	0.00023284	ALDH1A3
ENSGALG00000015396	53.4764	2.90898	2.43e-05	0.000235308	CD200
ENSGALG00000044668	5.5647	5.05935	2.44e-05	0.000236306	ENSGALG00000044668
ENSGALG00000005808	2.92844	4.5808	2.53e-05	0.000244269	KREMEN1
ENSGALG00000042275	17.7992	4.61434	2.59e-05	0.000248968	ENSGALG00000042275
ENSGALG00000014069	8.44265	3.72174	2.67e-05	0.000255038	TP53I11
ENSGALG00000052887	1255.99	-3.99608	2.69e-05	0.000255955	CBR3
ENSGALG00000031350	4.33117	5.14182	2.72e-05	0.000257897	KCNE4
ENSGALG00000005223	1.74636	6.1269	2.75e-05	0.000260969	ADCYAP1R1
ENSGALG00000006170	12.0255	2.89976	2.79e-05	0.000264224	LRRC8C
ENSGALG00000009107	91.8603	3.06066	2.88e-05	0.000271125	NRXN1
ENSGALG00000032031	5.0585	3.42564	2.91e-05	0.00027321	MMP16
ENSGALG00000012092	7.63376	-2.93388	2.91e-05	0.00027321	ESYT3
ENSGALG00000017031	3.9819	3.30037	2.92e-05	0.000273825	TPTE2
ENSGALG00000011663	2.40801	4.27282	2.93e-05	0.000274032	FNDC1
ENSGALG00000016377	6.88162	4.93428	2.94e-05	0.000274733	PXDN
ENSGALG00000033966	22.7582	2.86872	2.96e-05	0.000275698	TENM4
ENSGALG00000000151	6.54006	4.52799	2.96e-05	0.000276068	ADAMTS19
ENSGALG00000015573	95.2655	3.05798	3.09e-05	0.000286517	FHL5
ENSGALG00000051008	48.3944	2.85653	3.1e-05	0.000287208	SEC14L3
ENSGALG00000050072	83.0597	3.75352	3.11e-05	0.000287715	EMID1
ENSGALG00000053285	20.0992	3.19245	3.11e-05	0.000288	ENSGALG00000053285
ENSGALG00000046854	2.54137	3.66734	3.13e-05	0.0002887	ENSGALG00000046854
ENSGALG00000036327	55.1046	-5.35648	3.14e-05	0.000289	NGEF
ENSGALG00000052876	2.30611	3.55799	3.14e-05	0.000289	ENSGALG00000052876
ENSGALG00000045634	11.0716	3.29496	3.14e-05	0.000289	XKR5
ENSGALG00000015835	4.28486	4.90207	3.18e-05	0.000291567	GRIK1
ENSGALG00000033083	19.2828	3.05526	3.24e-05	0.000295409	ATOH8
ENSGALG00000047735	7.39973	2.94174	3.52e-05	0.000316753	ENSGALG00000047735
ENSGALG00000030932	164.606	3.43451	3.54e-05	0.00031759	NKX2-3
ENSGALG00000023904	51.828	3.3133	3.54e-05	0.00031759	FIBIN
ENSGALG00000005554	118.127	3.18018	3.55e-05	0.000318232	ADIPOQ
ENSGALG00000036125	122.824	3.29719	3.57e-05	0.000319283	SHE
ENSGALG00000007886	48.5994	3.02475	3.6e-05	0.000321356	PAMR1
ENSGALG00000004960	74.1881	3.92019	3.68e-05	0.000327656	FBN1
ENSGALG00000000871	794.966	-6.09732	3.7e-05	0.000328777	ART1
ENSGALG00000005649	140.087	2.92651	3.76e-05	0.000333454	ENSGALG00000005649
ENSGALG00000003805	5.45204	5.34131	3.89e-05	0.000343194	PRKG1
ENSGALG00000049984	5.26481	6.01501	3.93e-05	0.000346118	ENSGALG00000049984
ENSGALG00000028341	251.745	2.83124	3.97e-05	0.000349037	MADCAM1
ENSGALG00000039553	12.5569	4.13566	3.99e-05	0.000349317	SULF1
ENSGALG00000011708	113.164	3.44114	3.99e-05	0.000349317	MYLK
ENSGALG00000015826	3.56306	5.39929	4.02e-05	0.000351073	HTR1E
ENSGALG00000035584	2571.67	3.40953	4.03e-05	0.000351477	COL3A1
ENSGALG00000016500	8.7719	3.84333	4.07e-05	0.000355235	FKBP1B
ENSGALG00000002532	59.8539	3.09024	4.12e-05	0.000358197	GJA4
ENSGALG00000049716	1436.15	6.0549	4.19e-05	0.000363195	ENSGALG00000049716
ENSGALG00000016797	131.091	3.06433	4.19e-05	0.000363195	FHL2
ENSGALG00000048210	20.2123	3.09354	4.34e-05	0.000374351	LTBP4
ENSGALG00000053861	9.67983	2.89067	4.39e-05	0.000378222	ENSGALG00000053861
ENSGALG00000050677	5.21211	3.54475	4.49e-05	0.000385439	BRICD5
ENSGALG00000017119	23.4596	3.06605	4.5e-05	0.000386367	TNFRSF19
ENSGALG00000002675	61.865	3.57174	4.54e-05	0.000388298	SCUBE3
ENSGALG00000029211	5.10333	3.04021	4.71e-05	0.000401107	FKBP6
ENSGALG00000028721	48.5927	3.40714	4.73e-05	0.000402455	LMOD1
ENSGALG00000035916	2.32994	5.54999	4.76e-05	0.000404286	SHANK2
ENSGALG00000031714	4.30158	4.85744	4.77e-05	0.000404509	ENSGALG00000031714
ENSGALG00000047383	36.3275	3.85966	4.81e-05	0.00040642	CCN5
ENSGALG00000006520	90.345	3.58766	4.8e-05	0.00040642	MYH11
ENSGALG00000054980	16.2632	-5.69198	5.03e-05	0.000420581	ENSGALG00000054980
ENSGALG00000006563	3.15779	4.48488	5.08e-05	0.000423354	SEMA3D
ENSGALG00000008007	92.7889	2.96057	5.11e-05	0.000425272	ITGA11
ENSGALG00000033144	80.9243	2.94208	5.13e-05	0.000425864	COLEC10
ENSGALG00000009700	180.251	3.70393	5.21e-05	0.000432209	PDK4
ENSGALG00000014758	5.46179	3.74249	5.45e-05	0.000448786	ARHGAP28
ENSGALG00000011274	253.02	2.92948	5.52e-05	0.000453103	DCN
ENSGALG00000033411	1.76599	-6.40552	5.52e-05	0.000453156	ENSGALG00000033411
ENSGALG00000029140	7.53565	5.64753	5.54e-05	0.000453156	CRABP2
ENSGALG00000048005	3.06698	-4.71948	5.54e-05	0.000453156	ENSGALG00000048005
ENSGALG00000050508	33.0666	3.23617	5.57e-05	0.000454803	NOS3
ENSGALG00000014910	16.286	3.02794	5.59e-05	0.000455726	COLEC12
ENSGALG00000047290	41.988	3.88918	5.71e-05	0.00046481	KIAA1755
ENSGALG00000014233	125.026	3.06126	5.74e-05	0.000466647	FBLN1
ENSGALG00000016473	1.97292	8.21339	5.78e-05	0.000469277	OSR1
ENSGALG00000046210	3.71793	-6.60165	5.8e-05	0.000470035	SPTBN2
ENSGALG00000010397	2.71245	5.40095	5.85e-05	0.000474255	GRID2
ENSGALG00000026613	19.7085	5.36291	5.94e-05	0.000479779	S100A4
ENSGALG00000027658	19.4296	3.13409	5.96e-05	0.000480934	TESK1
ENSGALG00000050250	3.57238	-9.79859	5.99e-05	0.000482694	HIST1H46L2
ENSGALG00000037439	9.21065	-3.00266	6.14e-05	0.000492318	SLC9A4
ENSGALG00000051457	3.00226	3.80691	6.16e-05	0.000493724	ENSGALG00000051457
ENSGALG00000016293	7.05594	3.67818	6.16e-05	0.000493724	BMP5
ENSGALG00000054999	16.2183	4.08836	6.17e-05	0.000493726	ENSGALG00000054999
ENSGALG00000006507	168.75	2.87349	6.19e-05	0.000494809	CLMP
ENSGALG00000047129	1.01817	-23.9815	6.22e-05	0.000497016	ENSGALG00000047129
ENSGALG00000039334	6.76523	2.98468	6.39e-05	0.000509036	CCDC9B
ENSGALG00000001892	91.1101	3.00382	6.61e-05	0.000524059	CYGB
ENSGALG00000042079	170.254	3.58107	6.63e-05	0.00052562	NID1
ENSGALG00000043287	17.5236	3.70173	6.7e-05	0.000530378	CAV1
ENSGALG00000054538	3.03796	6.19602	7.14e-05	0.000561045	ENSGALG00000054538
ENSGALG00000049031	12.721	-3.33413	7.15e-05	0.000561337	ENSGALG00000049031
ENSGALG00000026098	18.7212	-3.14451	7.45e-05	0.000582497	CXCL8
ENSGALG00000014908	13.6815	2.87907	7.47e-05	0.000583299	FST
ENSGALG00000009705	1.91297	-6.77314	7.55e-05	0.000589121	RYR3
ENSGALG00000027232	8.30909	3.58538	7.61e-05	0.000591112	C1QTNF2
ENSGALG00000049006	8.69644	-6.33724	7.67e-05	0.000594602	ENSGALG00000049006
ENSGALG00000015409	201.011	3.41711	7.82e-05	0.000604284	PROS1
ENSGALG00000010497	19.6432	3.1679	7.86e-05	0.000606509	SLC29A4
ENSGALG00000002312	15.1247	4.52224	8e-05	0.000616244	TMEM132E
ENSGALG00000003821	34.1903	3.21071	8.06e-05	0.00061967	RAMP1
ENSGALG00000034025	4.43029	4.06344	8.06e-05	0.000619768	ASIC1
ENSGALG00000025774	14.1566	3.62776	8.24e-05	0.000630169	HOXB2
ENSGALG00000028015	92.0672	2.88725	8.31e-05	0.000634405	HES1
ENSGALG00000008043	5.89383	7.79456	8.34e-05	0.000635792	CORO2B
ENSGALG00000046180	4.60609	-3.243	8.35e-05	0.000635792	TDRD1
ENSGALG00000043223	3.25585	3.49904	8.45e-05	0.000642806	COL26A1
ENSGALG00000029917	4.60092	8.57183	8.88e-05	0.000671334	SGCA
ENSGALG00000024449	324.131	2.87435	9.01e-05	0.000680218	RAMP2
ENSGALG00000026836	105.201	3.55105	9.07e-05	0.000683211	COL16A1
ENSGALG00000016893	6.44515	3.02667	9.22e-05	0.000693459	UGGT2
ENSGALG00000027198	14.2493	3.17823	9.29e-05	0.000697857	TMEM47
ENSGALG00000009755	8.13685	3.46805	9.43e-05	0.00070439	LRIG3
ENSGALG00000051467	2.94686	8.06647	9.48e-05	0.000707001	ENSGALG00000051467
ENSGALG00000007668	7.39969	3.01279	9.6e-05	0.000713483	BMP7
ENSGALG00000046550	106.062	2.93701	9.59e-05	0.000713483	EMCN
ENSGALG00000002931	5297.77	-3.61652	9.75e-05	0.000723758	REG4
ENSGALG00000041708	66.8775	3.78863	9.8e-05	0.00072653	WNT4
ENSGALG00000015608	4.88558	4.64688	9.84e-05	0.000727188	ADRA2C
ENSGALG00000005846	6.33094	2.9099	9.89e-05	0.000728902	MPDZ
ENSGALG00000011962	13.7919	2.83946	0.000103949	0.000759891	NDNF
ENSGALG00000051878	3.41963	-7.76779	0.000104316	0.000761242	ENSGALG00000051878
ENSGALG00000029596	7.95902	3.48842	0.000104883	0.000764048	HAS2
ENSGALG00000015172	3.96106	3.68915	0.000107982	0.000783222	ENSGALG00000015172
ENSGALG00000001640	51.0372	3.10162	0.000109159	0.000789705	RNF122
ENSGALG00000036838	2.9888	4.26182	0.000109466	0.000790558	ENSGALG00000036838
ENSGALG00000042103	120.108	2.97267	0.000110318	0.000793297	C11orf96
ENSGALG00000008741	2.76463	6.0798	0.000110996	0.000796802	PROKR2
ENSGALG00000009567	3.53662	5.49608	0.000111908	0.000800605	TLL1
ENSGALG00000042684	2.01836	-18.7727	0.000116225	0.000822359	CLEC2B
ENSGALG00000006413	73.6229	3.47526	0.000116478	0.000823457	CEMIP
ENSGALG00000054344	1.7137	-4.95017	0.000116754	0.000824018	IGSF10
ENSGALG00000012044	3.97382	3.53742	0.000117391	0.000827118	ANK2
ENSGALG00000027707	13.2954	3.28192	0.000119833	0.00084029	ESM1
ENSGALG00000030075	2646.91	4.75852	0.000120347	0.00084237	FCGBP
ENSGALG00000003726	7.42548	3.23221	0.000120461	0.00084237	EGFLAM
ENSGALG00000031920	39.3511	3.02721	0.000128925	0.00089336	FOXF2
ENSGALG00000003816	5.501	6.27136	0.000132829	0.000910619	NT5C1A
ENSGALG00000011635	3.01537	3.76396	0.000133231	0.00091182	TFCP2L1
ENSGALG00000016975	5.422	3.05551	0.000133331	0.00091182	KCTD4
ENSGALG00000054358	2.13647	-9.06425	0.000136866	0.000933709	ENSGALG00000054358
ENSGALG00000023552	1.10094	7.05625	0.000138162	0.000941019	SPEF2
ENSGALG00000052868	34.3868	3.51095	0.000140822	0.000956025	PEAR1
ENSGALG00000038513	7.18741	5.22324	0.000141423	0.000959332	ENSGALG00000038513
ENSGALG00000005616	23.8016	-3.51788	0.000144338	0.00097752	ARSI
ENSGALG00000002637	3.69456	3.95284	0.000148439	0.000999634	RBP7
ENSGALG00000031947	7.58088	2.98684	0.000151591	0.00101922	FBXL7
ENSGALG00000001534	10.6185	5.60695	0.000152626	0.00102536	TMEM88B
ENSGALG00000008976	2.62067	5.01041	0.000153246	0.00102787	ADAM22
ENSGALG00000046905	2.47752	5.79793	0.000154069	0.00103175	ENSGALG00000046905
ENSGALG00000036095	7.03808	3.87122	0.000155591	0.00104111	BICC1
ENSGALG00000052043	1.68117	7.04534	0.000157007	0.00104974	ENSGALG00000052043
ENSGALG00000040832	27176.2	3.01722	0.000157282	0.00104991	CFD
ENSGALG00000044661	386.433	3.44799	0.000159368	0.00106129	KLK6
ENSGALG00000052094	2.25163	8.45452	0.00015957	0.00106179	ENSGALG00000052094
ENSGALG00000015307	6.31317	3.51452	0.000160689	0.00106755	ABI3BP
ENSGALG00000042810	4.76189	3.41389	0.000160931	0.0010683	ENSGALG00000042810
ENSGALG00000037619	3.02221	7.04882	0.000162574	0.0010775	HOXB6
ENSGALG00000026214	18.0492	-3.43131	0.00016343	0.00108061	LRTM2
ENSGALG00000015112	6.365	4.00956	0.000165122	0.00109094	ZNF521
ENSGALG00000051234	33.2999	3.55582	0.00016639	0.00109758	ENSGALG00000051234
ENSGALG00000015322	5.11562	3.07094	0.000168721	0.00110859	IMPG2
ENSGALG00000035879	38.1834	3.1907	0.00017009	0.00111323	ITGA7
ENSGALG00000051832	1.95787	4.98124	0.000170944	0.0011162	ENSGALG00000051832
ENSGALG00000032534	2.13546	4.55847	0.00017551	0.00113891	ENSGALG00000032534
ENSGALG00000013994	4.64064	3.44019	0.000180508	0.00116773	ENSGALG00000013994
ENSGALG00000003733	4.81379	3.02689	0.000180472	0.00116773	LIFR
ENSGALG00000049504	7.62787	4.81865	0.000181723	0.00117317	SLC2A4
ENSGALG00000040754	52.7759	3.8655	0.000181928	0.00117329	CYP1C1
ENSGALG00000036255	2.20214	-5.2299	0.00018501	0.00118859	WNT7B
ENSGALG00000002763	9.84593	2.84058	0.000185604	0.0011906	FRZB
ENSGALG00000053764	47.0884	-2.97423	0.000193568	0.00123669	CYYR1
ENSGALG00000021525	392.834	2.88957	0.000194343	0.0012381	ISLR
ENSGALG00000016286	4.28758	3.56144	0.000197533	0.00125366	CXorf21
ENSGALG00000054048	5.63979	3.5236	0.000202575	0.00127888	TMEM211
ENSGALG00000044675	48.8507	-3.20939	0.0002025	0.00127888	MATN2
ENSGALG00000034078	1.81792	7.22144	0.000211588	0.00132282	GLT8D2
ENSGALG00000004729	20.6181	-12.573	0.000212512	0.0013276	SLC7A10
ENSGALG00000010163	5.49387	3.40189	0.000215387	0.00134457	LGR5
ENSGALG00000050545	428.121	2.87483	0.000217165	0.00135465	IGLV3-32
ENSGALG00000044678	3.97991	3.14129	0.000231423	0.00142555	MEIKIN
ENSGALG00000008629	3.84411	3.9338	0.000235817	0.00144729	MRC1
ENSGALG00000026215	2.89823	3.63574	0.000244075	0.00149034	ENSGALG00000026215
ENSGALG00000016294	3.61689	3.97636	0.000245842	0.00149894	HMGCLL1
ENSGALG00000049226	2.58919	9.78862	0.000248764	0.00151455	ENSGALG00000049226
ENSGALG00000045350	3.37431	5.09781	0.000250134	0.00151848	KIAA1210
ENSGALG00000041808	6.33529	3.85544	0.000252541	0.00152976	ANO1
ENSGALG00000020827	2.85115	-4.45877	0.000252818	0.00153033	ATP13A4
ENSGALG00000039140	7.62086	3.33228	0.000260016	0.00156996	CD14
ENSGALG00000039001	8.48192	3.2014	0.000262199	0.0015814	FILIP1
ENSGALG00000050785	4.72185	4.64603	0.000263772	0.00158861	ENSGALG00000050785
ENSGALG00000043610	1812.56	3.52957	0.000264073	0.00158928	ENSGALG00000043610
ENSGALG00000013606	3.584	6.24391	0.000266255	0.00160011	FGL1
ENSGALG00000047663	2.91164	5.49513	0.000271271	0.00162221	COL6A6
ENSGALG00000001392	6.9548	3.24778	0.000271287	0.00162221	MMP23B
ENSGALG00000008747	13.9178	3.40046	0.000272485	0.0016269	ITGA8
ENSGALG00000042199	4.38113	3.22677	0.000273031	0.00162798	SLC12A5
ENSGALG00000002012	18.9737	2.88557	0.000274043	0.00163285	MMRN2
ENSGALG00000007349	6.40797	3.27139	0.00027589	0.00164269	RASL12
ENSGALG00000037246	5.25375	4.65906	0.000277217	0.00164738	RAMP3
ENSGALG00000008440	3.12998	3.36386	0.000277267	0.00164738	CHST1
ENSGALG00000034067	14.1593	3.61842	0.000278825	0.00165429	FMOD
ENSGALG00000001431	5.89743	-2.8577	0.000280081	0.00166056	GUCA1A
ENSGALG00000033314	2.78109	-8.74594	0.000282234	0.00167096	ENSGALG00000033314
ENSGALG00000007819	10.144	2.94102	0.000284873	0.00168478	PDZRN3
ENSGALG00000050983	1.60816	6.38771	0.000285746	0.00168818	PRKG1
ENSGALG00000001611	1.86684	-6.84981	0.000299853	0.00175666	B3GAT1
ENSGALG00000002911	30.3702	2.98695	0.000308054	0.00179341	MOXD1
ENSGALG00000007079	4.07385	3.40812	0.000314609	0.0018265	PAPPA
ENSGALG00000009604	3.2706	4.79575	0.000320724	0.00185174	DBX2
ENSGALG00000038834	1.74566	5.87815	0.000322453	0.00185915	MAGI2
ENSGALG00000013212	5.33527	3.35703	0.000323348	0.00186175	TMEFF1
ENSGALG00000026452	5.07536	3.64794	0.000333196	0.00190666	CAVIN4
ENSGALG00000017235	7.84081	3.06145	0.000334071	0.00190906	NOX4
ENSGALG00000013929	61.7742	3.9426	0.000343844	0.00195292	PDGFRA
ENSGALG00000026736	9.9734	3.21188	0.000347708	0.00196953	OGN
ENSGALG00000049680	1.16147	6.25528	0.000348457	0.0019711	ENSGALG00000049680
ENSGALG00000010448	169.851	3.42576	0.000358901	0.00202334	LTBP1
ENSGALG00000051559	2.10402	5.72181	0.000360332	0.00203003	ENSGALG00000051559
ENSGALG00000036412	5.65335	3.55502	0.000368625	0.00206566	TMEM108
ENSGALG00000022440	15.4085	3.20398	0.000369009	0.00206643	EVA1B
ENSGALG00000044709	8.97911	4.49946	0.000372303	0.0020807	ENSGALG00000044709
ENSGALG00000023760	1.83537	-3.43917	0.000381572	0.002124	CHIA
ENSGALG00000028822	134.642	3.34393	0.000383008	0.00212916	RNF152
ENSGALG00000049225	6.54498	-3.03279	0.000385909	0.00214387	ENSGALG00000049225
ENSGALG00000030652	6.37209	8.27019	0.000386711	0.00214548	ENSGALG00000030652
ENSGALG00000052371	1.64261	-15.091	0.000390328	0.00215982	HFE
ENSGALG00000048419	18.0952	-4.22121	0.000397114	0.0021887	ENSGALG00000048419
ENSGALG00000036566	19.7465	2.86032	0.000400625	0.00220225	ENSGALG00000036566
ENSGALG00000053680	57.533	2.88325	0.000406286	0.00222171	HIST1H46L2
ENSGALG00000049867	2.82972	3.28862	0.000407761	0.00222687	ENSGALG00000049867
ENSGALG00000051554	7.37823	3.21702	0.000419321	0.00228404	ENSGALG00000051554
ENSGALG00000008263	7.99845	2.86941	0.00042168	0.00229242	CNTN4
ENSGALG00000040899	22.5577	3.06943	0.000423453	0.00229908	GPAT2
ENSGALG00000047606	0.870184	6.69754	0.000428077	0.00231518	ENSGALG00000047606
ENSGALG00000044547	1.02611	7.64325	0.000450035	0.00242299	ENSGALG00000044547
ENSGALG00000053982	3.01535	3.74519	0.000455975	0.00244578	ENSGALG00000053982
ENSGALG00000007646	75.2749	3.68923	0.000479321	0.00255765	ENSGALG00000007646
ENSGALG00000028316	2.10086	4.66943	0.000487051	0.0025923	SNORD87
ENSGALG00000013603	3.63143	3.25522	0.000490432	0.00260532	MYCT1
ENSGALG00000008890	8.50284	3.58333	0.000499364	0.00264606	ADGRL4
ENSGALG00000050408	2.09466	6.70648	0.000516183	0.00273173	ENSGALG00000050408
ENSGALG00000006038	19.0644	3.37298	0.000518172	0.00273879	TGFBR3
ENSGALG00000013715	13.8073	2.87953	0.000532066	0.00280339	DLC1
ENSGALG00000043219	4.34444	4.36315	0.000543486	0.00285637	HOXB3
ENSGALG00000029863	4.44953	4.08161	0.000543166	0.00285637	PHYHIPL
ENSGALG00000008439	225.333	2.97645	0.000548829	0.00287723	CD36
ENSGALG00000032750	16.0884	4.00943	0.00054953	0.0028791	CELSR2
ENSGALG00000030821	5.06054	3.86672	0.000560186	0.00292032	CBLN4
ENSGALG00000051988	1.90265	5.4058	0.000565659	0.00294153	ENSGALG00000051988
ENSGALG00000051946	455.69	4.96016	0.000565315	0.00294153	ENSGALG00000051946
ENSGALG00000039022	10.6847	3.01409	0.000573757	0.0029689	PDE1B
ENSGALG00000009724	2.07979	6.718	0.000575386	0.00297549	GREM1
ENSGALG00000011358	5.38502	7.64742	0.000578867	0.00299164	WNT6
ENSGALG00000013084	1.55469	5.29948	0.00059934	0.00308035	SPATA48
ENSGALG00000000400	2.1872	6.11397	0.000606442	0.00310922	KCNC4
ENSGALG00000052122	9.75462	-5.31907	0.000608647	0.00311723	ENSGALG00000052122
ENSGALG00000048206	3.63387	-2.95541	0.000620432	0.0031616	ENSGALG00000048206
ENSGALG00000013180	3.15325	-2.8491	0.000630027	0.0032027	SLC6A18
ENSGALG00000048139	1.90947	9.13113	0.000631905	0.00320835	ENSGALG00000048139
ENSGALG00000005209	19.0595	2.95342	0.000643824	0.00324918	AQP1
ENSGALG00000024470	17.4492	3.66683	0.000651664	0.00328281	CCLI5
ENSGALG00000015627	2.31854	5.33272	0.000668497	0.00335149	HAPLN1
ENSGALG00000050875	43.4806	2.89553	0.0006793	0.00339129	ITGB7
ENSGALG00000044940	408.784	-5.04897	0.000680715	0.00339244	GCNT3
ENSGALG00000049996	10.4088	-3.06328	0.000701105	0.0034775	OVOL1
ENSGALG00000000442	4.64474	4.10168	0.000705469	0.00348949	KCNA2
ENSGALG00000002671	2.88509	3.80325	0.000705175	0.00348949	ENSGALG00000002671
ENSGALG00000053281	2.38513	4.39025	0.000714598	0.00353188	PKIA
ENSGALG00000050819	18.3663	3.04883	0.00071597	0.0035345	ENSGALG00000050819
ENSGALG00000051085	2.53342	6.13515	0.000724745	0.00357238	ENSGALG00000051085
ENSGALG00000047713	16.4913	-6.80134	0.00073816	0.00362502	QPRT
ENSGALG00000007525	3.84889	2.83035	0.000749661	0.00367268	INCENP
ENSGALG00000048063	414.612	-3.2308	0.000762396	0.00371768	HFE
ENSGALG00000006445	2.06239	3.06686	0.000766953	0.00373555	ARNT2
ENSGALG00000052057	90.6937	4.43452	0.000768382	0.00374034	ENSGALG00000052057
ENSGALG00000054033	2.06844	7.49076	0.000780059	0.00378837	CKM
ENSGALG00000034081	4.53209	3.20467	0.000783966	0.00380283	AKT3
ENSGALG00000026704	2.97101	4.68487	0.000787826	0.00381181	GPX8
ENSGALG00000034478	74.1806	3.03317	0.000804485	0.00387109	CCL23
ENSGALG00000003550	4.83717	3.48256	0.000805386	0.0038732	ARHGAP40
ENSGALG00000005632	3.77069	4.36857	0.000813733	0.00390215	MRVI1
ENSGALG00000012505	19.5282	-4.02444	0.000822465	0.00393276	LRFN5
ENSGALG00000013239	7.13579	3.85184	0.000836249	0.00398706	ENSGALG00000013239
ENSGALG00000050081	2.10075	6.68985	0.000892336	0.00419268	ENSGALG00000050081
ENSGALG00000004306	7.73764	3.55794	0.000903722	0.0042343	SYT12
ENSGALG00000049228	1.41542	-4.34924	0.000935238	0.00436002	ENSGALG00000049228
ENSGALG00000040880	3.84487	3.15762	0.000964453	0.00447133	EDN3
ENSGALG00000023396	12.5477	2.96062	0.000966773	0.00447961	ASPHD2
ENSGALG00000053931	0.822639	5.99712	0.000985614	0.0045443	ENSGALG00000053931
ENSGALG00000028083	3.33257	3.73272	0.00102288	0.00468516	THSD1
ENSGALG00000048209	2.92062	-2.91224	0.00103432	0.00472894	ENSGALG00000048209
ENSGALG00000048666	13.8015	3.92106	0.00107189	0.00488032	ENSGALG00000048666
ENSGALG00000004087	6.33197	3.32665	0.00111486	0.00502137	THSD4
ENSGALG00000052306	1878.72	3.59846	0.0011185	0.00503505	ENSGALG00000052306
ENSGALG00000047341	3.84749	4.17084	0.00113705	0.00510484	COL6A6
ENSGALG00000048151	1.48881	4.10362	0.00117091	0.00523719	PSD3
ENSGALG00000052087	25.5799	3.39916	0.00117423	0.00524647	EMILIN1
ENSGALG00000012623	5.72111	3.39172	0.00117664	0.00525162	CFC1
ENSGALG00000052217	3.99575	-4.85821	0.00119858	0.00533534	ENSGALG00000052217
ENSGALG00000040529	2.22919	5.77243	0.00121417	0.00538472	DLX3
ENSGALG00000002390	3.83813	-3.29675	0.00121569	0.00538651	CA6
ENSGALG00000049452	1.15493	4.18019	0.00122619	0.00542079	ENSGALG00000049452
ENSGALG00000035946	7.08276	2.97175	0.00123823	0.00546826	GUCY1A1
ENSGALG00000054330	1.94165	-3.83825	0.00125267	0.00551459	ENSGALG00000054330
ENSGALG00000037214	1.42953	-4.76528	0.00127856	0.00559326	ZFYVE28
ENSGALG00000011468	7.83289	3.69904	0.00131395	0.00571529	IGFBP5
ENSGALG00000044662	9.91829	-17.7226	0.00138804	0.0059847	ENSGALG00000044662
ENSGALG00000039219	12.0824	2.84251	0.00139894	0.00602554	ADAMTS14
ENSGALG00000052438	2.53022	-6.41247	0.00140623	0.00604758	ENSGALG00000052438
ENSGALG00000030907	2.93201	-3.67545	0.00142131	0.00610766	CSF3
ENSGALG00000048054	4.92177	-2.93564	0.00142412	0.00611512	ENSGALG00000048054
ENSGALG00000046995	9.70631	3.52723	0.00143465	0.006154	NECTIN4
ENSGALG00000038683	3.82069	-3.00927	0.00144976	0.00620928	ENSGALG00000038683
ENSGALG00000023824	6.38512	2.97451	0.00145268	0.00621861	LIPM
ENSGALG00000035932	0.923364	5.27344	0.00145641	0.00623138	ZC2HC1A
ENSGALG00000009050	4.33283	3.18583	0.0014663	0.00626092	CAPN3
ENSGALG00000052644	1.81208	3.72865	0.00153591	0.00648929	ENSGALG00000052644
ENSGALG00000004059	2.2039	3.50097	0.0015386	0.0064935	LRRC49
ENSGALG00000026276	11.5869	4.87542	0.00153964	0.00649463	TCF15
ENSGALG00000013617	3.01652	3.24129	0.00155458	0.00654446	PDGFRL
ENSGALG00000006560	1.39461	5.10652	0.00156033	0.00655879	SEMA3A
ENSGALG00000049747	50.3154	3.04872	0.00163977	0.00684462	ENSGALG00000049747
ENSGALG00000010958	2.60198	4.91899	0.00165284	0.00687862	PPFIA2
ENSGALG00000035539	4.39873	3.68314	0.00166919	0.00692734	HOXC4
ENSGALG00000050176	4.0677	3.86767	0.00173851	0.00718518	SARM1
ENSGALG00000042354	3.96936	3.28739	0.00175515	0.00721455	PREX2
ENSGALG00000015511	2.13088	3.23771	0.0017769	0.0072792	ROBO1
ENSGALG00000030913	5.17722	3.61541	0.00182574	0.0074465	ENSGALG00000030913
ENSGALG00000050874	1.50107	3.30051	0.00186918	0.00758088	ENSGALG00000050874
ENSGALG00000049378	4.05009	3.45112	0.00192279	0.00774432	ENSGALG00000049378
ENSGALG00000006821	1.84397	5.04733	0.00192564	0.00774834	TNMD
ENSGALG00000023172	16.2258	3.07901	0.00194193	0.00779892	ENSGALG00000023172
ENSGALG00000007048	7.94494	2.95807	0.00194802	0.00781213	SYNM
ENSGALG00000048162	14.3028	3.6557	0.00198424	0.00792702	ENSGALG00000048162
ENSGALG00000003803	37.6281	2.9959	0.00201009	0.0080221	DAB2
ENSGALG00000031807	1.83441	-2.94239	0.00201091	0.0080221	CHIA
ENSGALG00000051647	1.35254	-6.26922	0.00205325	0.00815606	ENSGALG00000051647
ENSGALG00000008546	9.44683	3.02686	0.00207823	0.00823963	FGD5
ENSGALG00000052388	12.1752	3.02805	0.00208416	0.00825604	METRN
ENSGALG00000043080	4.72437	2.98042	0.00210224	0.00830915	CCDC85A
ENSGALG00000009173	1.95464	4.38359	0.00216259	0.00851369	GFRA1
ENSGALG00000032820	5.62884	3.67366	0.00216913	0.00853141	ENSGALG00000032820
ENSGALG00000048617	2.1965	3.07788	0.00221151	0.00865185	CD8A
ENSGALG00000004916	1.42926	5.39207	0.0022293	0.00869747	DRC3
ENSGALG00000006724	3.3819	2.9598	0.00223963	0.0087308	ENSGALG00000006724
ENSGALG00000013265	2.99362	3.5128	0.00228086	0.00883804	GYS2
ENSGALG00000004035	5.54486	-2.92544	0.00231439	0.00893083	CRYBA1
ENSGALG00000045096	3.74591	4.01221	0.00234024	0.00902008	ENSGALG00000045096
ENSGALG00000012290	5.50488	3.25021	0.00234119	0.00902008	SOX10
ENSGALG00000010741	3.04247	14.0532	0.00238497	0.00916069	MAP1LC3C
ENSGALG00000007596	17.6209	3.36258	0.0023933	0.00918457	ENSGALG00000007596
ENSGALG00000030526	3.07719	4.30119	0.00241406	0.00925148	IL1R1
ENSGALG00000016058	2.9921	4.44563	0.00242923	0.00930112	ERG
ENSGALG00000004841	21.6438	3.3357	0.0025368	0.00965957	APLNR
ENSGALG00000032220	45.0423	2.94155	0.00254391	0.00967828	ELN
ENSGALG00000030250	2.96318	3.01286	0.00259277	0.00981515	SV2B
ENSGALG00000044439	5.11261	5.02759	0.00261017	0.0098543	ENSGALG00000044439
ENSGALG00000015028	10.2128	4.088	0.00264492	0.00996305	RLN3

## Sheet: LB vs. LSL (week 30)
Title of manuscript	Jejunal transcriptomic profiling of two layer strains throughout the entire production period
AUTHORs	Adewunmi O. Omotoso, Henry Reyer, Michael Oster, Siriluck Ponsuksili, Nares Trakooljul, Eduard Muráni, Vera Sommerfeld, Markus Rodehutscord, and Klaus Wimmers
CAPTION	Differentially expressed genes derived from jejunal mucosa related to selected production stages in LB and LSL laying hens.
LB vs. LSL, week 30
Ensembl ID	Base mean	Fold change	p-value	FDR (q-value)	Human orthologous gene symbol
ENSGALG00000051726	166.731	-0.0450938	1.15e-39	5.07e-36	ENSGALG00000051726
ENSGALG00000049903	403.839	-0.114831	8.16e-40	5.07e-36	AKR1E2
ENSGALG00000006522	217.378	9.06601	1.46e-37	4.31e-34	HCK
ENSGALG00000046353	148.84	-0.0133684	7.85e-37	1.74e-33	SUN5
ENSGALG00000048625	95.711	7.57377	1.27e-29	2.24e-26	WRAP53
ENSGALG00000054210	56.4465	-0.0130857	3.01e-29	4.44e-26	AKR1E2
ENSGALG00000051964	97.7	-0.000805778	3.71e-26	4.69e-23	ENSGALG00000051964
ENSGALG00000051054	527.27	-0.0367078	1.07e-22	1.18e-19	HFE
ENSGALG00000048571	59.7584	6.77135	2.81e-21	2.77e-18	ENSGALG00000048571
ENSGALG00000006083	16.7618	-0.0170523	6.77e-21	5.99e-18	ENSGALG00000006083
ENSGALG00000049315	29.04	-0.00850092	1.8e-19	1.45e-16	SUN5
ENSGALG00000002618	35.4837	-0.234804	2.9e-19	2.14e-16	KCTD7
ENSGALG00000026384	86.6798	-0.103941	4.32e-18	2.94e-15	PCSK4
ENSGALG00000015902	171.509	3.25987	1.12e-17	7.06e-15	CD8B
ENSGALG00000027147	100.517	4.70999	4.94e-17	2.92e-14	ENSGALG00000027147
ENSGALG00000016648	12.4733	-0.0765268	6.47e-17	3.58e-14	ARSD
ENSGALG00000050239	5.58302	-0.0175954	6.93e-17	3.61e-14	ENSGALG00000050239
ENSGALG00000035230	17.6187	-0.00388552	6.45e-16	3.01e-13	CSMD1
ENSGALG00000026716	56.2726	5.49774	4.57e-15	2.02e-12	CELF5
ENSGALG00000050544	67.012	-0.000920705	1.34e-14	5.43e-12	GBP6
ENSGALG00000021220	13.3377	3.59469	1.35e-14	5.43e-12	PPP1R3D
ENSGALG00000037156	96.6524	-0.222322	2.34e-14	9.02e-12	ENSGALG00000037156
ENSGALG00000034527	16.2668	-0.0858277	5.91e-14	2.18e-11	ENSGALG00000034527
ENSGALG00000052148	142.788	-0.161097	2.02e-13	7.16e-11	ENSGALG00000052148
ENSGALG00000054648	23.024	-0.00221754	3.64e-13	1.19e-10	GBP6
ENSGALG00000014962	32.1561	4.30568	3.62e-13	1.19e-10	CALHM6
ENSGALG00000023843	7.30708	7.73991	7.34e-13	2.32e-10	FRMD7
ENSGALG00000005886	156.664	3.74068	1.03e-12	3.15e-10	WSCD1
ENSGALG00000050343	7.4468	-0.0259017	1.14e-12	3.38e-10	ENSGALG00000050343
ENSGALG00000043671	57.2476	-0.282267	1.94e-12	5.35e-10	ENSGALG00000043671
ENSGALG00000053676	35.4158	-0.205731	2.13e-12	5.7e-10	ENSGALG00000053676
ENSGALG00000047837	17.5783	20.7776	2.97e-12	7.5e-10	GIMAP7
ENSGALG00000021031	75.2751	3.1895	3.42e-12	8.42e-10	ACKR3
ENSGALG00000045196	623.453	-0.273277	4.19e-12	1e-09	LAPTM4B
ENSGALG00000012647	11.7289	5.05991	7e-12	1.63e-09	RFX4
ENSGALG00000029724	32.4365	3.97836	7.7e-12	1.71e-09	MTURN
ENSGALG00000029540	10.3693	4.66291	8.16e-12	1.76e-09	MMRN2
ENSGALG00000004262	12.5712	-0.190158	9.72e-12	2.05e-09	TMIGD1
ENSGALG00000051550	13.0409	-0.259391	1.09e-11	2.25e-09	ARMH4
ENSGALG00000031497	8.20111	-0.168152	1.31e-11	2.57e-09	ANXA4
ENSGALG00000041833	258.696	-0.0148903	1.49e-11	2.87e-09	ENSGALG00000041833
ENSGALG00000006019	2.97705	14.4097	2.16e-11	3.98e-09	EPHX4
ENSGALG00000012457	5.95606	-0.0691101	2.6e-11	4.59e-09	SSTR3
ENSGALG00000046980	24.1748	-0.0751877	2.57e-11	4.59e-09	ENSGALG00000046980
ENSGALG00000050749	283.894	-0.032966	3.62e-11	6.28e-09	ENSGALG00000050749
ENSGALG00000049045	2.22485	23.7571	5.37e-11	8.97e-09	ENSGALG00000049045
ENSGALG00000047205	6.1427	-0.122318	7.81e-11	1.28e-08	ENSGALG00000047205
ENSGALG00000042656	14.1446	-0.0546733	9.16e-11	1.47e-08	ENSGALG00000042656
ENSGALG00000054264	29.7354	4.36997	1.02e-10	1.6e-08	GIMAP7
ENSGALG00000026092	23.7962	3.36072	1.57e-10	2.35e-08	ENSGALG00000026092
ENSGALG00000017072	192.385	-0.296314	1.88e-10	2.78e-08	ENSGALG00000017072
ENSGALG00000034021	15.4001	5.57142	3.51e-10	4.64e-08	ENSGALG00000034021
ENSGALG00000026849	9.91691	7.52478	3.64e-10	4.74e-08	SIAH3
ENSGALG00000031013	2702.65	-0.261346	3.86e-10	4.95e-08	DHDH
ENSGALG00000052887	1255.99	-0.127049	4.32e-10	5.47e-08	CBR3
ENSGALG00000047380	195.861	-0.0762512	4.8e-10	5.9e-08	HFE
ENSGALG00000051748	11.7562	-0.143958	4.73e-10	5.9e-08	METTL11B
ENSGALG00000015970	33.1444	-0.137829	5.59e-10	6.78e-08	COL9A1
ENSGALG00000032784	3.92702	16.0069	5.91e-10	7.06e-08	ENSGALG00000032784
ENSGALG00000012089	8.84313	-0.25187	8.3e-10	9.66e-08	ARMH4
ENSGALG00000050329	53.1078	-0.0827464	1.21e-09	1.4e-07	HFE
ENSGALG00000042611	162.585	-0.246315	1.55e-09	1.74e-07	CLEC2B
ENSGALG00000034631	3.76307	8.77997	1.86e-09	2.06e-07	ENSGALG00000034631
ENSGALG00000015461	899.184	-0.314099	2.03e-09	2.17e-07	ENSGALG00000015461
ENSGALG00000049869	17.8749	-0.179824	2.48e-09	2.62e-07	ENSGALG00000049869
ENSGALG00000006130	7.78397	-0.0752637	2.7e-09	2.74e-07	STMN3
ENSGALG00000039480	20.3306	5.96131	2.67e-09	2.74e-07	ENSGALG00000039480
ENSGALG00000002407	29.7229	3.54493	3.18e-09	3.13e-07	HYDIN
ENSGALG00000052084	13.8003	-0.105748	3.81e-09	3.66e-07	SUN5
ENSGALG00000045540	499.26	3.04932	4.06e-09	3.87e-07	CLEC2B
ENSGALG00000044630	1.99103	-0.0443002	4.27e-09	4.02e-07	CLEC2B
ENSGALG00000050091	21.3187	-0.0562218	4.52e-09	4.21e-07	CLEC2B
ENSGALG00000040434	27.5746	-0.192921	6.22e-09	5.62e-07	ENSGALG00000040434
ENSGALG00000054866	4.7323	4.12283	6.65e-09	5.95e-07	ENSGALG00000054866
ENSGALG00000008998	19.2439	-0.151879	7.34e-09	6.37e-07	TOGARAM2
ENSGALG00000029446	39.4585	3.57283	7.28e-09	6.37e-07	ENSGALG00000029446
ENSGALG00000049551	21.9287	8.02635	1.37e-08	1.12e-06	CCL16
ENSGALG00000053446	122.364	-0.23317	1.41e-08	1.14e-06	CBR3
ENSGALG00000052771	9.11496	-0.0921206	1.97e-08	1.54e-06	ENSGALG00000052771
ENSGALG00000047851	44.6558	-0.244523	2.25e-08	1.7e-06	ENSGALG00000047851
ENSGALG00000025386	14.2585	4.17552	2.39e-08	1.78e-06	gga-mir-1723
ENSGALG00000049716	1436.15	11.3693	3.14e-08	2.26e-06	ENSGALG00000049716
ENSGALG00000018534	310.887	-0.348458	5.9e-08	4.15e-06	AQP7
ENSGALG00000015053	985.179	-0.264702	6.51e-08	4.46e-06	GLDC
ENSGALG00000049006	8.69644	-0.171474	6.89e-08	4.62e-06	ENSGALG00000049006
ENSGALG00000041203	14.1547	6.40039	7.9e-08	5.14e-06	CRMP1
ENSGALG00000036806	24.9452	3.15207	8.1e-08	5.23e-06	GDF11
ENSGALG00000046639	37.2396	-0.218213	1.16e-07	7.34e-06	CYP2AC2
ENSGALG00000010875	19.1929	3.6328	1.17e-07	7.34e-06	ITGB8
ENSGALG00000051033	2.12561	16.6845	1.24e-07	7.68e-06	CD163
ENSGALG00000037950	124.162	-0.309449	1.25e-07	7.69e-06	ALPK3
ENSGALG00000053080	2.40552	7.0573	1.66e-07	9.74e-06	ENSGALG00000053080
ENSGALG00000051946	455.69	11.3025	1.72e-07	1e-05	ENSGALG00000051946
ENSGALG00000050829	583.527	5.44198	1.84e-07	1.06e-05	ENSGALG00000050829
ENSGALG00000005000	678.997	-0.302016	2.09e-07	1.2e-05	COMTD1
ENSGALG00000048248	7.43183	-0.184809	2.29e-07	1.29e-05	ENSGALG00000048248
ENSGALG00000050627	1.24594	15.2703	2.52e-07	1.4e-05	ENSGALG00000050627
ENSGALG00000051660	35.3718	-0.020157	2.74e-07	1.5e-05	ENSGALG00000051660
ENSGALG00000054378	6.51701	-0.303436	2.94e-07	1.6e-05	LRRC43
ENSGALG00000044218	5.51515	6.39007	3.14e-07	1.66e-05	CD8A
ENSGALG00000048054	4.92177	-0.206889	3.19e-07	1.67e-05	ENSGALG00000048054
ENSGALG00000010269	7.36949	3.58909	3.49e-07	1.79e-05	KCNAB1
ENSGALG00000008490	4.49642	-0.135685	4.03e-07	2.02e-05	TRH
ENSGALG00000006045	6.53393	3.04243	4.48e-07	2.23e-05	SH3GL3
ENSGALG00000046905	2.47752	4.46843	4.88e-07	2.39e-05	ENSGALG00000046905
ENSGALG00000003838	234.794	-0.334379	5.97e-07	2.87e-05	ENSGALG00000003838
ENSGALG00000047713	16.4913	-0.0650934	6.08e-07	2.9e-05	QPRT
ENSGALG00000002886	12.9307	3.84813	6.45e-07	3.04e-05	NKX2-5
ENSGALG00000050429	14.0894	-0.0182071	7.38e-07	3.44e-05	ENSGALG00000050429
ENSGALG00000047627	146.643	-0.141705	7.92e-07	3.63e-05	MR1
ENSGALG00000052880	3.32573	7.87236	9.47e-07	4.18e-05	ENSGALG00000052880
ENSGALG00000047567	18.9856	3.42439	9.93e-07	4.35e-05	ENSGALG00000047567
ENSGALG00000050737	201.71	8.05453	1.11e-06	4.78e-05	SLC27A5
ENSGALG00000033171	1242.86	3.05338	1.11e-06	4.78e-05	TGM4
ENSGALG00000036550	3.51043	-0.0739821	1.14e-06	4.87e-05	PRSS22
ENSGALG00000014515	2.63012	4.99428	1.14e-06	4.87e-05	C1QTNF7
ENSGALG00000012802	3.93679	4.57971	1.4e-06	5.81e-05	F13A1
ENSGALG00000053764	47.0884	-0.236957	1.44e-06	5.92e-05	CYYR1
ENSGALG00000053164	1.88994	10.8982	1.58e-06	6.45e-05	ENSGALG00000053164
ENSGALG00000054946	2.18645	8.58262	1.88e-06	7.55e-05	ENSGALG00000054946
ENSGALG00000016128	35.8523	-0.212874	1.99e-06	7.91e-05	B3GALT5
ENSGALG00000046258	47.0775	3.70455	2.22e-06	8.66e-05	FAM92A
ENSGALG00000011962	13.7919	3.02723	2.27e-06	8.77e-05	NDNF
ENSGALG00000002931	5297.77	-0.211058	2.36e-06	9.01e-05	REG4
ENSGALG00000029211	5.10333	3.14987	2.4e-06	9.13e-05	FKBP6
ENSGALG00000051647	1.35254	-0.0771672	3.16e-06	0.000116669	ENSGALG00000051647
ENSGALG00000051832	1.95787	12.1285	3.4e-06	0.000122215	ENSGALG00000051832
ENSGALG00000048710	8.71919	7.11916	3.4e-06	0.000122215	ENSGALG00000048710
ENSGALG00000046715	6.33181	4.99379	3.7e-06	0.00013189	ENSGALG00000046715
ENSGALG00000010850	10.7927	-0.0657422	4.1e-06	0.000143265	C8A
ENSGALG00000002957	7.12819	-0.163826	4.15e-06	0.000143919	ENSGALG00000002957
ENSGALG00000017378	9.91244	4.30369	4.57e-06	0.000154524	CRTAC1
ENSGALG00000025817	2.10956	9.99474	5.06e-06	0.00016904	NHLH1
ENSGALG00000008629	3.84411	3.77241	5.31e-06	0.000176119	MRC1
ENSGALG00000052246	1.93025	6.25475	5.41e-06	0.000178412	ENSGALG00000052246
ENSGALG00000034025	4.43029	3.31865	5.85e-06	0.000190754	ASIC1
ENSGALG00000047735	7.39973	2.98188	5.86e-06	0.000190754	ENSGALG00000047735
ENSGALG00000030858	6.61964	-0.191272	6.06e-06	0.000194339	FRMD5
ENSGALG00000047606	0.870184	9.76004	6.68e-06	0.00021042	ENSGALG00000047606
ENSGALG00000053871	12.4926	5.95261	6.72e-06	0.000210939	CDCA8
ENSGALG00000039205	30.8552	7.58428	6.97e-06	0.000216495	CCT3
ENSGALG00000054358	2.13647	-0.0841324	7.25e-06	0.000223036	ENSGALG00000054358
ENSGALG00000035916	2.32994	5.57212	9.05e-06	0.000267022	SHANK2
ENSGALG00000005808	2.92844	5.02408	9.21e-06	0.000269451	KREMEN1
ENSGALG00000038918	10.3305	-0.338112	9.71e-06	0.000279973	CD8A
ENSGALG00000020160	1849.93	-0.243442	1e-05	0.000286885	ADH6
ENSGALG00000001793	18.2947	-0.342756	1.02e-05	0.000289983	MYL10
ENSGALG00000053982	3.01535	4.67208	1.13e-05	0.000316095	ENSGALG00000053982
ENSGALG00000050414	2.221	-0.182065	1.39e-05	0.000376559	ENSGALG00000050414
ENSGALG00000054538	3.03796	3.56372	1.4e-05	0.000377124	ENSGALG00000054538
ENSGALG00000047852	3.02773	-0.201205	1.58e-05	0.000417615	ENSGALG00000047852
ENSGALG00000049226	2.58919	13.8043	1.59e-05	0.000418909	ENSGALG00000049226
ENSGALG00000030603	9.00486	2.84121	1.65e-05	0.00043285	ANTXR1
ENSGALG00000049452	1.15493	10.7863	1.67e-05	0.000436192	ENSGALG00000049452
ENSGALG00000013414	3.94289	3.75014	1.76e-05	0.000455054	PDLIM3
ENSGALG00000049504	7.62787	4.81299	1.77e-05	0.000456258	SLC2A4
ENSGALG00000052376	7.67654	-0.139365	1.85e-05	0.000472716	CLEC2B
ENSGALG00000035960	38.1338	3.41501	2.03e-05	0.000511705	MYH7
ENSGALG00000026613	19.7085	4.36445	2.05e-05	0.000516334	S100A4
ENSGALG00000033411	1.76599	-0.15311	2.16e-05	0.00053973	ENSGALG00000033411
ENSGALG00000051467	2.94686	7.93428	2.19e-05	0.000542624	ENSGALG00000051467
ENSGALG00000051987	2.95444	-0.230628	2.44e-05	0.000599729	ENSGALG00000051987
ENSGALG00000035854	31.6563	2.9669	2.52e-05	0.000616461	ENSGALG00000035854
ENSGALG00000051154	4.34148	-0.308876	2.91e-05	0.00068613	ENSGALG00000051154
ENSGALG00000008298	4.75561	4.45583	3.27e-05	0.000750724	LRRC17
ENSGALG00000030056	2.18671	-0.300923	3.32e-05	0.000760081	ENSGALG00000030056
ENSGALG00000051440	78.3592	5.58311	3.36e-05	0.00076924	ENSGALG00000051440
ENSGALG00000004472	4.1242	3.57851	3.71e-05	0.000836561	ASTN1
ENSGALG00000054647	1.43577	9.81568	3.76e-05	0.000847042	ENSGALG00000054647
ENSGALG00000050801	5.17686	5.56326	4.68e-05	0.00101471	ENSGALG00000050801
ENSGALG00000053814	3.68014	-0.0662536	4.74e-05	0.00102361	ENSGALG00000053814
ENSGALG00000031714	4.30158	3.0409	4.82e-05	0.00103751	ENSGALG00000031714
ENSGALG00000054397	6.64698	-0.0439043	5e-05	0.00107223	ENSGALG00000054397
ENSGALG00000030027	79.3703	2.84613	5.13e-05	0.00109682	MCAM
ENSGALG00000050718	1.82683	-0.167286	5.3e-05	0.00112664	ENSGALG00000050718
ENSGALG00000052122	9.75462	-0.139938	5.68e-05	0.00119715	ENSGALG00000052122
ENSGALG00000011635	3.01537	3.53688	6.03e-05	0.00125225	TFCP2L1
ENSGALG00000047052	80.3125	-0.28103	6.1e-05	0.00125543	ENSGALG00000047052
ENSGALG00000048005	3.06698	-0.285463	6.18e-05	0.00125991	ENSGALG00000048005
ENSGALG00000015627	2.31854	3.98682	6.48e-05	0.00130716	HAPLN1
ENSGALG00000004729	20.6181	-0.116644	6.67e-05	0.00133848	SLC7A10
ENSGALG00000017040	6.51918	3.03364	6.92e-05	0.00138001	ENSGALG00000017040
ENSGALG00000015140	27.8044	3.72847	7.25e-05	0.00142604	DSC2
ENSGALG00000051370	41.9459	4.44039	8.65e-05	0.00163935	ENSGALG00000051370
ENSGALG00000037439	9.21065	-0.348501	9.04e-05	0.00168833	SLC9A4
ENSGALG00000049871	1.17399	9.54084	9.16e-05	0.00169971	ENSGALG00000049871
ENSGALG00000009601	80.6229	3.0534	9.38e-05	0.0017181	NELL2
ENSGALG00000048887	598.755	3.72612	9.54e-05	0.00172612	ENSGALG00000048887
ENSGALG00000030115	5.34641	2.82972	0.000100189	0.00180218	CCN4
ENSGALG00000048419	18.0952	-0.223011	0.000101353	0.00181206	ENSGALG00000048419
ENSGALG00000025945	951.643	-0.159016	0.000101785	0.00181612	AVD
ENSGALG00000051234	33.2999	3.52464	0.000104447	0.00184871	ENSGALG00000051234
ENSGALG00000054980	16.2632	-0.204711	0.000105056	0.00185505	ENSGALG00000054980
ENSGALG00000048139	1.90947	11.3283	0.0001062	0.00186483	ENSGALG00000048139
ENSGALG00000050677	5.21211	3.09319	0.000107247	0.00187947	BRICD5
ENSGALG00000034078	1.81792	4.83292	0.000114201	0.00197398	GLT8D2
ENSGALG00000011663	2.40801	3.63992	0.000114942	0.00198291	FNDC1
ENSGALG00000016522	1.75204	-0.187241	0.000127907	0.00215614	PPEF1
ENSGALG00000044668	5.5647	3.34235	0.000128187	0.00215676	ENSGALG00000044668
ENSGALG00000015172	3.96106	3.0206	0.000136599	0.00225542	ENSGALG00000015172
ENSGALG00000049448	104.102	-0.302389	0.000139783	0.00229337	MOG
ENSGALG00000034806	5.49975	-0.331717	0.000140837	0.00229964	SLC7A13
ENSGALG00000033520	7.74779	2.91027	0.000141995	0.00230728	DCSTAMP
ENSGALG00000015497	1.3007	4.29911	0.000159024	0.00251315	VGLL3
ENSGALG00000047883	1.40925	14.4599	0.000173496	0.00270801	ENSGALG00000047883
ENSGALG00000053626	5.02495	-0.0799802	0.000177914	0.00276234	ENSGALG00000053626
ENSGALG00000005223	1.74636	3.68574	0.000180471	0.00278738	ADCYAP1R1
ENSGALG00000049669	2.81577	-0.336877	0.000190685	0.00289959	ZNF672
ENSGALG00000050198	2.33459	-0.261757	0.000191709	0.00291016	ENSGALG00000050198
ENSGALG00000051174	3.37167	7.66609	0.00019277	0.00291129	ENSGALG00000051174
ENSGALG00000006445	2.06239	2.87969	0.000200623	0.00300425	ARNT2
ENSGALG00000034580	1.72534	-0.187931	0.000206453	0.00306048	ENSGALG00000034580
ENSGALG00000047341	3.84749	5.1033	0.000207651	0.00307309	COL6A6
ENSGALG00000031496	58.8543	-0.256814	0.000213752	0.00314278	SPIK5
ENSGALG00000044662	9.91829	-0.0340429	0.000220719	0.00321277	ENSGALG00000044662
ENSGALG00000054437	11.0255	4.53111	0.000220475	0.00321277	ENSGALG00000054437
ENSGALG00000013994	4.64064	3.42842	0.000230786	0.00332107	ENSGALG00000013994
ENSGALG00000053931	0.822639	6.30681	0.000231313	0.00332324	ENSGALG00000053931
ENSGALG00000014675	2.22211	2.93641	0.000241163	0.00343135	RHOBTB3
ENSGALG00000030614	932.129	-0.345709	0.000243613	0.0034551	ADH6
ENSGALG00000050958	2.32558	11.2822	0.000249106	0.00349317	ENSGALG00000050958
ENSGALG00000053121	23.5222	3.11405	0.000294783	0.00403843	CCL16
ENSGALG00000044439	5.11261	6.53816	0.000295795	0.00404603	ENSGALG00000044439
ENSGALG00000016684	1.13591	5.8579	0.000296343	0.00404728	RHAG
ENSGALG00000044709	8.97911	3.55237	0.000319708	0.00430002	ENSGALG00000044709
ENSGALG00000044675	48.8507	-0.338332	0.000323552	0.00434513	MATN2
ENSGALG00000052438	2.53022	-0.108165	0.00033365	0.00443092	ENSGALG00000052438
ENSGALG00000037841	1.9439	3.44078	0.000343294	0.00453456	GRM7
ENSGALG00000049225	6.54498	-0.333061	0.000356794	0.0046849	ENSGALG00000049225
ENSGALG00000049618	74.4547	3.03347	0.000371083	0.00482244	ENSGALG00000049618
ENSGALG00000003980	2.01293	4.23684	0.000375297	0.00486293	IQCA1
ENSGALG00000034713	6.40337	-0.109601	0.000401078	0.00513682	ENSGALG00000034713
ENSGALG00000050600	3.07397	3.42077	0.000418087	0.00528581	ENSGALG00000050600
ENSGALG00000013606	3.584	3.09468	0.000472643	0.00582576	FGL1
ENSGALG00000053620	12.9302	4.59334	0.000491708	0.00601883	ENSGALG00000053620
ENSGALG00000023772	13.404	3.08013	0.000503128	0.00610793	HSPB7
ENSGALG00000042500	13.2404	3.84297	0.000514518	0.00619521	ENSGALG00000042500
ENSGALG00000044472	16.2172	3.72414	0.000522457	0.0062483	ENSGALG00000044472
ENSGALG00000000585	58.038	2.89005	0.000526082	0.00628316	MYL4
ENSGALG00000010949	6.28914	3.59881	0.000558899	0.00656002	GPNMB
ENSGALG00000051878	3.41963	-0.307051	0.000599043	0.00690303	ENSGALG00000051878
ENSGALG00000029474	3.13727	3.1213	0.000621525	0.00707915	ENSGALG00000029474
ENSGALG00000044002	5.52962	-0.289171	0.000666803	0.00741358	ENSGALG00000044002
ENSGALG00000039376	193.6	2.90317	0.000715177	0.00780433	DPT
ENSGALG00000052806	2.60673	-0.224245	0.000736154	0.00796639	ENSGALG00000052806
ENSGALG00000012505	19.5282	-0.279156	0.000742336	0.00799231	LRFN5
ENSGALG00000016055	54.8675	2.86507	0.000773184	0.0082741	KCNJ15
ENSGALG00000044569	87.9224	-0.0931033	0.000817565	0.00863419	CLEC2B
ENSGALG00000052043	1.68117	2.89398	0.000817038	0.00863419	ENSGALG00000052043
ENSGALG00000009050	4.33283	2.87107	0.000822918	0.00865972	CAPN3
ENSGALG00000011624	3.2952	-0.321542	0.000874709	0.00897504	PNLDC1
ENSGALG00000036831	688.775	5.81841	0.000893859	0.00912712	ENSGALG00000036831
ENSGALG00000048382	2.28692	4.10929	0.000904379	0.0091681	CD8A
ENSGALG00000034474	3.22157	-0.302744	0.000902996	0.0091681	CRISP3
ENSGALG00000047026	4.77539	-0.345952	0.000908413	0.00918795	TUBB8P12
ENSGALG00000016558	2.99395	5.46537	0.000925358	0.0092956	VEGFD
ENSGALG00000046210	3.71793	-0.319224	0.00093777	0.00939894	SPTBN2
ENSGALG00000052269	7.48857	3.36184	0.00100902	0.00980227	ENSGALG00000052269
ENSGALG00000048767	17.2169	-0.277062	0.00101537	0.00982081	ENSGALG00000048767

## Sheet: LB vs. LSL (week 60)
Title of manuscript	Jejunal transcriptomic profiling of two layer strains throughout the entire production period
AUTHORs	Adewunmi O. Omotoso, Henry Reyer, Michael Oster, Siriluck Ponsuksili, Nares Trakooljul, Eduard Muráni, Vera Sommerfeld, Markus Rodehutscord, and Klaus Wimmers
CAPTION	Differentially expressed genes derived from jejunal mucosa related to selected production stages in LB and LSL laying hens.
LB vs. LSL, week 60
Ensembl ID	Base mean	Fold change	p-value	FDR (q-value)	Human orthologous gene symbol
ENSGALG00000046353	148.84	-97.6639	1.62e-43	1.49e-39	SUN5
ENSGALG00000049903	403.839	-9.92369	6.55e-42	3.01e-38	AKR1E2
ENSGALG00000006522	217.378	11.5687	1.01e-41	3.1e-38	HCK
ENSGALG00000048625	95.711	10.8172	1.9e-36	4.36e-33	WRAP53
ENSGALG00000051054	527.27	-61.4764	7.38e-31	1.35e-27	HFE
ENSGALG00000048571	59.7584	12.2867	4.06e-30	6.2e-27	ENSGALG00000048571
ENSGALG00000027147	100.517	8.56116	1.35e-28	1.76e-25	ENSGALG00000027147
ENSGALG00000051964	97.7	-1840.48	6.34e-27	7.27e-24	ENSGALG00000051964
ENSGALG00000054210	56.4465	-65.0664	1.14e-25	1.17e-22	AKR1E2
ENSGALG00000026384	86.6798	-19.1563	4.02e-24	3.69e-21	PCSK4
ENSGALG00000015970	33.1444	-25.5257	3.43e-23	2.86e-20	COL9A1
ENSGALG00000049315	29.04	-206.692	3.64e-22	2.79e-19	SUN5
ENSGALG00000026716	56.2726	8.64105	1.03e-20	7.28e-18	CELF5
ENSGALG00000000038	30.5395	-29783.1	3.22e-19	2.11e-16	CTRB1
ENSGALG00000037156	96.6524	-5.9206	5.27e-19	3.22e-16	ENSGALG00000037156
ENSGALG00000016648	12.4733	-14.5015	1.56e-18	8.94e-16	ARSD
ENSGALG00000014962	32.1561	6.71869	1.75e-18	9.46e-16	CALHM6
ENSGALG00000050239	5.58302	-76.445	1.88e-18	9.61e-16	ENSGALG00000050239
ENSGALG00000049675	53.9595	2.96509	3.25e-18	1.57e-15	ENSGALG00000049675
ENSGALG00000040434	27.5746	-12.1297	5.41e-18	2.48e-15	ENSGALG00000040434
ENSGALG00000051726	166.731	-8.73841	1.82e-17	7.96e-15	ENSGALG00000051726
ENSGALG00000006083	16.7618	-19.3717	2.67e-17	1.12e-14	ENSGALG00000006083
ENSGALG00000050749	283.894	-92.275	3.05e-17	1.22e-14	ENSGALG00000050749
ENSGALG00000002618	35.4837	-3.90602	4.29e-17	1.64e-14	KCTD7
ENSGALG00000050343	7.4468	-77.3578	1.41e-16	4.99e-14	ENSGALG00000050343
ENSGALG00000030930	10.5881	-6.30088	4.93e-16	1.68e-13	ENSGALG00000030930
ENSGALG00000034527	16.2668	-22.8594	5.34e-16	1.75e-13	ENSGALG00000034527
ENSGALG00000046980	24.1748	-21.7875	7.11e-16	2.25e-13	ENSGALG00000046980
ENSGALG00000052887	1255.99	-15.4587	1.33e-15	4.07e-13	CBR3
ENSGALG00000035230	17.6187	-287.246	2.11e-15	6.05e-13	CSMD1
ENSGALG00000015902	171.509	3.14061	2.05e-15	6.05e-13	CD8B
ENSGALG00000047837	17.5783	112.675	6.15e-15	1.71e-12	GIMAP7
ENSGALG00000044569	87.9224	-628.448	8.91e-14	2.34e-11	CLEC2B
ENSGALG00000029540	10.3693	4.87624	8.86e-14	2.34e-11	MMRN2
ENSGALG00000052084	13.8003	-15.8296	9.83e-14	2.51e-11	SUN5
ENSGALG00000006598	157.071	-3.07139	1.18e-13	2.93e-11	SORL1
ENSGALG00000052376	7.67654	-104.861	1.23e-13	2.97e-11	CLEC2B
ENSGALG00000008998	19.2439	-11.4408	3.45e-13	8.13e-11	TOGARAM2
ENSGALG00000030858	6.61964	-13.7369	5.65e-13	1.3e-10	FRMD5
ENSGALG00000017072	192.385	-4.00351	1.15e-12	2.51e-10	ENSGALG00000017072
ENSGALG00000004878	52.7636	-3.37385	1.3e-12	2.77e-10	ENSGALG00000004878
ENSGALG00000054264	29.7354	5.43067	3.81e-12	7.78e-10	GIMAP7
ENSGALG00000005000	678.997	-5.07602	7.34e-12	1.4e-09	COMTD1
ENSGALG00000050544	67.012	-607.124	8.68e-12	1.63e-09	GBP6
ENSGALG00000012457	5.95606	-24.0538	1.04e-11	1.86e-09	SSTR3
ENSGALG00000035369	258.661	-3.15138	1.03e-11	1.86e-09	Dusp3
ENSGALG00000048248	7.43183	-10.1126	1.15e-11	1.99e-09	ENSGALG00000048248
ENSGALG00000034021	15.4001	5.73359	1.15e-11	1.99e-09	ENSGALG00000034021
ENSGALG00000002358	1129.39	3.23957	1.21e-11	2.06e-09	CDO1
ENSGALG00000030773	13.1914	4.16767	1.74e-11	2.86e-09	CP
ENSGALG00000015053	985.179	-5.45868	1.85e-11	2.98e-09	GLDC
ENSGALG00000021220	13.3377	3.2507	2.23e-11	3.53e-09	PPP1R3D
ENSGALG00000047380	195.861	-17.5074	2.86e-11	4.45e-09	HFE
ENSGALG00000050091	21.3187	-59.5824	4.5e-11	6.88e-09	CLEC2B
ENSGALG00000047205	6.1427	-8.77458	5.3e-11	7.85e-09	ENSGALG00000047205
ENSGALG00000051550	13.0409	-3.62638	5.45e-11	7.94e-09	ARMH4
ENSGALG00000051748	11.7562	-7.44265	6.01e-11	8.62e-09	METTL11B
ENSGALG00000045540	499.26	3.55226	8.81e-11	1.24e-08	CLEC2B
ENSGALG00000049045	2.22485	22.2948	1.7e-10	2.36e-08	ENSGALG00000049045
ENSGALG00000053931	0.822639	24.9965	1.98e-10	2.71e-08	ENSGALG00000053931
ENSGALG00000042449	23.0071	-135.803	2.78e-10	3.76e-08	CLEC2B
ENSGALG00000053676	35.4158	-4.2147	6.7e-10	8.54e-08	ENSGALG00000053676
ENSGALG00000047461	36.2791	-3.40864	6.92e-10	8.7e-08	ENSGALG00000047461
ENSGALG00000010269	7.36949	4.91997	7.86e-10	9.7e-08	KCNAB1
ENSGALG00000018534	310.887	-3.42062	7.92e-10	9.7e-08	AQP7
ENSGALG00000054866	4.7323	4.15541	8.09e-10	9.78e-08	ENSGALG00000054866
ENSGALG00000021031	75.2751	2.83686	8.31e-10	9.91e-08	ACKR3
ENSGALG00000034631	3.76307	4.64436	9.93e-10	1.17e-07	ENSGALG00000034631
ENSGALG00000049873	43.1027	-3.60971	1.32e-09	1.52e-07	ENSGALG00000049873
ENSGALG00000050829	583.527	8.003	1.57e-09	1.76e-07	ENSGALG00000050829
ENSGALG00000049288	35.3378	3.32715	1.84e-09	2.03e-07	GIMAP7
ENSGALG00000050329	53.1078	-13.6116	2.18e-09	2.35e-07	HFE
ENSGALG00000002931	5297.77	-7.58928	2.26e-09	2.39e-07	REG4
ENSGALG00000054946	2.18645	18.545	2.34e-09	2.45e-07	ENSGALG00000054946
ENSGALG00000043671	57.2476	-3.00333	2.47e-09	2.55e-07	ENSGALG00000043671
ENSGALG00000047052	80.3125	-7.13679	3.2e-09	3.24e-07	ENSGALG00000047052
ENSGALG00000050677	5.21211	8.51734	3.77e-09	3.72e-07	BRICD5
ENSGALG00000054358	2.13647	-28.5142	3.83e-09	3.74e-07	ENSGALG00000054358
ENSGALG00000029724	32.4365	3.43715	5.78e-09	5.47e-07	MTURN
ENSGALG00000054378	6.51701	-3.51565	5.92e-09	5.55e-07	LRRC43
ENSGALG00000046316	2.59904	-8.37402	6.29e-09	5.78e-07	CFAP97D1
ENSGALG00000045196	623.453	-3.05841	6.3e-09	5.78e-07	LAPTM4B
ENSGALG00000029211	5.10333	5.00753	6.4e-09	5.82e-07	FKBP6
ENSGALG00000046715	6.33181	19.1711	7.37e-09	6.64e-07	ENSGALG00000046715
ENSGALG00000017378	9.91244	7.60944	8.14e-09	7.26e-07	CRTAC1
ENSGALG00000006019	2.97705	6.34974	9.3e-09	8.05e-07	EPHX4
ENSGALG00000049716	1436.15	13.2605	1.04e-08	8.94e-07	ENSGALG00000049716
ENSGALG00000030251	3.30656	-3.80018	1.1e-08	9.35e-07	ADCY8
ENSGALG00000013084	1.55469	18.2833	1.24e-08	1.03e-06	SPATA48
ENSGALG00000033171	1242.86	3.82727	1.3e-08	1.06e-06	TGM4
ENSGALG00000017183	22.7823	4.13393	1.44e-08	1.17e-06	MMP13
ENSGALG00000008490	4.49642	-6.43452	1.61e-08	1.3e-06	TRH
ENSGALG00000051878	3.41963	-7.11329	1.73e-08	1.38e-06	ENSGALG00000051878
ENSGALG00000023843	7.30708	5.22225	1.76e-08	1.38e-06	FRMD7
ENSGALG00000012647	11.7289	3.89472	1.76e-08	1.38e-06	RFX4
ENSGALG00000004729	20.6181	-20.1754	1.8e-08	1.4e-06	SLC7A10
ENSGALG00000025945	951.643	-15.6698	1.86e-08	1.44e-06	AVD
ENSGALG00000034741	37.8684	-22.4233	2.11e-08	1.62e-06	ETNPPL
ENSGALG00000052771	9.11496	-9.18738	2.2e-08	1.65e-06	ENSGALG00000052771
ENSGALG00000004262	12.5712	-4.42709	2.21e-08	1.65e-06	TMIGD1
ENSGALG00000005886	156.664	2.8671	2.64e-08	1.95e-06	WSCD1
ENSGALG00000047627	146.643	-9.80278	2.68e-08	1.97e-06	MR1
ENSGALG00000039480	20.3306	5.22872	3.19e-08	2.31e-06	ENSGALG00000039480
ENSGALG00000032784	3.92702	6.57372	4.11e-08	2.95e-06	ENSGALG00000032784
ENSGALG00000042611	162.585	-3.68604	5.73e-08	4.01e-06	CLEC2B
ENSGALG00000041833	258.696	-33.8213	5.98e-08	4.16e-06	ENSGALG00000041833
ENSGALG00000031013	2702.65	-3.31175	6.1e-08	4.21e-06	DHDH
ENSGALG00000048206	3.63387	-5.05053	6.51e-08	4.42e-06	ENSGALG00000048206
ENSGALG00000053446	122.364	-4.72423	6.82e-08	4.57e-06	CBR3
ENSGALG00000044668	5.5647	7.08157	8.48e-08	5.64e-06	ENSGALG00000044668
ENSGALG00000052880	3.32573	11.1413	9.04e-08	5.97e-06	ENSGALG00000052880
ENSGALG00000053631	64.1064	-3.75316	1.57e-07	9.74e-06	KIF12
ENSGALG00000025822	2.78375	4.56938	1.61e-07	9.91e-06	CYP1B1
ENSGALG00000052148	142.788	-3.81765	1.68e-07	1.03e-05	ENSGALG00000052148
ENSGALG00000043223	3.25585	4.22296	1.82e-07	1.11e-05	COL26A1
ENSGALG00000054648	23.024	-94.2342	1.89e-07	1.13e-05	GBP6
ENSGALG00000020827	2.85115	-12.6409	2.01e-07	1.2e-05	ATP13A4
ENSGALG00000013720	8.8095	-4.45878	2.02e-07	1.2e-05	FBXO15
ENSGALG00000035007	7.1167	2.99004	2.5e-07	1.44e-05	USP35
ENSGALG00000042159	25.422	-3.41811	2.82e-07	1.61e-05	SLITRK3
ENSGALG00000053164	1.88994	18.5836	2.89e-07	1.64e-05	ENSGALG00000053164
ENSGALG00000050429	14.0894	-95.6815	3.14e-07	1.76e-05	ENSGALG00000050429
ENSGALG00000036550	3.51043	-16.2285	3.18e-07	1.76e-05	PRSS22
ENSGALG00000012505	19.5282	-7.26859	3.17e-07	1.76e-05	LRFN5
ENSGALG00000052009	142.019	5.5261	3.32e-07	1.82e-05	ENSGALG00000052009
ENSGALG00000043787	163.944	-3.08089	3.33e-07	1.82e-05	DEPTOR
ENSGALG00000016690	3151.89	-3.36853	3.49e-07	1.88e-05	CYP2AC1
ENSGALG00000016558	2.99395	12.697	4.24e-07	2.25e-05	VEGFD
ENSGALG00000047567	18.9856	3.83142	4.4e-07	2.31e-05	ENSGALG00000047567
ENSGALG00000042375	37.5461	3.57262	4.56e-07	2.38e-05	RECQL4
ENSGALG00000041203	14.1547	5.77399	5e-07	2.52e-05	CRMP1
ENSGALG00000055041	563.451	-4.3208	4.88e-07	2.52e-05	ENSGALG00000055041
ENSGALG00000006119	3.75054	5.10981	6.18e-07	3.08e-05	SAXO2
ENSGALG00000042656	14.1446	-8.26787	7.79e-07	3.77e-05	ENSGALG00000042656
ENSGALG00000002886	12.9307	4.1068	7.78e-07	3.77e-05	NKX2-5
ENSGALG00000044811	14.9326	-3.29171	8.37e-07	3.98e-05	MSMB
ENSGALG00000050182	184.232	3.03324	8.69e-07	4.11e-05	GIMAP7
ENSGALG00000046326	45.9032	3.87231	9.07e-07	4.27e-05	IL1R2
ENSGALG00000006804	13.0231	-3.16306	1.06e-06	4.95e-05	ODF2L
ENSGALG00000017040	6.51918	3.61339	1.08e-06	4.99e-05	ENSGALG00000017040
ENSGALG00000043027	4.46593	-3.56918	1.17e-06	5.34e-05	HEPHL1
ENSGALG00000035916	2.32994	8.40022	1.28e-06	5.74e-05	SHANK2
ENSGALG00000030614	932.129	-4.19482	1.41e-06	6.22e-05	ADH6
ENSGALG00000047735	7.39973	3.01013	1.46e-06	6.39e-05	ENSGALG00000047735
ENSGALG00000001723	53.4945	-3.30927	1.49e-06	6.5e-05	FMO5
ENSGALG00000051563	39.4929	3.48654	1.65e-06	7.13e-05	ENSGALG00000051563
ENSGALG00000009705	1.91297	-7.64224	1.75e-06	7.45e-05	RYR3
ENSGALG00000044218	5.51515	10.3937	1.95e-06	8.09e-05	CD8A
ENSGALG00000050071	6.12925	-3.50727	1.93e-06	8.09e-05	ENSGALG00000050071
ENSGALG00000010218	20.5542	-2.83702	2.01e-06	8.27e-05	ENSGALG00000010218
ENSGALG00000051647	1.35254	-12.4925	2.02e-06	8.3e-05	ENSGALG00000051647
ENSGALG00000048295	339.043	-9.04253	2.15e-06	8.77e-05	IRX6
ENSGALG00000003114	2.91571	-14.5611	2.39e-06	9.62e-05	NOG
ENSGALG00000006710	8.04276	-3.07928	3.13e-06	0.000121203	RAB36
ENSGALG00000050609	8.63995	-3.36804	3.64e-06	0.000138235	ENSGALG00000050609
ENSGALG00000051946	455.69	9.14122	3.73e-06	0.00014097	ENSGALG00000051946
ENSGALG00000015172	3.96106	3.83562	3.87e-06	0.000144859	ENSGALG00000015172
ENSGALG00000026214	18.0492	-3.72811	4.01e-06	0.000148472	LRTM2
ENSGALG00000021314	4.99578	-6.28827	4.09e-06	0.000150671	PLA2G10
ENSGALG00000039690	15.5377	-2.89767	4.22e-06	0.000153806	STMN2
ENSGALG00000053278	36.9643	-3.37041	5.56e-06	0.000196606	SUCNR1
ENSGALG00000050441	26.4678	2.85485	5.57e-06	0.000196606	CSF2RB
ENSGALG00000036175	235.201	3.48934	5.72e-06	0.000201227	CAPG
ENSGALG00000048054	4.92177	-6.07493	6.41e-06	0.000221086	ENSGALG00000048054
ENSGALG00000021357	23.9843	-3.02662	6.67e-06	0.000229281	ENSGALG00000021357
ENSGALG00000046258	47.0775	3.55506	6.81e-06	0.000233138	FAM92A
ENSGALG00000031714	4.30158	4.25333	7.36e-06	0.000248749	ENSGALG00000031714
ENSGALG00000011970	68.8815	3.59492	7.66e-06	0.000256711	CHADL
ENSGALG00000005808	2.92844	3.7834	8.94e-06	0.000292016	KREMEN1
ENSGALG00000051565	2.9315	6.7718	9.45e-06	0.000304355	ENSGALG00000051565
ENSGALG00000049551	21.9287	5.81186	1.07e-05	0.000338803	CCL16
ENSGALG00000016055	54.8675	4.10803	1.12e-05	0.00034903	KCNJ15
ENSGALG00000048419	18.0952	-6.81557	1.14e-05	0.000354871	ENSGALG00000048419
ENSGALG00000049006	8.69644	-3.48982	1.14e-05	0.000354871	ENSGALG00000049006
ENSGALG00000034533	4.16232	-3.97657	1.18e-05	0.000363835	ENSGALG00000034533
ENSGALG00000049226	2.58919	15.0632	1.2e-05	0.000368258	ENSGALG00000049226
ENSGALG00000046905	2.47752	2.9246	1.24e-05	0.000378592	ENSGALG00000046905
ENSGALG00000002390	3.83813	-5.74884	1.35e-05	0.000403485	CA6
ENSGALG00000047663	2.91164	3.73377	1.35e-05	0.000403485	COL6A6
ENSGALG00000050414	2.221	-3.57594	1.51e-05	0.000438578	ENSGALG00000050414
ENSGALG00000006130	7.78397	-8.10871	1.63e-05	0.00046338	STMN3
ENSGALG00000013414	3.94289	3.01379	1.62e-05	0.00046338	PDLIM3
ENSGALG00000048020	15.7772	-3.88917	1.81e-05	0.000507635	ENSGALG00000048020
ENSGALG00000054330	1.94165	-4.5765	1.83e-05	0.000509514	ENSGALG00000054330
ENSGALG00000049871	1.17399	12.6378	1.91e-05	0.000522362	ENSGALG00000049871
ENSGALG00000047713	16.4913	-6.98549	1.97e-05	0.000535483	QPRT
ENSGALG00000042684	2.01836	-27.8185	2.02e-05	0.000547485	CLEC2B
ENSGALG00000050737	201.71	6.63261	2.02e-05	0.000548344	SLC27A5
ENSGALG00000035332	5.36435	-2.82991	2.13e-05	0.000573134	ENSGALG00000035332
ENSGALG00000054647	1.43577	11.1046	2.3e-05	0.000617615	ENSGALG00000054647
ENSGALG00000034078	1.81792	5.46254	2.31e-05	0.00061784	GLT8D2
ENSGALG00000052043	1.68117	4.04744	2.56e-05	0.000673366	ENSGALG00000052043
ENSGALG00000034580	1.72534	-9.51939	2.61e-05	0.000680139	ENSGALG00000034580
ENSGALG00000046758	3.10954	4.07414	2.74e-05	0.000703778	ENSGALG00000046758
ENSGALG00000053730	14.5875	-2.89023	2.77e-05	0.000708204	ENSGALG00000053730
ENSGALG00000049452	1.15493	10.1889	2.84e-05	0.000722937	ENSGALG00000049452
ENSGALG00000051071	3.91096	-27.8407	2.87e-05	0.00072594	ENSGALG00000051071
ENSGALG00000044299	2.0599	5.52545	2.9e-05	0.000730007	ENSGALG00000042151
ENSGALG00000044662	9.91829	-57.1215	2.95e-05	0.000736878	ENSGALG00000044662
ENSGALG00000051987	2.95444	-4.13233	2.97e-05	0.000740816	ENSGALG00000051987
ENSGALG00000054856	585.587	-3.12872	3.01e-05	0.00074685	Adh6a
ENSGALG00000046639	37.2396	-3.37964	3.11e-05	0.000770119	CYP2AC2
ENSGALG00000051284	6.31208	11.2961	3.41e-05	0.00082958	ENSGALG00000051284
ENSGALG00000028815	12.4334	-3.37945	3.47e-05	0.000841831	ENSGALG00000028815
ENSGALG00000008298	4.75561	3.27407	3.98e-05	0.00094725	LRRC17
ENSGALG00000002957	7.12819	-5.62568	4.05e-05	0.000958756	ENSGALG00000002957
ENSGALG00000047606	0.870184	7.03626	4.32e-05	0.00100595	ENSGALG00000047606
ENSGALG00000020160	1849.93	-3.82643	4.44e-05	0.00102738	ADH6
ENSGALG00000005223	1.74636	4.14332	4.58e-05	0.00105386	ADCYAP1R1
ENSGALG00000054813	2.13313	-3.3292	4.65e-05	0.00106419	ENSGALG00000054813
ENSGALG00000006755	218.307	-3.12232	4.73e-05	0.00108027	USP2
ENSGALG00000034025	4.43029	3.07901	4.87e-05	0.00110407	ASIC1
ENSGALG00000000367	3.66122	-2.87384	5.37e-05	0.00119895	ASIC2
ENSGALG00000044630	1.99103	-10.483	5.45e-05	0.00121493	CLEC2B
ENSGALG00000048486	4.91482	-23.101	5.83e-05	0.00129173	ENSGALG00000048486
ENSGALG00000053101	1.33236	-9.07365	5.81e-05	0.00129173	ENSGALG00000053101
ENSGALG00000053814	3.68014	-17.3883	6.15e-05	0.00134495	ENSGALG00000053814
ENSGALG00000052237	1.86282	-5.18303	6.8e-05	0.00146528	ENSGALG00000052237
ENSGALG00000054626	1.70434	7.262	7.3e-05	0.00156192	ENSGALG00000054626
ENSGALG00000051848	2.5355	-8.71005	7.41e-05	0.00158093	KIF5A
ENSGALG00000046262	3.71218	-4.83564	7.74e-05	0.00163744	CCDC60
ENSGALG00000010822	11.045	-3.13007	7.74e-05	0.00163744	SPATA4
ENSGALG00000051033	2.12561	7.5135	7.77e-05	0.00164058	CD163
ENSGALG00000048139	1.90947	12.6204	7.87e-05	0.00165687	ENSGALG00000048139
ENSGALG00000054980	16.2632	-5.90379	8.39e-05	0.0017422	ENSGALG00000054980
ENSGALG00000027897	19.6189	-3.29277	8.46e-05	0.00174884	DTX1
ENSGALG00000014975	24.3831	3.47311	8.48e-05	0.00174914	DRD5
ENSGALG00000050718	1.82683	-4.31697	9.12e-05	0.0018439	ENSGALG00000050718
ENSGALG00000052806	2.60673	-8.49981	9.15e-05	0.00184696	ENSGALG00000052806
ENSGALG00000053491	3.42134	2.91366	9.27e-05	0.00186582	ENSGALG00000053491
ENSGALG00000051352	7.37737	-3.0898	9.31e-05	0.00186922	ENSGALG00000051352
ENSGALG00000048150	9.25222	2.90707	9.4e-05	0.00187593	ENSGALG00000048150
ENSGALG00000051832	1.95787	8.38888	9.87e-05	0.00192829	ENSGALG00000051832
ENSGALG00000049721	65.7888	-5.57837	9.82e-05	0.00192829	MAZ
ENSGALG00000015205	6.40621	-3.77145	9.81e-05	0.00192829	TYRP1
ENSGALG00000028316	2.10086	3.60443	9.94e-05	0.00192829	SNORD87
ENSGALG00000036255	2.20214	-13.2253	0.000101843	0.00196	WNT7B
ENSGALG00000032066	1.21625	4.43978	0.000104259	0.00199811	ADGRV1
ENSGALG00000052217	3.99575	-7.08729	0.000114997	0.00216154	ENSGALG00000052217
ENSGALG00000004141	3.87399	-3.14057	0.000115141	0.00216154	LBFABP
ENSGALG00000048710	8.71919	7.92731	0.000116459	0.00218183	ENSGALG00000048710
ENSGALG00000014242	8.01313	3.26496	0.000117302	0.00218869	BEND4
ENSGALG00000049444	284.097	7.41402	0.000130333	0.00239291	HFE
ENSGALG00000049031	12.721	-2.97941	0.000131243	0.00240002	ENSGALG00000049031
ENSGALG00000001611	1.86684	-5.78607	0.000144493	0.00259032	B3GAT1
ENSGALG00000042928	10.1353	-4.16495	0.0001552	0.00276647	ENSGALG00000042928
ENSGALG00000033411	1.76599	-8.28279	0.000157301	0.00279849	ENSGALG00000033411
ENSGALG00000054538	3.03796	4.4945	0.000160966	0.00284273	ENSGALG00000054538
ENSGALG00000047794	3.96557	-9.74019	0.000164948	0.00290081	CLEC2B
ENSGALG00000051088	9.55057	-96.1205	0.000170183	0.00297012	HFE
ENSGALG00000052438	2.53022	-10.324	0.000181159	0.00312015	ENSGALG00000052438
ENSGALG00000028638	57.5981	-3.30032	0.000196052	0.00335107	CNP1
ENSGALG00000015488	2.50613	3.47032	0.000210098	0.00352595	GJA8
ENSGALG00000051440	78.3592	4.95182	0.000211132	0.00353684	ENSGALG00000051440
ENSGALG00000003980	2.01293	3.59861	0.000223643	0.00370585	IQCA1
ENSGALG00000051988	1.90265	3.03432	0.000236092	0.00386417	ENSGALG00000051988
ENSGALG00000009050	4.33283	3.23913	0.000237931	0.00388649	CAPN3
ENSGALG00000050299	8.95553	2.8382	0.000248401	0.00400759	ENSGALG00000050299
ENSGALG00000049228	1.41542	-4.12925	0.000262164	0.00419984	ENSGALG00000049228
ENSGALG00000054437	11.0255	5.23339	0.000282698	0.00444379	ENSGALG00000054437
ENSGALG00000002015	2.46303	4.47977	0.000296309	0.00462605	SNCG
ENSGALG00000007211	8.18208	3.84442	0.000299451	0.00465137	CDH22
ENSGALG00000052876	2.30611	3.10082	0.000309938	0.00479803	ENSGALG00000052876
ENSGALG00000048005	3.06698	-3.68931	0.00031219	0.00481665	ENSGALG00000048005
ENSGALG00000049181	177.97	3.1462	0.000313686	0.00482351	CHST14
ENSGALG00000029140	7.53565	5.07973	0.00031545	0.00484252	CRABP2
ENSGALG00000048024	2.3505	-3.65841	0.000330831	0.00503654	ENSGALG00000048024
ENSGALG00000015140	27.8044	3.41453	0.00034042	0.00514836	DSC2
ENSGALG00000048737	1.32017	-5.26039	0.000409179	0.00595287	ENSGALG00000048737
ENSGALG00000049448	104.102	-3.09216	0.000468214	0.00665357	MOG
ENSGALG00000037919	3.70439	-3.55166	0.000487164	0.00688025	ENSGALG00000037919
ENSGALG00000026849	9.91691	2.9704	0.000519739	0.00715323	SIAH3
ENSGALG00000054033	2.06844	8.715	0.000555096	0.00752797	CKM
ENSGALG00000002266	0.982718	-3.15665	0.000554049	0.00752797	OGDHL
ENSGALG00000002960	515.971	-3.07578	0.000555167	0.00752797	HMGCS2
ENSGALG00000039376	193.6	3.05355	0.000552323	0.00752797	DPT
ENSGALG00000012593	13.9758	11.6735	0.000557281	0.00753819	SLC28A3
ENSGALG00000016128	35.8523	-3.45315	0.000561514	0.00757976	B3GALT5
ENSGALG00000053764	47.0884	-2.9415	0.000566202	0.00761015	CYYR1
ENSGALG00000054070	392.915	-2.85393	0.000579003	0.00772565	HFE
ENSGALG00000050627	1.24594	6.41681	0.000606025	0.00801629	ENSGALG00000050627
ENSGALG00000049225	6.54498	-2.92006	0.000613226	0.00809867	ENSGALG00000049225
ENSGALG00000053080	2.40552	3.79402	0.000688364	0.00883802	ENSGALG00000053080
ENSGALG00000011235	1.10559	3.35252	0.00080609	0.00997338	GALNT15
