# Supplementary material for: Jejunal transcriptomic profiling of two layer strains throughout the entire production period
Source: Sci Rep. 2021 Oct 11;11:20086. doi: 10.1038/s41598-021-99566-5 (PMC8505660; doi:10.1038/s41598-021-99566-5)
Supplement: Supplementary file 4 — Supplementary Information 4. [file 41598_2021_99566_MOESM4_ESM.xlsx]

## Sheet: 82DEGs
Supplementary Table S3
Title of manuscript	Jejunal transcriptomic profiling of two layer strains throughout the entire production period
AUTHORs	Adewunmi O. Omotoso, Henry Reyer, Michael Oster, Siriluck Ponsuksili, Nares Trakooljul, Eduard Muráni, Vera Sommerfeld, Markus Rodehutscord, and Klaus Wimmers
CAPTION	Differentially expressed genes derived from jejunal mucosa consistently affected over the five production stages between LB and LSL laying hens.
Ensembl ID	Human orthologous gene symbol
ENSGALG00000006522	HCK
ENSGALG00000046353	SUN5
ENSGALG00000049903	AKR1E2
ENSGALG00000048625	WRAP53
ENSGALG00000048571	ENSGALG00000048571
ENSGALG00000027147	ENSGALG00000027147
ENSGALG00000026716	CELF5
ENSGALG00000049315	SUN5
ENSGALG00000005886	WSCD1
ENSGALG00000054210	AKR1E2
ENSGALG00000002618	KCTD7
ENSGALG00000051964	ENSGALG00000051964
ENSGALG00000031013	DHDH
ENSGALG00000051726	ENSGALG00000051726
ENSGALG00000046980	ENSGALG00000046980
ENSGALG00000042611	CLEC2B
ENSGALG00000052084	SUN5
ENSGALG00000026384	PCSK4
ENSGALG00000021220	PPP1R3D
ENSGALG00000029724	MTURN
ENSGALG00000034527	ENSGALG00000034527
ENSGALG00000045540	CLEC2B
ENSGALG00000051054	HFE
ENSGALG00000043671	ENSGALG00000043671
ENSGALG00000025945	AVD
ENSGALG00000050343	ENSGALG00000050343
ENSGALG00000037156	ENSGALG00000037156
ENSGALG00000047837	GIMAP7
ENSGALG00000047380	HFE
ENSGALG00000017378	CRTAC1
ENSGALG00000050737	SLC27A5
ENSGALG00000017072	ENSGALG00000017072
ENSGALG00000048054	ENSGALG00000048054
ENSGALG00000050091	CLEC2B
ENSGALG00000050829	ENSGALG00000050829
ENSGALG00000052376	CLEC2B
ENSGALG00000054264	GIMAP7
ENSGALG00000047713	QPRT
ENSGALG00000053676	ENSGALG00000053676
ENSGALG00000050239	ENSGALG00000050239
ENSGALG00000041833	ENSGALG00000041833
ENSGALG00000039480	ENSGALG00000039480
ENSGALG00000047205	ENSGALG00000047205
ENSGALG00000044630	CLEC2B
ENSGALG00000006130	STMN3
ENSGALG00000023843	FRMD7
ENSGALG00000048710	ENSGALG00000048710
ENSGALG00000050544	GBP6
ENSGALG00000006083	ENSGALG00000006083
ENSGALG00000049226	ENSGALG00000049226
ENSGALG00000042656	ENSGALG00000042656
ENSGALG00000033171	TGM4
ENSGALG00000012647	RFX4
ENSGALG00000044218	CD8A
ENSGALG00000035230	CSMD1
ENSGALG00000054648	GBP6
ENSGALG00000050749	ENSGALG00000050749
ENSGALG00000016648	ARSD
ENSGALG00000046715	ENSGALG00000046715
ENSGALG00000049045	ENSGALG00000049045
ENSGALG00000029540	MMRN2
ENSGALG00000004262	TMIGD1
ENSGALG00000047567	ENSGALG00000047567
ENSGALG00000032784	ENSGALG00000032784
ENSGALG00000051748	METTL11B
ENSGALG00000015970	COL9A1
ENSGALG00000050677	BRICD5
ENSGALG00000012457	SSTR3
ENSGALG00000050429	ENSGALG00000050429
ENSGALG00000051550	ARMH4
ENSGALG00000044662	ENSGALG00000044662
ENSGALG00000049225	ENSGALG00000049225
ENSGALG00000053764	CYYR1
ENSGALG00000052887	CBR3
ENSGALG00000012505	LRFN5
ENSGALG00000004729	SLC7A10
ENSGALG00000048248	ENSGALG00000048248
ENSGALG00000046639	CYP2AC2
ENSGALG00000008998	TOGARAM2
ENSGALG00000015172	ENSGALG00000015172
ENSGALG00000048005	ENSGALG00000048005
ENSGALG00000049006	ENSGALG00000049006
