# Supplementary material for: Jejunal transcriptomic profiling of two layer strains throughout the entire production period
Source: Sci Rep. 2021 Oct 11;11:20086. doi: 10.1038/s41598-021-99566-5 (PMC8505660; doi:10.1038/s41598-021-99566-5)
Supplement: Supplementary file 5 — Supplementary Information 5. [file 41598_2021_99566_MOESM5_ESM.xlsx]

## Sheet: LB week10-16
Supplementary Table S4
Title of manuscript	Jejunal transcriptomic profiling of two layer strains throughout the entire production period
AUTHORs	Adewunmi O. Omotoso, Henry Reyer, Michael Oster, Siriluck Ponsuksili, Nares Trakooljul, Eduard Muráni, Vera Sommerfeld, Markus Rodehutscord, and Klaus Wimmers
CAPTION	Differentially expressed genes derived from jejunal mucosa representing longitidinal transcriptional change between selected production stages in LB and LSL laying hens.
week 10 vs. 16, LB
Ensembl ID	Base mean	Fold change	p-value	FDR (q-value)	Human orthologous gene symbol
ENSGALG00000004243	14326.9	25.7375	6.96274e-33	1.82308e-29	IFITM1
ENSGALG00000041621	15298.9	30.4076	6.3416e-24	4.15111e-21	LY6E
ENSGALG00000007701	3288.47	7.18192	2.59333e-23	1.1317e-20	B3GNT7
ENSGALG00000012769	204.632	4.95205	5.71227e-23	2.30102e-20	CHPT1
ENSGALG00000043257	1183.28	34.8264	8.08936e-19	1.56894e-16	ENSGALG00000043257
ENSGALG00000013575	60390.6	10.7803	1.91718e-17	3.09293e-15	IFI6
ENSGALG00000033954	504.666	3.40218	1.96809e-17	3.09293e-15	TMEM248
ENSGALG00000004661	237.59	3.39557	3.86874e-17	5.3314e-15	SHISA5
ENSGALG00000009230	102.364	-3.1112	4.92184e-17	6.28634e-15	TMEM131L
ENSGALG00000001558	6271.45	6.33352	6.52529e-17	7.76608e-15	MOV10
ENSGALG00000014659	749.066	3.02766	8.89662e-17	9.79346e-15	C1R
ENSGALG00000010068	1270.92	5.76189	8.97682e-17	9.79346e-15	KCNK17
ENSGALG00000036456	344.103	2.83541	2.04715e-16	2.06159e-14	TRIB1
ENSGALG00000013057	1471.29	12.9468	2.50669e-16	2.43087e-14	USP41
ENSGALG00000019795	2647.51	3.44091	4.94953e-16	4.71255e-14	ENSGALG00000019795
ENSGALG00000032428	321.452	4.71742	1.08657e-15	9.3279e-14	C19orf12
ENSGALG00000016759	240.029	3.41845	1.2599e-15	1.04725e-13	MITD1
ENSGALG00000013723	56220.8	13.4947	1.71761e-15	1.36756e-13	OASL
ENSGALG00000021193	477.627	3.67507	1.7236e-15	1.36756e-13	STARD5
ENSGALG00000049369	31.7269	-3.57459	2.06369e-15	1.56621e-13	ENSGALG00000049369
ENSGALG00000007809	29.1194	-3.33324	5.11649e-15	3.57245e-13	TSHZ2
ENSGALG00000007021	40.5895	-3.43008	8.62661e-15	5.79162e-13	PCNT
ENSGALG00000010864	374.178	4.19979	1.09517e-14	7.25958e-13	EREG
ENSGALG00000048869	870.528	4.71855	4.96315e-14	2.67941e-12	PTCHD3
ENSGALG00000021685	2974.46	5.06238	5.00096e-14	2.67941e-12	SERINC2
ENSGALG00000039895	741.342	3.77839	7.83522e-14	3.94523e-12	EPHA2
ENSGALG00000006138	1231.92	3.79409	8.53282e-14	4.25557e-12	HELZ2
ENSGALG00000023821	1780.9	6.22558	1.23394e-13	5.98311e-12	DHX58
ENSGALG00000037642	87.5694	-4.30201	1.57389e-13	7.56139e-12	SLC23A1
ENSGALG00000029635	34.3106	-2.86488	1.75146e-13	8.11663e-12	ENSGALG00000029635
ENSGALG00000050814	720.33	4.33152	2.77786e-13	1.24331e-11	PTCHD3
ENSGALG00000010088	59.1678	-3.01572	3.2797e-13	1.44325e-11	RALGAPA1
ENSGALG00000029514	55.6001	-2.95928	7.09691e-13	2.88094e-11	MAPK8IP3
ENSGALG00000000720	3973.34	2.90865	8.68428e-13	3.36864e-11	GBP6
ENSGALG00000011190	10929.1	11.718	1.02201e-12	3.84474e-11	ENSGALG00000011190
ENSGALG00000020575	28.6299	-3.54725	1.02468e-12	3.84474e-11	ERMN
ENSGALG00000005030	79.4488	-3.3721	1.04635e-12	3.8861e-11	DOCK10
ENSGALG00000050564	33.6012	-4.04998	1.41599e-12	5.10399e-11	WDFY4
ENSGALG00000013253	127.481	-2.99535	1.80657e-12	6.30695e-11	INSRR
ENSGALG00000026970	11655.4	5.69889	1.83144e-12	6.35142e-11	IFITM3
ENSGALG00000010343	27926.4	3.33684	2.67548e-12	8.89048e-11	TSPAN1
ENSGALG00000049431	57.8747	-2.89481	2.79126e-12	9.07882e-11	CCAR1
ENSGALG00000004878	67.4961	-4.67126	2.83904e-12	9.17721e-11	ENSGALG00000004878
ENSGALG00000018803	145.854	3.78939	4.08256e-12	1.27256e-10	TMEM198
ENSGALG00000013642	171.505	3.84979	4.44256e-12	1.36848e-10	KAZN
ENSGALG00000028982	1302.22	5.46703	4.98586e-12	1.49196e-10	CMPK2
ENSGALG00000030571	39.7166	4.47953	5.30356e-12	1.56909e-10	EPSTI1
ENSGALG00000053841	19.0255	-3.45557	6.29585e-12	1.82151e-10	ENSGALG00000053841
ENSGALG00000041129	2568.06	6.42902	6.45015e-12	1.8559e-10	TMEM173
ENSGALG00000027716	27.7343	4.73536	7.26103e-12	2.04428e-10	SAA2
ENSGALG00000013505	46.0935	-4.16436	9.62911e-12	2.62627e-10	SYNE1
ENSGALG00000021627	17310.8	7.11518	1.11197e-11	2.95584e-10	IFI27L2
ENSGALG00000038582	6956.12	3.30177	1.153e-11	3.03411e-10	SLC36A1
ENSGALG00000005683	71.0824	-3.12278	1.24995e-11	3.24039e-10	ARHGAP29
ENSGALG00000048671	402.468	3.19054	1.30682e-11	3.35459e-10	ENSGALG00000048671
ENSGALG00000052658	32.0193	-3.03633	2.14433e-11	5.32186e-10	ENSGALG00000052658
ENSGALG00000011046	290.052	3.23478	2.53341e-11	6.19936e-10	SNX10
ENSGALG00000028318	715.881	5.05001	2.60275e-11	6.31007e-10	CDKN1A
ENSGALG00000002260	377.955	2.87975	2.68992e-11	6.46157e-10	CISH
ENSGALG00000024034	4161.38	3.0591	2.70276e-11	6.46276e-10	PI4KB
ENSGALG00000002431	393.675	-3.78367	2.81343e-11	6.69682e-10	CFHR4
ENSGALG00000047929	5925.18	2.97227	3.12798e-11	7.37847e-10	SLC44A2
ENSGALG00000051767	15.1531	-3.86752	3.45743e-11	8.04685e-10	ENSGALG00000051767
ENSGALG00000020193	24859.2	3.95108	4.2441e-11	9.62118e-10	PLAC8
ENSGALG00000031260	11.0279	-5.75835	5.26663e-11	1.14915e-09	BRD9
ENSGALG00000016761	815.025	7.25849	6.81557e-11	1.42195e-09	LYG2
ENSGALG00000007018	1001.37	3.60913	1.08417e-10	2.16695e-09	SLC26A11
ENSGALG00000000901	414.684	3.23789	1.22048e-10	2.39372e-09	ENSGALG00000000901
ENSGALG00000014127	22.7826	-3.64045	1.61739e-10	3.14792e-09	TXK
ENSGALG00000015374	7.19658	12.3656	1.62906e-10	3.14792e-09	RBP4
ENSGALG00000053764	67.8544	3.73319	2.14503e-10	4.0261e-09	CYYR1
ENSGALG00000042001	451.643	4.51135	2.43783e-10	4.46367e-09	ENSGALG00000042001
ENSGALG00000045218	25.2746	-3.44804	2.7935e-10	5.06181e-09	MYO18B
ENSGALG00000053916	958.486	-3.16849	3.63714e-10	6.47839e-09	ABCB4
ENSGALG00000004234	113.577	2.92127	3.67736e-10	6.52783e-09	PGGHG
ENSGALG00000002846	466.826	3.81025	5.14133e-10	8.88562e-09	NEURL1B
ENSGALG00000043582	68.6642	4.72604	5.43095e-10	9.29415e-09	LY6E
ENSGALG00000041423	46.5531	-3.62579	7.45268e-10	1.2158e-08	MAP7D3
ENSGALG00000006211	2191.93	3.06742	1.23741e-09	1.87824e-08	BCL2L1
ENSGALG00000011436	9230.12	3.08822	1.25169e-09	1.88442e-08	TMBIM1
ENSGALG00000005014	7.64208	-6.21078	1.25228e-09	1.88442e-08	ENSGALG00000005014
ENSGALG00000054240	1086.3	3.19323	1.37545e-09	2.05208e-08	AP1M2
ENSGALG00000031604	17.2122	-4.79747	1.7727e-09	2.57862e-08	TET1
ENSGALG00000039775	3716.28	2.86187	1.88061e-09	2.70162e-08	SHC1
ENSGALG00000046098	1284.09	4.91132	1.91223e-09	2.72854e-08	UBE2L6
ENSGALG00000002204	283.929	3.75213	2.04466e-09	2.90168e-08	SLC7A4
ENSGALG00000047573	25.4466	-3.11127	2.78741e-09	3.85138e-08	ENSGALG00000047573
ENSGALG00000016400	753.006	9.20659	3.33198e-09	4.53207e-08	RSAD2
ENSGALG00000032915	914.778	3.04006	3.67365e-09	4.97098e-08	CHPF
ENSGALG00000016927	45.0453	2.86378	3.77884e-09	5.10013e-08	KLF5
ENSGALG00000041102	26.2843	-2.94168	4.18913e-09	5.5562e-08	CDK5RAP2
ENSGALG00000052514	2273.59	5.71471	4.20324e-09	5.5562e-08	ENSGALG00000052514
ENSGALG00000054753	1258.96	2.8979	6.36988e-09	7.99926e-08	UBA1
ENSGALG00000053252	10.7643	-7.08344	6.60043e-09	8.21004e-08	ENSGALG00000053252
ENSGALG00000016128	57.7124	11.5452	7.12969e-09	8.76428e-08	B3GALT5
ENSGALG00000013640	26.1615	-2.95487	7.57361e-09	9.26647e-08	MBP
ENSGALG00000040471	6328.26	3.14928	8.13289e-09	9.79063e-08	MVP
ENSGALG00000010149	678.245	2.89959	8.28915e-09	9.8207e-08	CMTR1
ENSGALG00000045085	181.775	5.82699	1.10352e-08	1.25899e-07	IFIT3
ENSGALG00000007158	370.502	3.10095	1.29261e-08	1.44946e-07	SOCS1
ENSGALG00000007645	13086.3	2.97043	1.52447e-08	1.68066e-07	ENSGALG00000007645
ENSGALG00000046005	7.46256	4.52956	1.659e-08	1.80992e-07	ENSGALG00000046005
ENSGALG00000011203	624.401	2.96846	1.80916e-08	1.95743e-07	HPSE
ENSGALG00000010752	20.5916	-3.96913	1.95469e-08	2.10186e-07	CDCP2
ENSGALG00000027655	7.02536	-6.45374	2.04604e-08	2.19109e-07	TRABD2B
ENSGALG00000036196	14116.3	2.8549	2.08353e-08	2.21763e-07	MTCH2
ENSGALG00000003059	15.0727	-3.61833	2.49619e-08	2.62484e-07	HLF
ENSGALG00000050299	5.81979	-6.77719	2.53994e-08	2.65485e-07	ENSGALG00000050299
ENSGALG00000035903	252.261	3.2155	2.59639e-08	2.69771e-07	TENT5A
ENSGALG00000032231	3804.16	3.31068	2.6672e-08	2.76032e-07	C4B
ENSGALG00000040771	10.4118	-4.15795	2.72436e-08	2.80615e-07	ENSGALG00000040771
ENSGALG00000001470	3399.74	3.56455	2.8927e-08	2.95862e-07	STOML1
ENSGALG00000001513	29.2459	-2.84173	3.50326e-08	3.50773e-07	CNTRL
ENSGALG00000048887	209.639	4.39295	4.45445e-08	4.35195e-07	ENSGALG00000048887
ENSGALG00000006707	4255.33	5.63122	4.7374e-08	4.58562e-07	NOX1
ENSGALG00000034168	30.692	-3.14495	5.47745e-08	5.21519e-07	WNT5A
ENSGALG00000016142	546.73	3.68709	5.69655e-08	5.38465e-07	MX1
ENSGALG00000003105	82.3815	5.21427	5.79394e-08	5.457e-07	ANKFN1
ENSGALG00000053903	128.216	3.21579	6.73719e-08	6.27765e-07	SLC7A8
ENSGALG00000046125	107.872	-3.0177	6.94486e-08	6.4141e-07	PECAM1
ENSGALG00000007174	63.1662	2.86287	8.67167e-08	7.70979e-07	TNFSF15
ENSGALG00000044525	1204.49	3.52952	8.86731e-08	7.85705e-07	NFKBIE
ENSGALG00000030420	12.8292	5.90218	9.61987e-08	8.4305e-07	ECEL1
ENSGALG00000042612	2547.47	3.15681	9.76178e-08	8.50642e-07	ENSGALG00000042612
ENSGALG00000001605	246.016	3.03816	1.01371e-07	8.75985e-07	PPM1J
ENSGALG00000020049	42.5804	17.7417	1.05683e-07	9.08743e-07	KCNK16
ENSGALG00000020788	4.61944	-11.3676	1.10109e-07	9.40629e-07	CCDC141
ENSGALG00000037064	35.7194	9.85148	1.28445e-07	1.08139e-06	ENSGALG00000037064
ENSGALG00000012277	270.12	2.96837	1.31595e-07	1.10613e-06	MAFF
ENSGALG00000008704	1153.59	-5.43982	1.37166e-07	1.14743e-06	CUBN
ENSGALG00000014297	4593.91	2.88055	1.41933e-07	1.17977e-06	IRF7
ENSGALG00000046419	3.63759	-10.0939	1.45119e-07	1.20434e-06	ENSGALG00000046419
ENSGALG00000021529	19.1027	-2.84097	1.47687e-07	1.22178e-06	GP1BB
ENSGALG00000001916	29.9097	3.75375	1.51746e-07	1.24949e-06	SLIT3
ENSGALG00000038918	13.7638	-3.9142	1.51752e-07	1.24949e-06	CD8A
ENSGALG00000003301	39.0308	-3.1394	1.64082e-07	1.33838e-06	FAM167B
ENSGALG00000030661	1738.67	2.98307	1.64998e-07	1.34376e-06	STAT2
ENSGALG00000049947	151.415	4.04879	1.68126e-07	1.365e-06	ENSGALG00000049947
ENSGALG00000007028	15.2708	-3.29474	1.75915e-07	1.42382e-06	ENSGALG00000007028
ENSGALG00000008335	28.2036	-4.63617	1.95614e-07	1.55306e-06	PHTF2
ENSGALG00000033300	5508.97	2.93604	2.06769e-07	1.6307e-06	CORO1B
ENSGALG00000005893	24.9988	-3.40295	2.15833e-07	1.69198e-06	ZFAND4
ENSGALG00000051375	319.969	3.66625	2.17566e-07	1.70048e-06	ENSGALG00000051375
ENSGALG00000032903	30.1073	4.10116	2.3459e-07	1.82266e-06	RTN4RL1
ENSGALG00000013722	1420.35	3.5209	2.42669e-07	1.88263e-06	SEMA3B
ENSGALG00000000786	8.38563	19.0395	2.59456e-07	1.99221e-06	CTSE
ENSGALG00000002843	2288.52	2.85207	2.86568e-07	2.17487e-06	RILP
ENSGALG00000033593	24.8054	2.99732	3.05731e-07	2.30031e-06	UBE2E2
ENSGALG00000036731	172.1	3.73167	3.24998e-07	2.42437e-06	GAS2L1
ENSGALG00000003990	11.7052	-3.95097	3.96148e-07	2.8829e-06	RUFY2
ENSGALG00000016186	500.426	3.25327	3.96376e-07	2.8829e-06	PDE9A
ENSGALG00000008398	11.7631	-5.29961	5.66e-07	3.93097e-06	MPP4
ENSGALG00000015656	27.2294	-3.29629	5.85265e-07	4.04332e-06	Pakap
ENSGALG00000006572	6.79577	-3.90835	6.84924e-07	4.67021e-06	TNNT3
ENSGALG00000049002	20.6618	-3.37905	7.20946e-07	4.8967e-06	ENSGALG00000049002
ENSGALG00000028283	3.49946	6.67627	7.40445e-07	5.00318e-06	Ccdc92b
ENSGALG00000031035	107.655	-3.12967	8.08878e-07	5.3686e-06	PCMTD1
ENSGALG00000034616	4.42982	-8.81161	8.462e-07	5.57392e-06	INHBA
ENSGALG00000006662	4.96287	-7.72888	8.56494e-07	5.62757e-06	BPIFB3
ENSGALG00000035282	23.1611	-3.37027	8.61816e-07	5.6413e-06	IGF2
ENSGALG00000000521	6603.11	2.88002	8.66224e-07	5.65602e-06	SPIRE2
ENSGALG00000036725	7.97115	-4.72998	9.10688e-07	5.89489e-06	ASCL3
ENSGALG00000026077	9656.37	3.53042	9.83762e-07	6.29784e-06	ALDOC
ENSGALG00000032840	22.6415	-3.0665	9.97909e-07	6.37282e-06	LYST
ENSGALG00000048691	36.7432	3.06304	1.02276e-06	6.4841e-06	ENSGALG00000048691
ENSGALG00000053278	45.0179	-3.61234	1.0463e-06	6.61731e-06	SUCNR1
ENSGALG00000005957	1146.41	10.3623	1.1173e-06	6.99873e-06	Slc6a14
ENSGALG00000000048	14.2961	-2.99689	1.13703e-06	7.09682e-06	ENSGALG00000000048
ENSGALG00000007381	5043.93	2.94255	1.1429e-06	7.1165e-06	SERPING1
ENSGALG00000054173	12.3208	-3.47403	1.24562e-06	7.60319e-06	ENSGALG00000054173
ENSGALG00000051488	46.937	-2.93695	1.28529e-06	7.75417e-06	SFI1
ENSGALG00000038222	7.67741	-5.01691	1.44092e-06	8.60387e-06	BPTF
ENSGALG00000003624	37.1025	3.18486	1.54016e-06	9.11334e-06	KLHL10
ENSGALG00000045093	12.2597	-3.59825	1.59065e-06	9.40146e-06	C12orf50
ENSGALG00000030291	1786.3	3.05098	1.65803e-06	9.7229e-06	IRF10
ENSGALG00000008022	23379.6	2.84006	1.68277e-06	9.84593e-06	TAPBP
ENSGALG00000028047	34.5854	3.43198	1.75803e-06	1.02405e-05	RHOV
ENSGALG00000005256	46.1089	3.08108	1.83823e-06	1.06626e-05	EPHA4
ENSGALG00000034649	11.6091	3.71051	1.85519e-06	1.07348e-05	TOX3
ENSGALG00000051897	562.143	3.58543	1.92581e-06	1.10944e-05	ENSGALG00000051897
ENSGALG00000046053	2.51092	19.0308	2.04646e-06	1.16612e-05	ENSGALG00000046053
ENSGALG00000005426	244.301	-3.61069	2.11247e-06	1.19981e-05	FREM1
ENSGALG00000045938	10.5116	-3.03907	2.30532e-06	1.29253e-05	RBBP8NL
ENSGALG00000015675	33.2543	-3.26746	2.45696e-06	1.36585e-05	ENSGALG00000015675
ENSGALG00000052775	18.5275	3.16799	3.20587e-06	1.71764e-05	ENSGALG00000052775
ENSGALG00000009107	63.5648	-4.11551	3.20787e-06	1.71764e-05	NRXN1
ENSGALG00000054865	511.672	2.88547	3.30565e-06	1.76086e-05	ENSGALG00000054865
ENSGALG00000007260	10.8524	-4.17578	3.40603e-06	1.80529e-05	ZEB1
ENSGALG00000007530	1897.47	7.1572	3.66133e-06	1.91158e-05	ENSGALG00000054964
ENSGALG00000002722	2493.44	4.35962	3.68193e-06	1.91851e-05	MST1
ENSGALG00000002988	5.36153	6.89477	3.98105e-06	2.04929e-05	ENSGALG00000002988
ENSGALG00000005969	8.44959	-5.85314	3.98379e-06	2.04929e-05	ANTXRL
ENSGALG00000016693	12.6591	-3.07308	4.45433e-06	2.24681e-05	CSF2RA
ENSGALG00000049450	110340	-3.30906	4.55127e-06	2.28478e-05	IGLL1
ENSGALG00000024298	59.1318	3.36846	4.55502e-06	2.28478e-05	ADAMTSL5
ENSGALG00000000059	84.196	3.20415	4.73637e-06	2.35768e-05	AC092143.1
ENSGALG00000044618	946.05	3.33905	5.02869e-06	2.47289e-05	ENSGALG00000044618
ENSGALG00000047014	7.52671	5.34286	5.08046e-06	2.49107e-05	ENSGALG00000047014
ENSGALG00000007014	9.77142	-3.05839	5.41786e-06	2.63187e-05	PYROXD2
ENSGALG00000028830	10.4544	-2.89335	5.48805e-06	2.65121e-05	CFAP73
ENSGALG00000051113	29.3591	5.56977	5.73157e-06	2.75867e-05	ENSGALG00000051113
ENSGALG00000035362	12.8302	-3.63822	5.94246e-06	2.84189e-05	CROCC
ENSGALG00000002012	15.3734	-4.41989	6.0784e-06	2.88581e-05	MMRN2
ENSGALG00000006520	59.5305	-4.78281	6.37787e-06	2.99557e-05	MYH11
ENSGALG00000034067	9.09297	-3.52372	6.41352e-06	3.00427e-05	FMOD
ENSGALG00000039705	16.2315	-3.10301	7.10802e-06	3.2795e-05	GFPT2
ENSGALG00000051209	13.0311	-3.39973	7.43326e-06	3.40545e-05	PZP
ENSGALG00000005572	555.464	5.27665	7.43953e-06	3.40545e-05	NOXO1
ENSGALG00000021686	2121.19	2.88614	8.05425e-06	3.65172e-05	ENSGALG00000021686
ENSGALG00000007594	7.84398	-3.85795	8.09545e-06	3.66406e-05	ASB12
ENSGALG00000026152	11821	3.54482	8.25853e-06	3.7282e-05	GBP6
ENSGALG00000034438	7.96762	-3.90398	8.47088e-06	3.80113e-05	GNB3
ENSGALG00000039146	17.8565	-3.10113	8.97926e-06	3.98486e-05	CCR4
ENSGALG00000033635	33.9399	-3.01634	9.09655e-06	4.03009e-05	PTGS2
ENSGALG00000008681	13.372	3.08044	9.32049e-06	4.1119e-05	NSMF
ENSGALG00000020989	28.4932	4.65824	1.02767e-05	4.4809e-05	PLA2G1B
ENSGALG00000003435	6.71554	-3.86689	1.12361e-05	4.85078e-05	PGC
ENSGALG00000049529	24.657	-3.66079	1.17996e-05	5.04826e-05	ABI3BP
ENSGALG00000027822	312.392	4.43489	1.18262e-05	5.05139e-05	Tha1
ENSGALG00000006106	987.298	3.36035	1.20158e-05	5.11982e-05	TNFRSF6B
ENSGALG00000038551	17.5932	-2.83467	1.25561e-05	5.30257e-05	EMSY
ENSGALG00000033462	370.724	-2.92803	1.27886e-05	5.39254e-05	ENSGALG00000033462
ENSGALG00000011796	196.355	3.25306	1.28938e-05	5.42332e-05	GPRC5A
ENSGALG00000015366	158.061	-3.09013	1.30221e-05	5.46414e-05	ENSGALG00000015366
ENSGALG00000015935	58.7913	3.44554	1.35416e-05	5.65944e-05	SMYD1
ENSGALG00000015908	33.4374	-3.38068	1.40181e-05	5.8446e-05	COL12A1
ENSGALG00000012457	10.4555	-3.01474	1.50761e-05	6.22133e-05	SSTR3
ENSGALG00000009092	24.1018	-4.04952	1.6056e-05	6.56629e-05	STON1-GTF2A1L
ENSGALG00000008998	31.078	-4.38347	1.67042e-05	6.77572e-05	TOGARAM2
ENSGALG00000053859	7.04881	-3.60898	1.73462e-05	6.99817e-05	ENSGALG00000053859
ENSGALG00000049176	2.19721	-9.36763	1.9559e-05	7.77116e-05	CEP290
ENSGALG00000043209	10.4135	-2.83857	2.07275e-05	8.16453e-05	ADGRB2
ENSGALG00000006602	23.3777	3.78439	2.26377e-05	8.79424e-05	SYT8
ENSGALG00000027786	1401.75	3.92854	2.40788e-05	9.25111e-05	SOCS3
ENSGALG00000002105	4.01288	-4.66127	2.51473e-05	9.61228e-05	FOXI1
ENSGALG00000007070	14.6941	-3.52438	2.9861e-05	0.000111455	OTOA
ENSGALG00000047749	4.60562	-6.74263	3.00966e-05	0.000112175	FGF11
ENSGALG00000015970	57.5825	-4.11114	3.09579e-05	0.000114813	COL9A1
ENSGALG00000048276	3.56773	-3.81003	3.12914e-05	0.000115804	ENSGALG00000048276
ENSGALG00000047878	10.1639	-3.59324	3.52477e-05	0.000126859	LRRC37A
ENSGALG00000035579	2.47717	-6.69424	3.55165e-05	0.000127651	ENSGALG00000035579
ENSGALG00000050863	5.016	-4.09128	3.70394e-05	0.000131768	ENSGALG00000050863
ENSGALG00000031786	124.182	-3.11288	3.71524e-05	0.000131991	BLVRA
ENSGALG00000038364	66.5361	12.9133	3.77366e-05	0.000133704	CCN3
ENSGALG00000051311	311.146	3.0193	3.84164e-05	0.000135705	ASPDH
ENSGALG00000006584	4.99432	-3.86821	3.84311e-05	0.000135705	ENSGALG00000006584
ENSGALG00000041555	703.638	-3.08023	4.23749e-05	0.00014764	COL1A1
ENSGALG00000007839	27.9634	-3.06346	4.32922e-05	0.000150536	NCAM1
ENSGALG00000001835	3.56486	7.59607	5.15696e-05	0.000174792	SCNN1D
ENSGALG00000011446	149.983	-2.94938	5.19791e-05	0.000175498	TNFAIP2
ENSGALG00000007608	15.7107	-3.16738	5.21947e-05	0.000175772	ARHGEF9
ENSGALG00000006054	5.82721	-3.24816	5.43502e-05	0.000181207	CALCB
ENSGALG00000050116	5.36973	-3.38805	5.43621e-05	0.000181207	ENSGALG00000050116
ENSGALG00000047176	4.12125	-4.07038	5.72936e-05	0.000189292	SLC22A2
ENSGALG00000054610	7.48536	-3.48599	5.82297e-05	0.000192078	ENSGALG00000054610
ENSGALG00000024964	10.3228	-3.62217	5.90175e-05	0.000194252	SNORA53
ENSGALG00000032349	35.9002	-3.37812	5.91297e-05	0.000194377	CDH5
ENSGALG00000004653	8.20099	-3.19846	6.54019e-05	0.000211508	ENSGALG00000004653
ENSGALG00000031069	9.91652	-3.22086	6.54316e-05	0.000211508	ENSGALG00000031069
ENSGALG00000033416	4.86044	-5.79556	6.71734e-05	0.000216737	HIC2
ENSGALG00000007539	5.02695	-2.96536	7.34131e-05	0.000234414	ANKRD2
ENSGALG00000037493	10.2308	-3.01743	7.41632e-05	0.000236665	ENSGALG00000037493
ENSGALG00000013907	63.8898	-2.87159	7.42986e-05	0.000236953	KDR
ENSGALG00000047199	2179.14	-4.30502	8.05209e-05	0.000252492	CYP2C18
ENSGALG00000052151	12.3595	3.72814	8.17167e-05	0.000255629	GDF15
ENSGALG00000013838	5.6946	-4.03598	8.56532e-05	0.000265407	ADAM20
ENSGALG00000026572	1777.12	-3.10397	8.72852e-05	0.000269507	RGS5
ENSGALG00000015013	3.11067	-6.32982	8.8109e-05	0.00027157	MSX1
ENSGALG00000041800	39.4651	-3.50771	9.7086e-05	0.000293537	GLP2R
ENSGALG00000049068	8.6087	-6.67976	9.8319e-05	0.000296751	ZNF831
ENSGALG00000034456	23.8467	-3.55581	0.000102262	0.000306358	PRELP
ENSGALG00000015017	10.2829	-3.59682	0.000102501	0.000306898	TUBE1
ENSGALG00000039118	15.0943	-2.8684	0.000104828	0.000312099	MEIS2
ENSGALG00000025527	5.58103	-4.62905	0.000106963	0.000317714	SNORD79
ENSGALG00000032816	6.1472	-3.72082	0.00010762	0.000319485	ENSGALG00000032816
ENSGALG00000025386	6.85913	-4.21157	0.00011617	0.000340048	gga-mir-1723
ENSGALG00000031164	257.327	2.9861	0.000119661	0.000348125	WFDC2
ENSGALG00000033471	35.7827	-3.55653	0.00011997	0.000348831	CALD1
ENSGALG00000047967	3.75429	-4.90639	0.000122693	0.00035517	CD8A
ENSGALG00000049819	10.3858	-3.06019	0.000134271	0.000383253	ENSGALG00000049819
ENSGALG00000000892	3.53389	6.61413	0.000138198	0.000390977	IL10
ENSGALG00000012985	6.76003	3.55515	0.000139903	0.000394946	SLC6A13
ENSGALG00000000451	14.5559	-5.08842	0.000154654	0.000430097	MEIG1
ENSGALG00000039985	46.4173	-3.18852	0.000156126	0.0004335	CDH11
ENSGALG00000015209	36.0932	-3.05147	0.000158093	0.000437106	NFIL3
ENSGALG00000029558	5.56739	-3.18389	0.00015935	0.000439886	TBKBP1
ENSGALG00000008150	7.89515	-6.00505	0.000160596	0.000442393	RASAL1
ENSGALG00000051518	4.15521	-4.88263	0.000175544	0.000477045	ENSGALG00000051518
ENSGALG00000011468	6.23832	-3.52986	0.000189085	0.000508563	IGFBP5
ENSGALG00000034741	64.3772	-9.68693	0.000198413	0.000528763	ETNPPL
ENSGALG00000003580	258.962	-2.95726	0.000211592	0.000557644	MMP2
ENSGALG00000000273	10.7925	-4.41845	0.000234383	0.000607316	FER
ENSGALG00000017272	190.761	-3.03478	0.000239617	0.000618431	VWF
ENSGALG00000029618	4.24111	-3.68417	0.000243968	0.000628486	AGBL2
ENSGALG00000008007	79.7273	-2.84067	0.000245296	0.000630909	ITGA11
ENSGALG00000044866	5.3728	-3.3683	0.000271975	0.00069004	ENSGALG00000044866
ENSGALG00000043064	206.499	3.82022	0.000282483	0.000712556	EXFABP
ENSGALG00000047794	6.28376	-3.8321	0.000306703	0.000765173	CLEC2B
ENSGALG00000036775	4.34775	-2.92336	0.000310602	0.000773796	SETBP1
ENSGALG00000016281	7.7629	-3.20122	0.000312557	0.000777926	DMD
ENSGALG00000012254	6.67724	-2.93205	0.000316041	0.00078399	KCNJ4
ENSGALG00000053336	4.34007	-4.09647	0.000323609	0.000799355	ENSGALG00000053336
ENSGALG00000009431	8.7013	-3.12749	0.000330244	0.000811154	PLEKHD1
ENSGALG00000032740	6.49185	-2.87168	0.00033359	0.000816308	HOXB7
ENSGALG00000016342	5.71732	-7.518	0.000340896	0.000833017	MYOM2
ENSGALG00000053778	3.81866	-3.171	0.000341964	0.00083446	ENTR1
ENSGALG00000050250	6.27865	3.34908	0.000351613	0.000854422	HIST1H46L2
ENSGALG00000008490	7.16669	-3.12493	0.000353321	0.000856982	TRH
ENSGALG00000015205	8.893	-4.46945	0.000364398	0.000878964	TYRP1
ENSGALG00000032143	16.7043	-2.94597	0.000365888	0.000881745	CRISPLD2
ENSGALG00000005824	11.8302	4.38944	0.000381501	0.000912234	SUSD2
ENSGALG00000027965	4.53396	-3.01748	0.000388839	0.00092724	OPRL1
ENSGALG00000005619	18.5349	3.31534	0.000415743	0.000982892	F3
ENSGALG00000047383	24.7986	-3.01292	0.000446563	0.00104444	CCN5
ENSGALG00000015006	5.5771	-2.84525	0.000455373	0.0010622	MAB21L3
ENSGALG00000009700	142.709	-3.60567	0.000458482	0.00106613	PDK4
ENSGALG00000009479	30.7851	3.87943	0.000470587	0.00108992	SAMD9L
ENSGALG00000017119	14.868	-3.86028	0.000543496	0.00122624	TNFRSF19
ENSGALG00000013951	4.51874	-4.94147	0.00056011	0.00125777	AHI1
ENSGALG00000035726	14.7291	-2.88659	0.000622652	0.00136485	FLT3
ENSGALG00000007538	1286.3	5.08123	0.000627022	0.0013727	ENSGALG00000007538
ENSGALG00000055108	3.31843	-3.55414	0.000635173	0.00138591	ENSGALG00000055108
ENSGALG00000006165	21.2556	-4.16795	0.000660717	0.00142891	WDFY4
ENSGALG00000047299	7.73291	-3.97643	0.000661614	0.0014299	ENSGALG00000047299
ENSGALG00000016635	25.2941	-2.9529	0.000720996	0.00153856	ENSGALG00000016635
ENSGALG00000039022	6.58187	-2.96153	0.000729975	0.00155329	PDE1B
ENSGALG00000009626	130.977	-3.01428	0.000731415	0.00155556	THBS1
ENSGALG00000034305	7.31421	-3.09161	0.000765431	0.00161365	ENSGALG00000034305
ENSGALG00000015244	7.66455	-2.83197	0.000790164	0.00165911	TBX19
ENSGALG00000020895	9.0191	-2.84828	0.000793721	0.0016642	ENSGALG00000020895
ENSGALG00000014501	2.39203	-5.25302	0.000794507	0.00166423	FGFBP2
ENSGALG00000009683	12.261	-3.02632	0.000828084	0.00171807	NEK1
ENSGALG00000041257	4.93403	-5.33393	0.000832617	0.00172338	ACVR1C
ENSGALG00000007346	18.1986	-3.48392	0.000836692	0.00172839	JCAD
ENSGALG00000015822	24.4136	-4.28606	0.000846107	0.00174334	Map3k7cl
ENSGALG00000053511	13.0255	-2.83431	0.000868202	0.00177875	APOLD1
ENSGALG00000027423	22.195	3.00985	0.000874091	0.00178662	SLC26A1
ENSGALG00000051551	3.82261	-3.3486	0.000911946	0.00184598	ENSGALG00000051551
ENSGALG00000047455	4.75333	-2.86741	0.000919327	0.00185949	ENSGALG00000047455
ENSGALG00000025680	4.56105	-3.47004	0.000965438	0.00193556	AL137790.1
ENSGALG00000012621	9.83397	-3.28579	0.000988266	0.00196926	ERCC6L2
ENSGALG00000013657	14.5644	-3.76394	0.00102449	0.00202679	ZNF236
ENSGALG00000034109	9.28193	5.79412	0.00103457	0.00204364	GRIA3
ENSGALG00000002390	5.57627	-3.06424	0.00104675	0.00206614	CA6
ENSGALG00000010949	3.51225	-4.56941	0.00107713	0.00211496	GPNMB
ENSGALG00000055056	5.14695	-4.246	0.00110679	0.00216022	TRPV3
ENSGALG00000003446	7.94981	-3.39268	0.00111347	0.00216922	PRLR
ENSGALG00000048220	3.88643	-3.60035	0.00112367	0.00218266	ENSGALG00000048220
ENSGALG00000010738	22.0566	3.49576	0.00112526	0.00218406	TC2N
ENSGALG00000016969	4.43351	-4.08003	0.00121987	0.00232971	LACC1
ENSGALG00000002335	11.6861	-2.92064	0.00123923	0.0023598	DOCK3
ENSGALG00000000164	2.44071	-3.48901	0.00124112	0.00236254	MYBPH
ENSGALG00000054964	2925.84	3.98851	0.00124856	0.00237238	ENSGALG00000054964
ENSGALG00000034825	29.2884	3.36168	0.00128588	0.0024327	CELA1
ENSGALG00000007526	42184.9	3.61977	0.00131458	0.00247449	ENSGALG00000007526
ENSGALG00000054746	6.86172	-4.15035	0.0013259	0.00249399	ENSGALG00000054746
ENSGALG00000052243	537.644	-3.43476	0.00135807	0.00254354	CYP2C18
ENSGALG00000003353	12.0237	-2.86519	0.00137237	0.00256391	RAI14
ENSGALG00000046160	15.8064	2.96145	0.00138245	0.00258089	PPBP
ENSGALG00000004155	3.95894	-4.44351	0.00144688	0.00267923	MYOM3
ENSGALG00000014466	3.06729	-3.27611	0.00145876	0.00269644	PIANP
ENSGALG00000009519	2.52994	-4.25846	0.00146111	0.00269984	ARG2
ENSGALG00000040521	5.10284	-3.34197	0.00148908	0.0027386	HOXA2
ENSGALG00000005958	5.41247	-4.44576	0.00152872	0.0027942	ENSGALG00000005958
ENSGALG00000053632	3.2625	4.22779	0.00156267	0.00284138	ENSGALG00000053632
ENSGALG00000014924	11.7135	-3.03435	0.00158132	0.00286931	POLQ
ENSGALG00000006045	3.91173	-4.17237	0.00159927	0.00289487	SH3GL3
ENSGALG00000051180	2.9301	-2.90004	0.00175012	0.00311263	ENSGALG00000051180
ENSGALG00000028016	1153.7	5.10277	0.00177556	0.00315027	ENSGALG00000028016
ENSGALG00000032768	2.34739	-4.62791	0.00188565	0.00331026	SOX5
ENSGALG00000007636	299.216	-3.45613	0.00190296	0.00333618	PCK1
ENSGALG00000015528	6.21395	-3.32033	0.00193559	0.00337423	JAKMIP1
ENSGALG00000051350	1.78598	-4.80606	0.00195504	0.00339903	ENSGALG00000051350
ENSGALG00000052438	4.06823	-8.1741	0.00197755	0.00343019	ENSGALG00000052438
ENSGALG00000044688	18.5789	-3.06553	0.00198947	0.00344859	ENSGALG00000044688
ENSGALG00000005140	5.87399	-3.04088	0.00209309	0.00358784	RRAD
ENSGALG00000036042	3.15948	-3.62318	0.0021007	0.00359968	ENSGALG00000036042
ENSGALG00000042279	16.5177	6.44462	0.00221017	0.00375515	CYP24A1
ENSGALG00000052306	1564.65	-3.54506	0.00226906	0.0038293	ENSGALG00000052306
ENSGALG00000025899	1980.66	4.20442	0.00231395	0.00389502	ENSGALG00000025899
ENSGALG00000051980	5.01542	4.03036	0.00239653	0.00400698	THSD7A
ENSGALG00000004347	13.9761	-2.95834	0.00245613	0.00408315	NEDD4
ENSGALG00000020876	1.57729	-6.36992	0.00248531	0.00411859	AOX2
ENSGALG00000048162	11.0643	-3.96852	0.00252151	0.00416672	ENSGALG00000048162
ENSGALG00000003021	5.6002	-3.67985	0.00267439	0.00436718	CHRNA5
ENSGALG00000007079	2.93651	-3.87987	0.00274361	0.004455	PAPPA
ENSGALG00000008298	2.34354	-4.02274	0.00282649	0.00456844	LRRC17
ENSGALG00000003387	4.23721	3.57997	0.00287963	0.00463999	DNAJC21
ENSGALG00000011668	26.7973	2.93624	0.00292851	0.00470273	CXCL8
ENSGALG00000050389	5.74317	4.29149	0.00302819	0.00481702	ENSGALG00000050389
ENSGALG00000006119	2.64273	3.92193	0.00314778	0.00497101	SAXO2
ENSGALG00000002632	6.05067	-4.03299	0.00316616	0.00499852	CALCRL
ENSGALG00000002893	17.9954	-3.01686	0.00319133	0.00502313	STC2
ENSGALG00000047915	5.33493	-3.73684	0.00323813	0.00508	ENSGALG00000047915
ENSGALG00000054828	2.24468	-3.69145	0.00328425	0.00514002	ENSGALG00000054828
ENSGALG00000052269	5.76413	-3.13436	0.00345457	0.00536649	ENSGALG00000052269
ENSGALG00000036831	166.649	-5.38552	0.00350193	0.00542558	ENSGALG00000036831
ENSGALG00000033279	5.462	-3.63729	0.00351133	0.0054321	RAX
ENSGALG00000052285	4.94266	-2.9046	0.00353207	0.00545456	CD8A
ENSGALG00000047960	36.174	-3.01608	0.00356363	0.0054903	ENSGALG00000047960
ENSGALG00000004248	2.67753	2.96923	0.00357374	0.00549778	TACR2
ENSGALG00000051396	3.04776	-3.42076	0.00358777	0.00550967	ENSGALG00000051396
ENSGALG00000005889	5.87868	-3.37955	0.00373574	0.00570012	CCDC18
ENSGALG00000050570	3.49898	5.26458	0.00385197	0.00583664	ENSGALG00000050570
ENSGALG00000001565	2.28376	-4.25063	0.00424848	0.00631683	C5
ENSGALG00000005401	9.69302	-2.97188	0.00437461	0.00646582	WNT9A
ENSGALG00000005762	2.64525	3.45097	0.00440578	0.00650087	BIRC7
ENSGALG00000049958	3.94547	-2.86624	0.0047413	0.00688727	ENSGALG00000049958
ENSGALG00000003602	3.81293	-3.81304	0.00512817	0.0073353	RPGRIP1L
ENSGALG00000017184	41.0566	5.17233	0.00518103	0.00738962	MMP7
ENSGALG00000013776	2.24269	-4.48144	0.00520955	0.00742736	CEP135
ENSGALG00000048741	3.26978	-3.41659	0.00541174	0.00765312	ENSGALG00000048741
ENSGALG00000011859	13.6089	3.94036	0.00541862	0.0076587	HBQ1
ENSGALG00000039084	11.6218	-2.9336	0.00554584	0.00780271	EVI2A
ENSGALG00000006325	4.43617	-3.49958	0.0058129	0.0080915	ENSGALG00000006325
ENSGALG00000044755	8.41749	-3.07162	0.0058784	0.00815881	CD8A
ENSGALG00000041808	5.22478	-4.56456	0.00592235	0.00821329	ANO1
ENSGALG00000050189	2.587	-4.51049	0.00610589	0.00841435	ENSGALG00000050189
ENSGALG00000007022	2.93081	-3.87053	0.00637586	0.00871301	PGPEP1L
ENSGALG00000005450	3.62877	-3.35023	0.00657913	0.00892788	CCDC66
ENSGALG00000013745	9.59432	-2.96811	0.00675611	0.00912078	RTTN
ENSGALG00000015307	4.22386	-4.98576	0.00710188	0.00949941	ABI3BP
ENSGALG00000054838	4.98558	-3.05367	0.00720787	0.00961662	ENSGALG00000054838

## Sheet: LB week16-24
Title of manuscript	Jejunal transcriptomic profiling of two layer strains throughout the entire production period
AUTHORs	Adewunmi O. Omotoso, Henry Reyer, Michael Oster, Siriluck Ponsuksili, Nares Trakooljul, Eduard Muráni, Vera Sommerfeld, Markus Rodehutscord, and Klaus Wimmers
CAPTION	Differentially expressed genes derived from jejunal mucosa representing longitidinal transcriptional change between selected production stages in LB and LSL laying hens.
week 16 vs. 24, LB
Ensembl ID	Base mean	Fold change	p-value	FDR (q-value)	Human orthologous gene symbol
ENSGALG00000013785	159.916	-6.63805	3.04845e-95	5.50245e-92	GNAL
ENSGALG00000039903	2029.76	35.8706	9.80081e-87	8.84523e-84	VSIG10
ENSGALG00000010068	1270.92	-45.9899	9.17181e-75	5.51837e-72	KCNK17
ENSGALG00000007181	429.251	-6.30785	2.0452e-68	9.22898e-66	PGS1
ENSGALG00000049755	109.948	-28.3352	2.01345e-64	7.26857e-62	IL22RA2
ENSGALG00000009179	7068.14	-3.06397	7.07018e-62	2.12695e-59	TNFSF10
ENSGALG00000028172	196.988	6.89076	1.86967e-60	4.82107e-58	WDR90
ENSGALG00000014934	254.015	-6.52731	1.07195e-58	2.41858e-56	HS3ST1
ENSGALG00000007403	4570.14	7.06089	4.11197e-58	8.24678e-56	PEBP1
ENSGALG00000014862	678.101	-9.81226	1.92197e-57	3.46915e-55	HMGCS1
ENSGALG00000039738	292.927	-16.2658	6.75156e-55	1.09909e-52	SLC9A3
ENSGALG00000002179	133.729	5.25931	7.307e-55	1.09909e-52	FBF1
ENSGALG00000009448	915.257	-4.587	3.65979e-54	5.08148e-52	IFRD1
ENSGALG00000016186	500.426	-35.2516	5.24674e-54	6.76454e-52	PDE9A
ENSGALG00000014948	577.689	-5.49921	1.674e-53	2.01438e-51	HMGCR
ENSGALG00000001895	505.904	-12.262	1.84063e-53	2.07647e-51	PANK3
ENSGALG00000050814	720.33	-21.242	6.86201e-53	7.28584e-51	PTCHD3
ENSGALG00000034971	101.587	-8.58057	1.16082e-51	1.16405e-49	SLC45A4
ENSGALG00000009365	1152.77	-4.6715	1.15847e-49	1.10055e-47	CYP51A1
ENSGALG00000048869	870.528	-20.2007	1.40503e-48	1.26804e-46	PTCHD3
ENSGALG00000007620	116.341	-8.81127	1.97558e-48	1.69806e-46	GFRA3
ENSGALG00000007077	760.193	-26.4099	2.5313e-48	2.05221e-46	CPT1A
ENSGALG00000016471	456.186	-8.02175	2.61501e-48	2.05221e-46	NT5C1B
ENSGALG00000053860	3141.24	-34.1795	6.62582e-48	4.98317e-46	ENSGALG00000053860
ENSGALG00000014509	405.856	-18.4793	4.53964e-47	3.27762e-45	BST1
ENSGALG00000017244	935.769	-9.21542	6.66372e-47	4.62142e-45	PRSS23
ENSGALG00000016185	885.371	-3.81805	6.91292e-47	4.62142e-45	SLC37A1
ENSGALG00000014094	372.695	-30.5172	1.3942e-46	8.9876e-45	STK38L
ENSGALG00000026727	813.159	-7.65346	1.72245e-46	1.07208e-44	SLC30A10
ENSGALG00000001325	6632.37	27.9874	6.66772e-46	4.01175e-44	CYP1A1
ENSGALG00000013865	392.874	-10.8647	1.12142e-45	6.52959e-44	IFNGR1
ENSGALG00000002225	1029.71	-6.21956	2.26987e-45	1.28035e-43	RFFL
ENSGALG00000004684	105.911	-8.20568	6.07175e-45	3.32106e-43	IPPK
ENSGALG00000041867	483.621	-5.30898	1.84994e-44	9.82099e-43	IFNAR2
ENSGALG00000036915	336.566	-5.30441	4.88371e-44	2.5186e-42	SQLE
ENSGALG00000008975	478.745	-6.18866	1.82559e-43	8.90591e-42	FAM3C
ENSGALG00000028822	132.7	60.7303	2.14688e-43	1.01977e-41	RNF152
ENSGALG00000001933	2663.54	-4.3339	2.72098e-43	1.25933e-41	CORO2A
ENSGALG00000041778	99.881	3.43137	5.13433e-43	2.31686e-41	ENSGALG00000041778
ENSGALG00000008182	80.4728	-4.14266	7.62049e-43	3.35487e-41	CHAC2
ENSGALG00000043034	99.1014	21.1146	1.71689e-42	7.37855e-41	KIFC3
ENSGALG00000037989	715.715	-4.96622	2.55323e-42	1.07176e-40	IL10RB
ENSGALG00000009560	1009.44	-7.85197	3.07309e-42	1.26066e-40	MSMO1
ENSGALG00000031741	533.504	-3.27774	5.7482e-42	2.30567e-40	PTK2
ENSGALG00000033780	1743.94	-3.22407	6.02922e-42	2.36581e-40	SQOR
ENSGALG00000009813	563.22	-3.29913	8.35637e-42	3.2092e-40	SCOC
ENSGALG00000045196	921.653	-15.0379	3.31352e-41	1.24602e-39	LAPTM4B
ENSGALG00000037506	74.1515	-22.6677	3.43806e-41	1.26647e-39	SIPA1L2
ENSGALG00000020002	660.043	-4.01754	6.03914e-41	2.18013e-39	SLC22A3
ENSGALG00000005815	777.28	-9.07356	8.96728e-41	3.17372e-39	TMEM41B
ENSGALG00000026182	282.169	-3.14336	2.53992e-40	8.65012e-39	CTTNBP2NL
ENSGALG00000016144	1655.23	-7.34626	9.20704e-39	3.02158e-37	TMPRSS2
ENSGALG00000013253	127.481	7.64134	9.60687e-39	3.0965e-37	INSRR
ENSGALG00000040248	248.748	-3.2454	1.01081e-38	3.20089e-37	PLEKHF2
ENSGALG00000029670	344.663	-3.32548	1.24956e-38	3.88872e-37	CRYZL1
ENSGALG00000006477	431.83	-3.0246	1.34786e-38	4.12354e-37	DNAJB6
ENSGALG00000008285	3353.71	-8.30003	1.748e-38	5.25857e-37	NAPEPLD
ENSGALG00000005363	79.5866	-11.5663	2.51121e-38	7.43072e-37	CHDH
ENSGALG00000005541	2943.39	17.5353	2.97931e-38	8.67363e-37	GJB1
ENSGALG00000038396	16411.8	-4.19063	3.476e-38	9.95901e-37	ENSGALG00000038396
ENSGALG00000004814	164.024	-7.80857	3.56679e-38	1.00595e-36	RHPN2
ENSGALG00000038704	225.564	-5.28513	4.50832e-38	1.24265e-36	KBTBD2
ENSGALG00000005205	440.608	-2.89188	4.54377e-38	1.24265e-36	RNFT1
ENSGALG00000005139	2677.86	-4.6853	4.81057e-38	1.29598e-36	CLTC
ENSGALG00000008098	615.598	-6.57912	5.40146e-38	1.43377e-36	NAMPT
ENSGALG00000039786	72.9665	8.48509	9.56067e-38	2.46529e-36	FGFR1
ENSGALG00000017394	1189.18	-4.95623	1.30297e-37	3.31249e-36	INSIG1
ENSGALG00000029921	349.809	8.61281	1.85626e-37	4.58979e-36	CSRP2
ENSGALG00000008930	487.207	-7.15115	5.33194e-37	1.28322e-35	B3GNT2
ENSGALG00000005293	95.2408	9.67939	5.41454e-37	1.28595e-35	GNG13
ENSGALG00000021688	233.557	6.04481	5.85159e-37	1.3717e-35	CD320
ENSGALG00000003568	401.408	-4.00413	1.02906e-36	2.38136e-35	PPP1R16B
ENSGALG00000008114	454.044	6.60043	1.07451e-36	2.45506e-35	SFXN2
ENSGALG00000021271	1253.82	-2.91679	1.12994e-36	2.54943e-35	MPZL3
ENSGALG00000045684	890.645	15.5965	1.26961e-36	2.8292e-35	ENSGALG00000045684
ENSGALG00000033178	327.394	-7.93021	1.5315e-36	3.37116e-35	KLF6
ENSGALG00000005160	2064.82	-3.03952	8.287e-36	1.73931e-34	VMP1
ENSGALG00000032916	345.827	11.5116	8.99327e-36	1.86585e-34	ENSGALG00000032916
ENSGALG00000016304	524.324	-4.39643	9.27329e-36	1.90208e-34	LRRC1
ENSGALG00000009364	124.629	-4.97992	1.03053e-35	2.09001e-34	PRKCI
ENSGALG00000002899	354.337	-4.64815	1.1646e-35	2.33566e-34	AACS
ENSGALG00000054469	286.442	-5.516	1.38957e-35	2.75624e-34	DISP1
ENSGALG00000016481	246.24	-4.03924	1.82188e-35	3.57446e-34	PUM2
ENSGALG00000012601	367.532	-12.3108	1.88117e-35	3.6511e-34	GOLM1
ENSGALG00000000901	414.684	-9.4811	2.11972e-35	4.07032e-34	ENSGALG00000000901
ENSGALG00000016708	1445.2	-3.29775	3.89833e-35	7.40682e-34	ENPP4
ENSGALG00000009006	91.9714	-8.81563	4.49313e-35	8.44802e-34	STEAP1B
ENSGALG00000029168	36.8015	-10.1697	5.14731e-35	9.57824e-34	CLTRN
ENSGALG00000006673	44.7703	6.37531	6.1463e-35	1.13205e-33	POU2F3
ENSGALG00000003301	39.0308	17.5674	1.06578e-34	1.90468e-33	FAM167B
ENSGALG00000044480	506.622	-3.51413	1.67599e-34	2.96584e-33	IL13RA1
ENSGALG00000035537	1269.09	-2.86711	1.9857e-34	3.4798e-33	SYNJ2BP
ENSGALG00000010349	268.166	3.01984	2.45091e-34	4.25374e-33	POLR1C
ENSGALG00000004521	4589.23	24.3331	2.65657e-34	4.56677e-33	GPX3
ENSGALG00000010702	520.323	-3.24592	2.92086e-34	4.97372e-33	ADSS
ENSGALG00000010061	463.807	-3.61122	5.66698e-34	9.55972e-33	LRBA
ENSGALG00000008985	1208.09	-2.85386	7.29905e-34	1.21989e-32	SRI
ENSGALG00000006889	1040.89	-4.80293	9.00308e-34	1.49088e-32	TMC7
ENSGALG00000026811	189.813	-6.7279	1.34221e-33	2.20244e-32	SHB
ENSGALG00000037642	87.5694	10.971	1.48847e-33	2.4109e-32	SLC23A1
ENSGALG00000040834	525.679	-5.2051	1.49596e-33	2.4109e-32	LGR4
ENSGALG00000042321	963.673	-4.40398	1.58079e-33	2.52507e-32	LYN
ENSGALG00000042642	587.41	22.4808	1.64101e-33	2.59826e-32	RARRES2
ENSGALG00000041634	2406.24	28.1116	1.70488e-33	2.67593e-32	ACTG2
ENSGALG00000052537	90.8716	11.7052	2.68165e-33	4.17274e-32	ENSGALG00000052537
ENSGALG00000021443	99.4564	5.85177	3.74408e-33	5.77612e-32	PANX3
ENSGALG00000009314	557.931	-3.10079	3.81423e-33	5.83448e-32	CACUL1
ENSGALG00000027069	2289.7	9.11624	5.2404e-33	7.94868e-32	TSC22D3
ENSGALG00000011426	812.979	-7.07918	5.46431e-33	8.21923e-32	RNASET2
ENSGALG00000029999	116.849	11.6471	6.12024e-33	9.12977e-32	CCDC102A
ENSGALG00000000681	1199.36	-2.9114	6.18084e-33	9.1446e-32	PAK1
ENSGALG00000002759	217.749	-9.0888	1.22964e-32	1.80447e-31	PEAK1
ENSGALG00000002643	185.55	8.22681	1.30052e-32	1.8931e-31	ENSGALG00000002643
ENSGALG00000006083	30.9549	-38.6999	1.697e-32	2.45047e-31	ENSGALG00000006083
ENSGALG00000001926	108.307	24.2332	2.17185e-32	3.11126e-31	HSPB1
ENSGALG00000001750	515.659	-3.11297	2.65145e-32	3.76839e-31	MAT2B
ENSGALG00000053451	524.211	-2.88909	3.32006e-32	4.68181e-31	ENSGALG00000053451
ENSGALG00000001876	125.863	11.9904	3.51981e-32	4.925e-31	RASA4B
ENSGALG00000031794	144.72	-11.5487	3.58084e-32	4.97186e-31	PDCD1LG2
ENSGALG00000053631	85.1575	20.2373	3.74123e-32	5.1549e-31	KIF12
ENSGALG00000004618	1548.84	-5.68302	4.38623e-32	5.99783e-31	TAX1BP3
ENSGALG00000007075	597.374	-6.80826	5.64459e-32	7.66052e-31	ATP13A3
ENSGALG00000006351	138.894	-5.32217	5.75056e-32	7.74609e-31	FAS
ENSGALG00000043499	68.2176	15.8794	6.63249e-32	8.80269e-31	EGFL7
ENSGALG00000002262	539.536	-4.21339	8.09571e-32	1.06662e-30	ETF1
ENSGALG00000016128	57.7124	-125.391	8.70737e-32	1.1389e-30	B3GALT5
ENSGALG00000001862	864.842	136.608	9.20323e-32	1.1951e-30	ST6GALNAC1
ENSGALG00000035447	362.547	-6.7296	1.04516e-31	1.33795e-30	IL4R
ENSGALG00000001320	2851.87	21.8729	1.14619e-31	1.45695e-30	CYP1A1
ENSGALG00000014662	587.117	15.8667	1.25643e-31	1.58591e-30	RBP5
ENSGALG00000012444	616.668	-2.99609	1.50551e-31	1.88711e-30	ACVR2A
ENSGALG00000011469	55.8785	11.1937	1.53771e-31	1.91419e-30	IGFBP2
ENSGALG00000029635	34.3106	5.04419	1.75965e-31	2.17546e-30	ENSGALG00000029635
ENSGALG00000042151	9341.52	-5.64789	2.07437e-31	2.5471e-30	ENSGALG00000014664
ENSGALG00000026161	19.7876	10.8621	2.22267e-31	2.71075e-30	ENSGALG00000026161
ENSGALG00000011164	349.876	-3.42384	2.47309e-31	2.99592e-30	CHN2
ENSGALG00000054619	29.6735	-9.245	2.59864e-31	3.12703e-30	GAB2
ENSGALG00000001231	1052.08	-4.32141	3.11732e-31	3.70182e-30	SAMHD1
ENSGALG00000003427	225.998	-4.21868	3.53818e-31	4.17412e-30	USP3
ENSGALG00000015004	394.267	-10.5166	3.63002e-31	4.25467e-30	RIOK3
ENSGALG00000038089	568.674	-4.67032	4.24915e-31	4.9482e-30	EGFR
ENSGALG00000020003	491.204	-5.01334	4.49822e-31	5.20467e-30	MAP3K4
ENSGALG00000013197	719.323	-4.91879	5.20156e-31	5.98014e-30	GALNT12
ENSGALG00000006939	1652.71	-7.49413	6.90419e-31	7.83778e-30	PFKP
ENSGALG00000040189	261.893	-4.07978	1.07419e-30	1.21183e-29	RIPK4
ENSGALG00000001207	240.13	-6.32128	1.11005e-30	1.23681e-29	PLCH2
ENSGALG00000006521	797.779	-9.12631	1.37964e-30	1.506e-29	TRPM5
ENSGALG00000012067	80.9658	-6.85275	1.38502e-30	1.506e-29	LMLN
ENSGALG00000033696	192.915	5.14174	1.56447e-30	1.69094e-29	RALY
ENSGALG00000007490	950.243	3.92072	1.72668e-30	1.85515e-29	DDX54
ENSGALG00000011475	7910.65	3.40565	1.86646e-30	1.9856e-29	SMARCAL1
ENSGALG00000053351	112.95	8.14388	1.87906e-30	1.9856e-29	WNK4
ENSGALG00000017053	341.171	-4.21238	1.8811e-30	1.9856e-29	SPART
ENSGALG00000054856	609.619	24.7708	2.0364e-30	2.13703e-29	Adh6a
ENSGALG00000048488	37.9025	24.9437	2.06289e-30	2.15232e-29	ENSGALG00000048488
ENSGALG00000027258	485.556	-3.02682	2.29153e-30	2.36453e-29	CDC42SE2
ENSGALG00000011427	225.438	-3.01922	2.29248e-30	2.36453e-29	USP37
ENSGALG00000010226	220.369	9.55566	3.50158e-30	3.55076e-29	MUTYH
ENSGALG00000001662	171.522	-15.1647	3.73612e-30	3.75762e-29	ATP10B
ENSGALG00000007493	611.731	-3.29708	3.74721e-30	3.75762e-29	NSDHL
ENSGALG00000002868	7576.21	3.11948	4.24328e-30	4.23156e-29	RPL26
ENSGALG00000015344	81.3331	-5.74087	4.53194e-30	4.49459e-29	NXPE3
ENSGALG00000035635	332.168	8.68343	4.92048e-30	4.85326e-29	ACVRL1
ENSGALG00000002561	213.197	10.4684	5.04125e-30	4.94535e-29	FANCE
ENSGALG00000006936	260.383	9.45696	6.36268e-30	6.20791e-29	WDR6
ENSGALG00000020160	2576.64	7.90602	6.83629e-30	6.63414e-29	ADH6
ENSGALG00000038782	318.707	-3.3031	8.25421e-30	7.92161e-29	ZC3H12D
ENSGALG00000036125	107.149	24.1316	8.29465e-30	7.92161e-29	SHE
ENSGALG00000039811	158.097	-4.72418	1.15402e-29	1.09058e-28	NIPA1
ENSGALG00000014979	284.39	-5.32445	1.17212e-29	1.10192e-28	FRK
ENSGALG00000014682	198.431	-6.49045	1.3027e-29	1.20889e-28	CAST
ENSGALG00000005848	62.3571	28.2201	1.30297e-29	1.20889e-28	IL11RA
ENSGALG00000034397	36.3897	-6.2536	1.306e-29	1.20889e-28	ENPP1
ENSGALG00000017084	626.053	-3.12853	1.36662e-29	1.25855e-28	UBL3
ENSGALG00000015388	81.783	-4.5725	1.44062e-29	1.31329e-28	PRDM1
ENSGALG00000040028	1084.47	-3.0892	1.50053e-29	1.36104e-28	GLB1
ENSGALG00000001420	384.23	-2.9779	1.6005e-29	1.44445e-28	RALGAPB
ENSGALG00000036711	192.628	11.105	1.62731e-29	1.46134e-28	S100A11
ENSGALG00000055075	56.8772	13.3502	1.78361e-29	1.59377e-28	FMNL3
ENSGALG00000013869	77.104	-8.85708	2.14585e-29	1.90801e-28	IL20RA
ENSGALG00000012395	108.446	-6.5424	2.57436e-29	2.2778e-28	PLEKHG1
ENSGALG00000009241	104.22	4.1489	2.6712e-29	2.35196e-28	SFRP2
ENSGALG00000014681	56.9147	-6.48716	2.91403e-29	2.55331e-28	PCSK1
ENSGALG00000043359	413.437	4.63567	3.07865e-29	2.68452e-28	RRP9
ENSGALG00000036754	137.336	-6.94989	4.27596e-29	3.71063e-28	CHKA
ENSGALG00000036790	6944.9	3.27851	5.14274e-29	4.42031e-28	RPS27A
ENSGALG00000005648	62.9065	6.92739	5.25291e-29	4.4936e-28	ENSGALG00000005648
ENSGALG00000026315	80.5933	24.4728	5.3065e-29	4.51804e-28	RAB34
ENSGALG00000015109	735.961	-3.23279	5.66737e-29	4.78018e-28	TJP2
ENSGALG00000031415	283.233	-4.48402	5.88597e-29	4.94148e-28	SLC30A9
ENSGALG00000006895	119.81	4.29081	6.35375e-29	5.3095e-28	CEP131
ENSGALG00000005867	159.94	-4.54499	6.83237e-29	5.68314e-28	ENSG00000165406
ENSGALG00000015596	338.028	-2.86619	7.38775e-29	6.11692e-28	MAP3K7
ENSGALG00000014085	96.3167	-4.43889	8.24607e-29	6.79642e-28	TM7SF3
ENSGALG00000007396	165.3	-3.07392	8.32063e-29	6.8267e-28	TAOK3
ENSGALG00000042522	173.519	-2.97259	8.4819e-29	6.92752e-28	ZDHHC7
ENSGALG00000000783	194.864	-14.4321	9.40393e-29	7.64599e-28	PTAFR
ENSGALG00000000511	1003.7	-3.03204	1.37157e-28	1.10522e-27	KCTD20
ENSGALG00000027287	56.9472	7.23014	1.39026e-28	1.11529e-27	HK3
ENSGALG00000036466	119.731	-4.68994	1.43525e-28	1.14629e-27	ENSGALG00000036466
ENSGALG00000046708	122.265	12.2116	1.71878e-28	1.36669e-27	PTGES
ENSGALG00000033039	444.42	14.7021	1.83051e-28	1.44916e-27	ENG
ENSGALG00000006547	173.825	22.9322	1.86012e-28	1.46617e-27	PROCR
ENSGALG00000009977	375.654	-3.67918	1.97803e-28	1.55233e-27	SMAD1
ENSGALG00000037950	169.055	9.0905	2.04377e-28	1.59697e-27	ALPK3
ENSGALG00000005597	1251.23	-3.14911	2.14625e-28	1.66982e-27	CNN3
ENSGALG00000053764	67.8544	-9.23152	2.39854e-28	1.8581e-27	CYYR1
ENSGALG00000010580	55.1039	-4.46628	3.00695e-28	2.31946e-27	STRN
ENSGALG00000042462	249.262	2.97545	3.30744e-28	2.52963e-27	ENSGALG00000042462
ENSGALG00000011866	361.102	3.89888	3.42192e-28	2.60615e-27	RRP7A
ENSGALG00000009968	161.481	-5.23821	3.48704e-28	2.64459e-27	OTUD4
ENSGALG00000010535	78.4456	-4.62009	3.54196e-28	2.675e-27	SGMS2
ENSGALG00000023472	92.3059	20.5523	3.58233e-28	2.69421e-27	SULT1A1
ENSGALG00000032413	819.419	-7.64904	3.69808e-28	2.76972e-27	NADK
ENSGALG00000005982	130.58	-4.34758	3.75998e-28	2.80445e-27	KLHL13
ENSGALG00000016791	1745.34	-3.67866	4.07728e-28	3.0286e-27	SLC9A2
ENSGALG00000051672	408.669	-5.65196	4.32226e-28	3.19741e-27	NHLRC3
ENSGALG00000012211	302.196	-3.66897	4.38283e-28	3.22899e-27	PDLIM5
ENSGALG00000040297	835.15	15.5088	4.42322e-28	3.24549e-27	NBL1
ENSGALG00000040655	56.4943	21.4694	5.01389e-28	3.65721e-27	FAM20A
ENSGALG00000004622	272.877	2.89735	5.02487e-28	3.65721e-27	SPOUT1
ENSGALG00000028015	76.8367	23.1625	5.73355e-28	4.12777e-27	HES1
ENSGALG00000052868	25.4624	26.0023	5.74e-28	4.12777e-27	PEAR1
ENSGALG00000015662	230.175	-5.20948	6.34108e-28	4.52397e-27	ENSGALG00000015662
ENSGALG00000010789	267.013	9.9956	6.74959e-28	4.77765e-27	PARS2
ENSGALG00000004806	444.237	-5.09327	7.14077e-28	5.0348e-27	EDEM3
ENSGALG00000047410	465.557	5.85108	7.32529e-28	5.14481e-27	ENSGALG00000047410
ENSGALG00000034007	361.853	-8.92652	7.36242e-28	5.15084e-27	ITGA6
ENSGALG00000001048	226.222	5.90038	7.58652e-28	5.28713e-27	OLFML2A
ENSGALG00000002750	601.291	-4.84167	7.6232e-28	5.29226e-27	NCKAP1
ENSGALG00000053187	86.2663	3.2341	8.28243e-28	5.72789e-27	ENSGALG00000053187
ENSGALG00000011806	6561.35	-5.04802	8.78424e-28	6.00589e-27	MUC13
ENSGALG00000041555	703.638	20.3062	9.22066e-28	6.28049e-27	COL1A1
ENSGALG00000007090	79.3101	5.79359	1.19743e-27	8.12542e-27	CPN1
ENSGALG00000046861	34.9711	17.4829	1.29983e-27	8.78726e-27	ENSGALG00000046861
ENSGALG00000029528	251.539	11.6499	1.38266e-27	9.27767e-27	KIRREL1
ENSGALG00000024449	286.729	20.2893	1.70841e-27	1.14211e-26	RAMP2
ENSGALG00000002931	7365.86	22.8079	1.75312e-27	1.16767e-26	REG4
ENSGALG00000001639	196.024	-4.73715	1.79212e-27	1.18926e-26	MTF1
ENSGALG00000033497	45.1306	5.1132	1.98805e-27	1.30965e-26	FOXP4
ENSGALG00000048830	98.6718	5.09184	2.03533e-27	1.33592e-26	EIF4EBP3
ENSGALG00000054059	172.592	-4.00549	2.04548e-27	1.33771e-26	ENPP1
ENSGALG00000046823	486.435	12.3106	2.20935e-27	1.43967e-26	SNX22
ENSGALG00000006121	161.752	-8.10056	2.25597e-27	1.46476e-26	PIK3C2A
ENSGALG00000011227	435.098	-4.24165	2.28928e-27	1.48105e-26	CDS1
ENSGALG00000044406	1256.78	16.3173	2.32605e-27	1.49947e-26	PPP1R1B
ENSGALG00000035883	27.696	6.61278	2.44558e-27	1.57092e-26	ZMYND10
ENSGALG00000016639	215.873	-5.54956	2.473e-27	1.5829e-26	KIF13B
ENSGALG00000021525	318.636	24.5712	2.66597e-27	1.70038e-26	ISLR
ENSGALG00000041834	154.995	16.0434	2.83154e-27	1.79604e-26	AEBP1
ENSGALG00000047622	93.4024	10.8579	2.83585e-27	1.79604e-26	ENSGALG00000047622
ENSGALG00000026154	69.396	-4.60551	3.17882e-27	2.00621e-26	ENSGALG00000026154
ENSGALG00000026471	70.4223	12.2071	3.40433e-27	2.14105e-26	CRIP2
ENSGALG00000012072	784.104	-7.24308	3.66696e-27	2.29822e-26	PARP14
ENSGALG00000012834	2008.33	-12.5255	4.00902e-27	2.49527e-26	AKR1D1
ENSGALG00000047199	2179.14	54.7033	4.06613e-27	2.52212e-26	CYP2C18
ENSGALG00000004719	1839.39	-3.3383	4.3195e-27	2.6701e-26	SPTAN1
ENSGALG00000014568	255.673	4.19295	4.73884e-27	2.91932e-26	EMG1
ENSGALG00000026906	414.344	-3.7592	4.9508e-27	3.03952e-26	TMEM189
ENSGALG00000016878	1433.48	-5.94398	5.26706e-27	3.22272e-26	TM9SF2
ENSGALG00000001640	42.0493	22.4334	5.66313e-27	3.45336e-26	RNF122
ENSGALG00000007508	29.3881	10.464	6.27065e-27	3.79816e-26	HPSE2
ENSGALG00000011149	160.533	-3.72448	8.05311e-27	4.86149e-26	PLA2R1
ENSGALG00000050086	42.7335	6.98798	8.0887e-27	4.8667e-26	RNF207
ENSGALG00000045218	25.2746	8.34025	8.44515e-27	5.06428e-26	MYO18B
ENSGALG00000001239	99.8703	-8.42238	1.01031e-26	6.03846e-26	SLC26A2
ENSGALG00000036498	165.305	20.6581	1.08748e-26	6.45689e-26	EHD2
ENSGALG00000006755	268.946	13.4994	1.15776e-26	6.85166e-26	USP2
ENSGALG00000001634	10394.8	3.46507	1.29408e-26	7.60852e-26	RPL23
ENSGALG00000006425	641.15	-8.03575	1.3339e-26	7.81718e-26	SLC6A6
ENSGALG00000016769	115.467	-4.11927	1.36526e-26	7.97505e-26	CHST10
ENSGALG00000010446	283.247	-3.20451	1.39639e-26	8.12514e-26	EFCAB14
ENSGALG00000001428	1813.25	-3.10556	1.60568e-26	9.28925e-26	EFHD1
ENSGALG00000014510	1443.57	-3.68442	1.61477e-26	9.312e-26	FBXL5
ENSGALG00000002234	329.072	5.98275	1.71474e-26	9.85703e-26	UNC13D
ENSGALG00000042833	407.403	-3.33213	1.73455e-26	9.93928e-26	MAPK14
ENSGALG00000000621	186.912	10.3733	1.76584e-26	1.00777e-25	KANK3
ENSGALG00000033303	162.005	9.19107	1.76989e-26	1.00777e-25	DPP4
ENSGALG00000052306	1564.65	84.0361	1.83664e-26	1.04249e-25	ENSGALG00000052306
ENSGALG00000004239	79.6871	12.2937	1.93986e-26	1.09764e-25	IFITM5
ENSGALG00000020049	42.5804	-265.21	2.03054e-26	1.14535e-25	KCNK16
ENSGALG00000052737	1230.82	-4.00332	2.07732e-26	1.16809e-25	GIMAP7
ENSGALG00000054304	548.833	-4.68264	2.13454e-26	1.19653e-25	EPS8L2
ENSGALG00000005649	107.898	16.4739	2.30451e-26	1.28782e-25	ENSGALG00000005649
ENSGALG00000012420	193.339	9.04345	2.45864e-26	1.36971e-25	LGALS1
ENSGALG00000054143	99.6094	6.61423	2.58114e-26	1.4268e-25	ENSGALG00000054143
ENSGALG00000012429	138.027	12.1762	2.58484e-26	1.4268e-25	BMP4
ENSGALG00000040832	21873.1	26.7316	2.92962e-26	1.61219e-25	CFD
ENSGALG00000054209	71.0643	4.55621	2.95725e-26	1.62244e-25	RGS3
ENSGALG00000031642	1117.3	3.96037	2.99438e-26	1.63784e-25	ILK
ENSGALG00000012059	122.715	-3.55945	3.13788e-26	1.71114e-25	OSBPL11
ENSGALG00000006013	114.153	3.52113	3.43102e-26	1.85975e-25	ZNF512B
ENSGALG00000043025	873.277	-4.56869	4.40628e-26	2.37413e-25	EPS8L2
ENSGALG00000030055	137.368	7.37266	4.55103e-26	2.44483e-25	RIPOR1
ENSGALG00000033631	247.442	3.47239	4.75621e-26	2.53993e-25	MYC
ENSGALG00000015163	79.6223	-3.50291	5.17426e-26	2.75503e-25	RNF138
ENSGALG00000001177	78.1807	9.88623	5.21339e-26	2.7677e-25	CD34
ENSGALG00000027909	533.072	4.76069	5.44983e-26	2.88473e-25	GPN2
ENSGALG00000034948	257.941	-3.43471	5.48413e-26	2.89349e-25	UAP1L1
ENSGALG00000008881	164.128	3.43172	5.49843e-26	2.89349e-25	RGS3
ENSGALG00000040553	101.584	4.02663	5.70411e-26	2.993e-25	SLC27A1
ENSGALG00000036133	46.9078	19.1882	6.23453e-26	3.24303e-25	KLF15
ENSGALG00000017304	123.998	-5.85652	6.70165e-26	3.476e-25	PGM2L1
ENSGALG00000011686	1718.34	-4.50446	7.7255e-26	3.98415e-25	SEMA5B
ENSGALG00000008701	1901.74	-8.17676	7.78251e-26	4.00212e-25	XDH
ENSGALG00000033953	36.7671	18.0067	7.96371e-26	4.08366e-25	SHROOM4
ENSGALG00000032002	6645.92	2.89111	8.15776e-26	4.17132e-25	RPL34
ENSGALG00000006723	717.557	-3.55817	1.00431e-25	5.11756e-25	IDI1
ENSGALG00000033567	110.384	8.03535	1.0065e-25	5.11756e-25	CUL7
ENSGALG00000008778	230.288	-3.81143	1.06369e-25	5.39317e-25	SPRED2
ENSGALG00000006123	61.8748	-6.59481	1.10503e-25	5.58705e-25	RTEL1-TNFRSF6B
ENSGALG00000054931	70.1338	10.9835	1.16245e-25	5.86096e-25	ENSGALG00000054931
ENSGALG00000007530	1897.47	-85.3333	1.19387e-25	6.00261e-25	ENSGALG00000054964
ENSGALG00000002813	17138.8	3.89185	1.19818e-25	6.00752e-25	RPS10
ENSGALG00000008609	533.857	5.98194	1.32147e-25	6.60733e-25	PTK7
ENSGALG00000007924	505.581	-5.85948	1.38424e-25	6.88308e-25	STK17B
ENSGALG00000011450	99.3684	7.26653	1.60665e-25	7.94522e-25	LTC4S
ENSGALG00000009268	47.4184	-105.743	1.64467e-25	8.11099e-25	FGG
ENSGALG00000053285	16.4317	15.9491	1.69159e-25	8.29706e-25	ENSGALG00000053285
ENSGALG00000001956	42.1273	34.7503	1.77361e-25	8.65233e-25	OLFML3
ENSGALG00000007291	340.638	-3.45073	2.18191e-25	1.0587e-24	C16orf72
ENSGALG00000024318	61.6429	17.6033	2.46135e-25	1.19108e-24	TMEM200B
ENSGALG00000028047	34.5854	-12.8894	2.56393e-25	1.2374e-24	RHOV
ENSGALG00000006179	17686	4.36737	2.61411e-25	1.25826e-24	RPL13
ENSGALG00000030932	128.091	23.5819	2.71198e-25	1.29844e-24	NKX2-3
ENSGALG00000002651	127.61	6.18184	2.72683e-25	1.3021e-24	ST3GAL2
ENSGALG00000016132	677.214	-3.4674	2.88487e-25	1.37393e-24	IGSF5
ENSGALG00000032893	37.5049	21.3908	3.01114e-25	1.43029e-24	SHISA4
ENSGALG00000044339	913.503	4.7705	3.09752e-25	1.46746e-24	ENSGALG00000044339
ENSGALG00000001525	1334.65	-5.16672	3.19479e-25	1.50958e-24	CALCOCO2
ENSGALG00000051905	345.05	-4.1355	3.42277e-25	1.6047e-24	PPP1R14D
ENSGALG00000051459	528.773	13.6574	3.56592e-25	1.66748e-24	FAM136A
ENSGALG00000030363	152.343	-5.1424	3.63169e-25	1.69385e-24	IFNAR1
ENSGALG00000039774	207.745	-3.04608	3.71569e-25	1.72856e-24	YTHDF3
ENSGALG00000031987	102.47	-5.06091	4.37243e-25	2.0282e-24	MYO5A
ENSGALG00000012208	61.7982	-6.24765	4.38226e-25	2.0282e-24	GMFB
ENSGALG00000015347	17.9846	-171.614	4.42278e-25	2.04172e-24	ZPLD1
ENSGALG00000004270	28.2933	-50.7271	4.62713e-25	2.13061e-24	ALDH1A2
ENSGALG00000037778	169.73	-4.43482	5.53068e-25	2.54017e-24	NAB1
ENSGALG00000002562	141.617	7.62538	5.62971e-25	2.57909e-24	ARAP3
ENSGALG00000034399	72.8495	8.62895	5.95812e-25	2.72263e-24	TNS2
ENSGALG00000030943	77.6745	-4.41051	6.28882e-25	2.86649e-24	KRAS
ENSGALG00000050072	73.5392	25.681	6.39151e-25	2.90596e-24	EMID1
ENSGALG00000003053	5392.1	6.55273	6.81958e-25	3.0928e-24	PRDX6
ENSGALG00000040030	54.0071	10.9637	7.0231e-25	3.17711e-24	PHLDB1
ENSGALG00000041650	1682.39	-3.18111	7.35898e-25	3.31246e-24	DUSP7
ENSGALG00000000584	48.9038	22.9629	7.38682e-25	3.31672e-24	Ptprv
ENSGALG00000005338	3327.12	3.40806	7.61215e-25	3.40941e-24	RPS21
ENSGALG00000045036	48.8826	18.8242	7.88435e-25	3.52259e-24	ENSGALG00000045036
ENSGALG00000002001	256.832	-3.00238	8.0207e-25	3.57466e-24	STXBP3
ENSGALG00000010811	3299.5	-5.84228	8.93707e-25	3.95378e-24	LGMN
ENSGALG00000028567	594.118	15.8933	9.34129e-25	4.1225e-24	MYL9
ENSGALG00000007779	164.438	3.35738	9.36521e-25	4.12298e-24	ADCY9
ENSGALG00000012186	576.146	-5.32372	1.02517e-24	4.50227e-24	CASP6
ENSGALG00000041708	47.2353	35.5073	1.09135e-24	4.78126e-24	WNT4
ENSGALG00000016232	18837.7	3.10026	1.10783e-24	4.84142e-24	RPL8
ENSGALG00000034742	1524.5	-5.39558	1.11044e-24	4.84142e-24	LIMA1
ENSGALG00000005416	86.1833	-5.80293	1.27154e-24	5.51715e-24	TTC39B
ENSGALG00000049638	715.579	-3.20889	1.28132e-24	5.54623e-24	GATD1
ENSGALG00000042460	181.307	10.1204	1.28758e-24	5.56e-24	FPGS
ENSGALG00000001314	113.484	11.2275	1.30952e-24	5.62782e-24	PTGS1
ENSGALG00000004986	39.9059	23.6334	1.3136e-24	5.63195e-24	CERCAM
ENSGALG00000039316	848.751	-3.17575	1.35805e-24	5.79499e-24	FAM120A
ENSGALG00000030587	227.005	9.1315	1.38696e-24	5.90438e-24	ENSGALG00000030587
ENSGALG00000001035	57.6168	35.055	1.45743e-24	6.18979e-24	ENSGALG00000001035
ENSGALG00000010335	101.869	-3.38601	1.61241e-24	6.79998e-24	PIK3R3
ENSGALG00000050882	388.426	-5.5971	1.62566e-24	6.83991e-24	SLC7A6
ENSGALG00000053332	97.9504	5.99763	1.63187e-24	6.85007e-24	TEDC2
ENSGALG00000034168	30.692	9.122	1.65679e-24	6.93854e-24	WNT5A
ENSGALG00000029199	349.654	8.1699	1.6645e-24	6.9547e-24	WDR55
ENSGALG00000002656	279.651	-3.20283	1.6761e-24	6.98699e-24	CRK
ENSGALG00000044235	70.0535	17.6311	1.69475e-24	7.04845e-24	MAB21L2
ENSGALG00000025747	264.951	-2.93454	1.73255e-24	7.18908e-24	NQO2
ENSGALG00000039628	54.3922	12.0061	1.74279e-24	7.21497e-24	AFAP1L1
ENSGALG00000029066	288.363	7.82135	1.75405e-24	7.24498e-24	ENSGALG00000029066
ENSGALG00000004734	28.7311	14.6105	1.82505e-24	7.50756e-24	ENSGALG00000004734
ENSGALG00000002198	257.935	5.72129	1.82594e-24	7.50756e-24	FHOD1
ENSGALG00000003111	263.806	-2.8762	1.85261e-24	7.5999e-24	BFAR
ENSGALG00000039139	160.576	-6.49771	1.90633e-24	7.78491e-24	TNS3
ENSGALG00000042103	95.1182	17.9522	2.08372e-24	8.47097e-24	C11orf96
ENSGALG00000043690	27.2583	38.838	2.36047e-24	9.57451e-24	ECRG4
ENSGALG00000012018	565.09	-4.41833	2.48313e-24	1.0027e-23	UGT8
ENSGALG00000037869	71.6497	19.8918	2.74717e-24	1.10192e-23	ENSGALG00000037869
ENSGALG00000008056	444.758	-4.48873	2.87936e-24	1.14983e-23	B4GALT5
ENSGALG00000037257	20.4187	16.8129	2.91149e-24	1.1601e-23	HLX
ENSGALG00000033954	504.666	-4.29132	2.96882e-24	1.18034e-23	TMEM248
ENSGALG00000030847	26.4286	42.53	3.12613e-24	1.24015e-23	FZD2
ENSGALG00000007128	3249.37	-3.40897	3.18292e-24	1.25991e-23	SH3BGRL
ENSGALG00000027462	76.9094	13.1088	3.35577e-24	1.32542e-23	P3H4
ENSGALG00000002527	194.995	-3.22894	3.55062e-24	1.39627e-23	ENSGALG00000002527
ENSGALG00000015706	120.895	-5.23605	4.17681e-24	1.63185e-23	LETM1
ENSGALG00000048601	215.833	-3.13739	4.29354e-24	1.67383e-23	LRRC66
ENSGALG00000005034	1965.41	-2.88326	4.31042e-24	1.67679e-23	ACAD9
ENSGALG00000010131	345.268	-5.66562	4.33043e-24	1.68095e-23	BTBD9
ENSGALG00000038556	155.108	14.2771	4.41088e-24	1.70851e-23	CDC42EP1
ENSGALG00000036327	36.7828	10.6561	4.51909e-24	1.74667e-23	NGEF
ENSGALG00000000318	967.598	7.65677	4.79205e-24	1.84035e-23	CSRP1
ENSGALG00000005947	855.127	-3.44726	4.83627e-24	1.85339e-23	MYD88
ENSGALG00000042116	223.967	-3.9561	5.15717e-24	1.97218e-23	FUT9
ENSGALG00000055058	262.038	-7.20374	5.43197e-24	2.07288e-23	PROSER2
ENSGALG00000004893	257.368	10.9033	5.44389e-24	2.07304e-23	TMEM119
ENSGALG00000032092	250.223	-6.29256	5.84918e-24	2.21802e-23	PPP4R1
ENSGALG00000037776	116.818	3.90797	5.99327e-24	2.26789e-23	TMCO6
ENSGALG00000011349	482.417	18.1389	6.59372e-24	2.48469e-23	ENSGALG00000011349
ENSGALG00000027534	960.13	9.50192	6.83332e-24	2.56961e-23	GM2A
ENSGALG00000029935	356.362	-5.2202	7.09678e-24	2.66286e-23	ENSGALG00000029935
ENSGALG00000015617	4555.28	3.02155	7.23235e-24	2.70277e-23	RPS23
ENSGALG00000009260	180.64	-3.52672	7.55247e-24	2.81657e-23	TMEM62
ENSGALG00000015263	242.906	-5.59739	7.82309e-24	2.90549e-23	Tmem30c
ENSGALG00000009500	115.932	-4.54496	7.90748e-24	2.9308e-23	VPS50
ENSGALG00000030889	30.6428	6.12039	8.03446e-24	2.97176e-23	FOXA2
ENSGALG00000017291	42.1305	-5.88264	8.36727e-24	3.08853e-23	FAR2
ENSGALG00000029694	85.0763	12.1906	8.753e-24	3.21775e-23	SNTA1
ENSGALG00000011106	166.097	-3.86886	8.89481e-24	3.26324e-23	GALNT2
ENSGALG00000047031	156.941	8.61265	9.07881e-24	3.32399e-23	POLA2
ENSGALG00000012171	556.922	-3.2043	9.4516e-24	3.45347e-23	GPR39
ENSGALG00000011035	37.3286	4.45714	9.62148e-24	3.50844e-23	AK4
ENSGALG00000013853	433.128	-4.85511	1.01235e-23	3.68405e-23	AFG3L2
ENSGALG00000042418	135.33	9.83143	1.04315e-23	3.78852e-23	CHEK1
ENSGALG00000015925	47.9236	-5.55288	1.09125e-23	3.95523e-23	CGAS
ENSGALG00000053552	125.124	13.3273	1.09785e-23	3.97118e-23	IER5L
ENSGALG00000008262	20.887	6.36023	1.17504e-23	4.24189e-23	RASGRF1
ENSGALG00000021634	85.9409	7.29367	1.18168e-23	4.25736e-23	MAP7D1
ENSGALG00000011570	1398.1	2.83801	1.41023e-23	5.07064e-23	ILF2
ENSGALG00000026159	538.701	6.47233	1.51342e-23	5.43086e-23	PDLIM7
ENSGALG00000001883	36.3735	56.4708	1.54198e-23	5.52237e-23	ST6GALNAC2
ENSGALG00000029324	278.741	-7.50179	1.57974e-23	5.64047e-23	SLC7A6
ENSGALG00000047686	27.6843	5.35449	1.58121e-23	5.64047e-23	ENSGALG00000047686
ENSGALG00000011657	248.358	-4.07848	1.66294e-23	5.92033e-23	EAF2
ENSGALG00000023296	43.6515	8.31597	1.82785e-23	6.49463e-23	TAL1
ENSGALG00000014432	10950.4	3.02136	1.86052e-23	6.57542e-23	RPS20
ENSGALG00000016633	72.9001	-3.23821	1.86152e-23	6.57542e-23	HMBOX1
ENSGALG00000006963	211.476	4.13189	2.05231e-23	7.23518e-23	ENDOV
ENSGALG00000012827	394.323	-3.84456	2.3044e-23	8.0923e-23	RIPK1
ENSGALG00000001364	2476.67	-3.9652	2.32428e-23	8.14626e-23	CSNK1A1
ENSGALG00000013990	16033.6	3.02697	2.38362e-23	8.33805e-23	RPS12
ENSGALG00000012166	237.961	-5.83551	2.61814e-23	9.12306e-23	SLC35F5
ENSGALG00000005475	653.202	-4.77036	2.71491e-23	9.44203e-23	RHOGL
ENSGALG00000043829	111.02	6.56507	2.72955e-23	9.4747e-23	EXTL1
ENSGALG00000029485	161.993	8.11981	3.03933e-23	1.05096e-22	SIRPB2
ENSGALG00000015195	19096.7	7.24527	3.04764e-23	1.05182e-22	RPS15
ENSGALG00000036391	2572.1	-4.61268	3.11938e-23	1.07452e-22	GFPT1
ENSGALG00000000379	99.5923	7.17521	3.25315e-23	1.11846e-22	ITGB3
ENSGALG00000006919	233.135	-3.36859	3.41919e-23	1.16887e-22	POF1B
ENSGALG00000034716	25.115	13.6789	3.63282e-23	1.23956e-22	HEY2
ENSGALG00000046085	41.8801	13.1262	3.77938e-23	1.28713e-22	FAM110D
ENSGALG00000002595	12247.5	8.25488	4.48518e-23	1.5189e-22	GPX4
ENSGALG00000047861	105.391	8.21933	4.59689e-23	1.54802e-22	GRASP
ENSGALG00000010681	679.882	-4.32098	4.90602e-23	1.64904e-22	CPT2
ENSGALG00000046353	277.332	10.2284	5.33298e-23	1.78922e-22	SUN5
ENSGALG00000028147	646.756	11.3948	5.80288e-23	1.93966e-22	CTSK
ENSGALG00000028830	10.4544	66.672	5.88199e-23	1.96247e-22	CFAP73
ENSGALG00000008459	116.279	-5.86074	6.09351e-23	2.0293e-22	BMPR2
ENSGALG00000013579	715.701	-3.39695	6.46414e-23	2.14876e-22	FAT1
ENSGALG00000052511	44.0853	-3.64337	6.53638e-23	2.16878e-22	PPP2R3A
ENSGALG00000039322	59.022	8.10511	7.89191e-23	2.60418e-22	DDR2
ENSGALG00000012312	161.526	9.87399	7.97903e-23	2.62813e-22	GCAT
ENSGALG00000032730	1489.73	6.52902	8.06411e-23	2.65131e-22	NOP56
ENSGALG00000019794	124.136	4.40073	8.71145e-23	2.85894e-22	MSTO1
ENSGALG00000014952	110.008	-5.38764	8.73846e-23	2.86161e-22	CERT1
ENSGALG00000004845	760.678	11.3267	8.75129e-23	2.86161e-22	TIMM10
ENSGALG00000010836	102.008	-5.83162	9.2147e-23	3.00226e-22	AHR
ENSGALG00000005609	216.505	-4.41684	9.33955e-23	3.03746e-22	OGFR
ENSGALG00000017126	82.526	-4.72409	9.51176e-23	3.0879e-22	ZDHHC20
ENSGALG00000017321	64.2486	4.15777	9.62024e-23	3.11751e-22	PLEKHB1
ENSGALG00000041514	237.047	4.48575	1.02905e-22	3.31686e-22	C8orf74
ENSGALG00000031934	321.33	-4.46851	1.03485e-22	3.32959e-22	TES
ENSGALG00000006758	147.915	28.2843	1.07097e-22	3.43968e-22	C1QTNF5
ENSGALG00000052144	1100.24	-4.07814	1.0986e-22	3.52217e-22	ENSGALG00000052144
ENSGALG00000004437	192.697	-2.9176	1.1211e-22	3.58059e-22	LHFPL2
ENSGALG00000033522	149.601	14.8599	1.19316e-22	3.79834e-22	AOC3
ENSGALG00000005298	63.7452	9.36611	1.26957e-22	4.02737e-22	ST6GALNAC6
ENSGALG00000032803	40.1153	13.8587	1.3486e-22	4.27056e-22	ENSGALG00000032803
ENSGALG00000003113	504.166	5.87547	1.36628e-22	4.31899e-22	RGS14
ENSGALG00000014395	448.486	-3.76305	1.51532e-22	4.78175e-22	DHX15
ENSGALG00000037203	4013.79	-2.9339	1.60489e-22	5.04673e-22	CTNNB1
ENSGALG00000020342	185.661	7.97949	1.62591e-22	5.10396e-22	ENSGALG00000020342
ENSGALG00000049516	57.6456	12.0907	1.64106e-22	5.14254e-22	DENND4B
ENSGALG00000035717	965.845	15.5776	1.71223e-22	5.35627e-22	HSPG2
ENSGALG00000012929	725.213	-3.34076	1.81723e-22	5.6651e-22	DNM1L
ENSGALG00000015345	58.1109	-11.1	1.83217e-22	5.70183e-22	CRYBG1
ENSGALG00000004958	378.021	3.31227	2.29694e-22	7.12367e-22	BTK
ENSGALG00000045228	45.2027	10.6108	2.33623e-22	7.23308e-22	ENSGALG00000045228
ENSGALG00000003313	578.27	6.91099	2.43035e-22	7.5116e-22	ENSGALG00000003313
ENSGALG00000050508	28.7435	15.9205	2.47812e-22	7.64617e-22	NOS3
ENSGALG00000031323	125.063	-4.40444	2.5212e-22	7.76582e-22	ATP9B
ENSGALG00000000474	5933.92	3.36636	2.55357e-22	7.85211e-22	RPL36
ENSGALG00000015271	117.519	4.15802	2.66663e-22	8.18583e-22	FILIP1L
ENSGALG00000005360	39.9488	-18.6239	2.6795e-22	8.21137e-22	CA4
ENSGALG00000034661	61.985	19.4743	2.73445e-22	8.36556e-22	ID1
ENSGALG00000017493	101.861	9.84911	2.79175e-22	8.5264e-22	AP002495.1
ENSGALG00000001465	6880.11	4.05111	2.91408e-22	8.87001e-22	RPL38
ENSGALG00000006900	273.314	7.07938	2.94993e-22	8.96277e-22	C20orf173
ENSGALG00000005688	483.212	4.77611	2.95449e-22	8.96277e-22	DNASE1L3
ENSGALG00000035047	84.4313	10.0975	3.12924e-22	9.47698e-22	ENSGALG00000035047
ENSGALG00000000966	56.369	6.04042	3.32441e-22	1.00512e-21	NPHP4
ENSGALG00000041731	68.3666	-5.18151	3.6576e-22	1.10033e-21	CAPN7
ENSGALG00000004496	3287.84	2.85901	3.78565e-22	1.13695e-21	TNIP1
ENSGALG00000036920	601.075	-5.68236	3.79775e-22	1.13869e-21	SLC22A5
ENSGALG00000034965	302.3	-7.7385	3.86091e-22	1.1538e-21	DIP2B
ENSGALG00000039773	416.712	3.99146	3.88931e-22	1.16036e-21	AKAP8
ENSGALG00000017327	88.0526	9.14998	3.97122e-22	1.18285e-21	P2RY6
ENSGALG00000023443	1772.99	-3.07993	4.02364e-22	1.19649e-21	SMIM15
ENSGALG00000005572	555.464	-35.9169	4.04237e-22	1.20008e-21	NOXO1
ENSGALG00000039710	1769.8	3.81962	4.13819e-22	1.22651e-21	HDAC7
ENSGALG00000029621	64.2788	9.54755	4.29471e-22	1.26873e-21	SEMA3F
ENSGALG00000034986	59.5776	15.4768	4.39922e-22	1.29748e-21	HEYL
ENSGALG00000012218	68.449	8.82954	4.58391e-22	1.34755e-21	CBY1
ENSGALG00000029702	962.403	3.33344	4.74421e-22	1.39241e-21	ENSGALG00000029702
ENSGALG00000037026	54.4411	9.60262	4.80002e-22	1.4065e-21	ENSGALG00000037026
ENSGALG00000002644	12212	3.26345	4.85321e-22	1.41978e-21	RPL10A
ENSGALG00000052243	537.644	42.2698	4.94193e-22	1.4434e-21	CYP2C18
ENSGALG00000028155	204.363	-3.44777	5.18957e-22	1.51328e-21	DUSP16
ENSGALG00000026836	83.0884	26.1205	5.25497e-22	1.52987e-21	COL16A1
ENSGALG00000034212	77.6868	8.29333	5.35873e-22	1.55757e-21	CFAP65
ENSGALG00000016792	91.1783	-3.5975	5.42815e-22	1.57521e-21	MFSD9
ENSGALG00000003227	34.827	-5.79842	5.77297e-22	1.66991e-21	RAB11FIP4
ENSGALG00000009549	580.678	-2.9697	5.8908e-22	1.69987e-21	KPNA4
ENSGALG00000032736	504.796	4.90205	5.95361e-22	1.71119e-21	MGLL
ENSGALG00000049652	3194.09	5.74197	6.23176e-22	1.78502e-21	CBR3
ENSGALG00000050503	56.6963	-11.5523	6.24015e-22	1.78502e-21	TNFRSF10B
ENSGALG00000026978	5129.47	3.2124	6.45088e-22	1.84238e-21	RPL29
ENSGALG00000038536	2619.55	4.40967	7.26769e-22	2.06864e-21	SH3BGRL3
ENSGALG00000015669	196.75	-3.26904	7.27748e-22	2.06864e-21	PTBP3
ENSGALG00000003374	504.005	-3.64821	7.37002e-22	2.09165e-21	ESRP2
ENSGALG00000038469	101.694	4.55317	7.55287e-22	2.14018e-21	CDC25A
ENSGALG00000016409	180.201	-4.52811	7.60017e-22	2.1502e-21	KIDINS220
ENSGALG00000007750	145.657	-3.11567	7.84573e-22	2.21274e-21	RLIM
ENSGALG00000006415	123.624	3.06987	8.06953e-22	2.26877e-21	CD40LG
ENSGALG00000015032	40.5438	-6.96232	8.60572e-22	2.40677e-21	PDCD1LG2
ENSGALG00000011668	26.7973	-25.812	8.72238e-22	2.43337e-21	CXCL8
ENSGALG00000035345	510.33	-10.9784	9.06331e-22	2.52458e-21	TXNRD1
ENSGALG00000008625	497.968	5.69913	9.79134e-22	2.72317e-21	ANAPC2
ENSGALG00000005374	501.692	-3.38841	1.0206e-21	2.82638e-21	MYO19
ENSGALG00000007861	829.246	-3.97232	1.03723e-21	2.86707e-21	MAGT1
ENSGALG00000034944	316.582	-2.93453	1.07801e-21	2.96676e-21	UBE3A
ENSGALG00000030845	77.3017	13.0155	1.07822e-21	2.96676e-21	ENHO
ENSGALG00000028937	1105.48	8.70169	1.10949e-21	3.04815e-21	TIMM13
ENSGALG00000032577	196.457	-4.07386	1.18177e-21	3.23686e-21	MECOM
ENSGALG00000006806	267.256	3.97653	1.25732e-21	3.43337e-21	HINFP
ENSGALG00000009957	179.216	9.98724	1.27837e-21	3.47882e-21	TIE1
ENSGALG00000002532	45.6172	13.414	1.29395e-21	3.5076e-21	GJA4
ENSGALG00000008836	780.086	-5.32591	1.29422e-21	3.5076e-21	ATP6AP1
ENSGALG00000008199	124.987	-2.89841	1.30297e-21	3.52604e-21	CTDSPL2
ENSGALG00000029614	373.234	5.07695	1.33146e-21	3.59774e-21	FAM174C
ENSGALG00000008340	598.453	6.97839	1.35997e-21	3.66928e-21	FES
ENSGALG00000004465	227.422	4.43693	1.38219e-21	3.72367e-21	PALD1
ENSGALG00000003118	62.4477	5.35924	1.43772e-21	3.86749e-21	ADGRA2
ENSGALG00000053580	1192.27	-8.70179	1.60098e-21	4.30025e-21	ENSGALG00000053580
ENSGALG00000011329	231.186	-4.08386	1.63739e-21	4.39012e-21	AFDN
ENSGALG00000037332	1482.59	8.82378	1.6393e-21	4.39012e-21	IGFBP7
ENSGALG00000010182	339.543	3.76484	1.66543e-21	4.45349e-21	SLC29A1
ENSGALG00000046192	961.275	8.06956	1.6939e-21	4.52292e-21	CCL19
ENSGALG00000023193	194.487	4.4646	1.74718e-21	4.65369e-21	SOCS1L
ENSGALG00000044780	501.086	-4.98717	1.74803e-21	4.65369e-21	UGT1A1
ENSGALG00000044343	462.653	-5.547	1.75539e-21	4.66416e-21	BTN2A1
ENSGALG00000012256	149.747	-4.92852	1.75714e-21	4.66416e-21	UTRN
ENSGALG00000028409	862.162	4.01888	1.92495e-21	5.1021e-21	SNRPG
ENSGALG00000007611	14135.8	4.83477	1.94989e-21	5.16064e-21	RPL35A
ENSGALG00000043606	142.417	5.0827	1.95993e-21	5.17961e-21	GBP6
ENSGALG00000000848	694.934	-3.97432	1.98939e-21	5.24978e-21	AP1G1
ENSGALG00000004831	21415.8	3.27672	1.99809e-21	5.26505e-21	RPS4X
ENSGALG00000002610	30.768	10.5466	2.03852e-21	5.36375e-21	ENSGALG00000002610
ENSGALG00000002622	216.37	6.87981	2.0837e-21	5.47465e-21	FCHSD1
ENSGALG00000009904	22.3782	-32.3439	2.15574e-21	5.65567e-21	IL22
ENSGALG00000005807	383.582	-5.43688	2.19117e-21	5.74028e-21	IPO7
ENSGALG00000037522	1020.85	-3.22244	2.21787e-21	5.80183e-21	SBNO2
ENSGALG00000048612	8570.66	6.66613	2.29748e-21	5.9927e-21	RPS26
ENSGALG00000049536	305.273	8.92093	2.31101e-21	6.01062e-21	ART3
ENSGALG00000007912	77.8444	-4.55887	2.34527e-21	6.08219e-21	ATP9A
ENSGALG00000004578	179.59	-2.94645	2.3872e-21	6.1732e-21	RABGAP1L
ENSGALG00000029276	231.536	3.96131	2.42518e-21	6.2535e-21	PPP1R9B
ENSGALG00000021451	14895.2	5.53036	2.4495e-21	6.3072e-21	CBR3
ENSGALG00000008365	78.4878	9.23745	2.47433e-21	6.36205e-21	CHRM4
ENSGALG00000004286	37.2579	9.20907	2.49308e-21	6.40115e-21	COL13A1
ENSGALG00000011409	863.085	4.81725	2.64989e-21	6.78447e-21	SNRPF
ENSGALG00000046258	34.3623	-15.6092	2.67211e-21	6.83166e-21	FAM92A
ENSGALG00000031348	2313.43	-2.95078	2.731e-21	6.97237e-21	SPPL2A
ENSGALG00000012769	204.632	-4.59879	2.79943e-21	7.12691e-21	CHPT1
ENSGALG00000000693	1153.24	6.762	2.88935e-21	7.34546e-21	NOB1
ENSGALG00000052171	29.4503	9.0006	3.0569e-21	7.76048e-21	ENSGALG00000052171
ENSGALG00000033447	2503.2	8.72414	3.0888e-21	7.83046e-21	H2AFV
ENSGALG00000043405	357.682	-4.82975	3.09984e-21	7.84742e-21	BNIP3L
ENSGALG00000020590	1412.82	3.74553	3.2342e-21	8.1761e-21	SGF29
ENSGALG00000005587	5249.54	-3.30434	3.30184e-21	8.32378e-21	EIF4G2
ENSGALG00000016406	106.247	-11.7392	3.35061e-21	8.43495e-21	RPS6KA3
ENSGALG00000007124	149.132	7.22063	3.38846e-21	8.51835e-21	POP5
ENSGALG00000037549	327.531	6.82966	3.49563e-21	8.76334e-21	EML3
ENSGALG00000015969	293.076	-4.38571	3.51207e-21	8.79234e-21	FAM135A
ENSGALG00000050619	31.8184	-6.76103	3.54195e-21	8.85487e-21	SOCS2
ENSGALG00000010081	566.9	-3.12015	3.55588e-21	8.8774e-21	SH3D19
ENSGALG00000012543	1259.48	-3.26943	3.57972e-21	8.92458e-21	GPD2
ENSGALG00000004170	23724.2	-3.04465	3.66001e-21	9.11215e-21	ADA
ENSGALG00000036677	163.607	-5.9129	3.71833e-21	9.24462e-21	ITSN1
ENSGALG00000032632	201.022	-3.20156	3.83523e-21	9.50906e-21	SLC49A4
ENSGALG00000008367	48.9052	21.0823	3.89342e-21	9.62689e-21	MDK
ENSGALG00000044661	407.729	24.6519	3.9356e-21	9.71787e-21	KLK6
ENSGALG00000046765	52.7054	8.5278	3.98214e-21	9.81934e-21	ENSGALG00000046765
ENSGALG00000035079	36036.6	4.40884	3.99348e-21	9.82283e-21	RPSA
ENSGALG00000009748	282.744	-5.25339	3.99444e-21	9.82283e-21	ASNS
ENSGALG00000010536	65.1453	-5.66164	4.1601e-21	1.02163e-20	FAF1
ENSGALG00000011395	2180.34	-3.05497	4.17125e-21	1.02298e-20	SARAF
ENSGALG00000029445	65.5908	15.1569	4.35059e-21	1.06407e-20	FADS6
ENSGALG00000014718	91.7493	-9.78515	4.42469e-21	1.08073e-20	MAP3K1
ENSGALG00000054106	398.594	5.72371	4.65155e-21	1.13154e-20	CIC
ENSGALG00000026558	205.539	3.83801	4.72173e-21	1.14647e-20	ZNF362
ENSGALG00000043596	81.0285	7.07092	4.72562e-21	1.14647e-20	SNED1
ENSGALG00000006648	83.486	-5.3144	4.91593e-21	1.19104e-20	SPECC1L
ENSGALG00000036950	1664.08	8.40582	4.93907e-21	1.19504e-20	CASP1
ENSGALG00000018702	97.6523	5.33353	5.01392e-21	1.20868e-20	ENSGALG00000018702
ENSGALG00000010026	399.624	-3.16685	5.0155e-21	1.20868e-20	PPP1CB
ENSGALG00000034282	65.7867	4.61102	5.03742e-21	1.20943e-20	ENSGALG00000034282
ENSGALG00000013784	457.282	9.61471	5.03873e-21	1.20943e-20	CDT1
ENSGALG00000035535	108.09	-3.21129	5.28733e-21	1.26741e-20	GYG1
ENSGALG00000014569	871.715	-3.92064	5.32451e-21	1.27463e-20	PNPLA2
ENSGALG00000006049	509.757	-3.77379	5.35653e-21	1.2806e-20	STK26
ENSGALG00000002021	1017.24	-3.6725	5.51269e-21	1.31619e-20	ZC3H12A
ENSGALG00000037944	130.371	-3.08179	5.55744e-21	1.32512e-20	LNPK
ENSGALG00000030834	788.763	-3.74193	5.77105e-21	1.37062e-20	ATP8B1
ENSGALG00000010697	274.152	-4.58619	5.85223e-21	1.38808e-20	SEMA4D
ENSGALG00000040351	589.382	5.7708	5.88668e-21	1.39442e-20	ACAP1
ENSGALG00000033887	248.574	-4.60291	6.00172e-21	1.41795e-20	IL17RA
ENSGALG00000013232	368.474	5.51506	6.0347e-21	1.42387e-20	RHBG
ENSGALG00000008991	180.219	-4.89954	6.12936e-21	1.44432e-20	VPS39
ENSGALG00000013377	51.9825	-5.08663	6.49393e-21	1.52624e-20	LMBRD2
ENSGALG00000011490	91.3601	-4.07994	6.81269e-21	1.59908e-20	CMTM6
ENSGALG00000009680	220.031	5.52199	7.05226e-21	1.65316e-20	PAQR7
ENSGALG00000028466	144.632	13.2737	7.37657e-21	1.72694e-20	ENSGALG00000028466
ENSGALG00000023131	195.532	3.89785	7.46953e-21	1.74447e-20	PDXP
ENSGALG00000001791	43.9439	11.9181	7.70295e-21	1.79636e-20	CBR3
ENSGALG00000000507	18.302	11.946	7.91245e-21	1.84283e-20	CPNE7
ENSGALG00000001936	560.592	-15.8087	8.01017e-21	1.86319e-20	MYO7B
ENSGALG00000012269	234.529	6.31082	8.21056e-21	1.90489e-20	VCPKMT
ENSGALG00000032260	226.115	4.57905	8.29389e-21	1.92176e-20	IL10RA
ENSGALG00000037929	600.053	4.34406	8.34685e-21	1.93018e-20	BIN2
ENSGALG00000006738	836.852	6.07714	8.43056e-21	1.94344e-20	CDK5RAP1
ENSGALG00000002469	122.187	-3.0745	8.55545e-21	1.96721e-20	CDC73
ENSGALG00000016993	297.739	-3.84247	8.5738e-21	1.96892e-20	SUCLA2
ENSGALG00000034396	651.028	-3.44366	8.63556e-21	1.98058e-20	TMEM50B
ENSGALG00000005198	142.991	-3.51432	8.74925e-21	2.00411e-20	RPS6KB1
ENSGALG00000054443	960.25	4.07967	8.8277e-21	2.01952e-20	ENSGALG00000054443
ENSGALG00000005617	345.279	3.97199	9.24456e-21	2.10954e-20	NTHL1
ENSGALG00000007470	273.903	3.25654	9.26427e-21	2.11136e-20	POLR1D
ENSGALG00000012898	114.865	-3.25919	9.43736e-21	2.1481e-20	RELCH
ENSGALG00000010770	2504.09	-5.37866	1.02042e-20	2.31681e-20	SCIN
ENSGALG00000024172	647.054	3.54716	1.02508e-20	2.32445e-20	THOC3
ENSGALG00000009303	113.828	-2.90537	1.03192e-20	2.33703e-20	ENAH
ENSGALG00000000650	1658.07	5.97327	1.08599e-20	2.4564e-20	NIP7
ENSGALG00000007874	25.0334	-6.70734	1.09373e-20	2.47081e-20	IL18
ENSGALG00000006382	537.273	-13.8927	1.12909e-20	2.54433e-20	PTPRJ
ENSGALG00000045199	2094.48	6.93024	1.15786e-20	2.60592e-20	ENSGALG00000045199
ENSGALG00000038154	76.8895	-3.20454	1.18249e-20	2.65802e-20	YAP1
ENSGALG00000001939	259.906	-3.02697	1.18862e-20	2.66849e-20	HIPK1
ENSGALG00000003614	97.92	4.7908	1.19697e-20	2.68389e-20	AZIN2
ENSGALG00000016755	205.479	-6.85569	1.20077e-20	2.68907e-20	KIAA1211L
ENSGALG00000006229	348.515	2.95988	1.31326e-20	2.93734e-20	SLAMF7
ENSGALG00000015803	187.564	-3.32939	1.37078e-20	3.06221e-20	KDM3A
ENSGALG00000048365	262.504	4.33179	1.38959e-20	3.10039e-20	GPATCH4
ENSGALG00000034610	156.374	-5.02888	1.39521e-20	3.10685e-20	ARFGEF1
ENSGALG00000009482	208.403	-6.0871	1.39593e-20	3.10685e-20	HEPACAM2
ENSGALG00000012170	232.556	-4.37993	1.4178e-20	3.15164e-20	LIN7C
ENSGALG00000051336	77.2357	12.3135	1.44476e-20	3.20762e-20	ANKLE1
ENSGALG00000003096	112.009	4.21629	1.5135e-20	3.35199e-20	CBFA2T2
ENSGALG00000004469	165.57	4.11494	1.53076e-20	3.38606e-20	TP53RK
ENSGALG00000005979	141.047	-3.66332	1.54888e-20	3.42195e-20	OXSR1
ENSGALG00000049780	1272.49	4.62254	1.60936e-20	3.55121e-20	ENSGALG00000049780
ENSGALG00000041456	80.5157	-6.69338	1.61554e-20	3.56049e-20	SLC35G1
ENSGALG00000032469	906.28	2.87026	1.81415e-20	3.97879e-20	ARHGAP45
ENSGALG00000004587	248.51	-3.1416	1.83097e-20	4.0011e-20	RC3H1
ENSGALG00000014103	126.936	-7.9036	1.8403e-20	4.01661e-20	FRYL
ENSGALG00000031380	116.772	-6.11462	1.91126e-20	4.16646e-20	DENND3
ENSGALG00000003499	291.237	3.73617	1.92382e-20	4.18879e-20	MAST3
ENSGALG00000005490	16826.5	3.43649	1.95368e-20	4.24356e-20	RPS2
ENSGALG00000034507	105.781	9.69976	1.9901e-20	4.31746e-20	CHST2
ENSGALG00000006175	23110.9	7.31224	2.00812e-20	4.34612e-20	DPEP1
ENSGALG00000024466	98.0691	23.2002	2.02744e-20	4.38266e-20	CCL17
ENSGALG00000041706	110.44	-6.83333	2.04388e-20	4.41293e-20	FAM13B
ENSGALG00000038133	118.386	5.18861	2.05811e-20	4.43833e-20	SMIM3
ENSGALG00000012356	186.037	-4.0238	2.09112e-20	4.50413e-20	TAB2
ENSGALG00000028810	1929.04	5.81993	2.11132e-20	4.54223e-20	CHCHD10
ENSGALG00000012367	49.5869	7.05613	2.23397e-20	4.77197e-20	TRIM9
ENSGALG00000005614	497.38	4.17051	2.24462e-20	4.78906e-20	SRRD
ENSGALG00000000255	106.353	-7.91676	2.28081e-20	4.86051e-20	MAN2A1
ENSGALG00000036380	498.735	3.28622	2.31203e-20	4.92123e-20	SLC48A1
ENSGALG00000032373	236.731	-3.17309	2.39345e-20	5.08854e-20	TACC2
ENSGALG00000038885	68.5436	4.52452	2.61981e-20	5.56173e-20	FEZ1
ENSGALG00000052887	1909.29	4.86753	2.62218e-20	5.56173e-20	CBR3
ENSGALG00000006502	37.8524	-4.58332	2.69945e-20	5.70552e-20	PCGF5
ENSGALG00000045529	36.3001	9.9389	2.83965e-20	5.98781e-20	RAB15
ENSGALG00000041926	933.315	4.22039	2.85144e-20	6.00566e-20	HEXIM1
ENSGALG00000037805	7741.73	5.66146	2.8942e-20	6.08861e-20	RPS19
ENSGALG00000012055	47.9185	6.60275	2.94805e-20	6.19469e-20	ENSGALG00000012055
ENSGALG00000034964	838.884	7.86559	2.98003e-20	6.2546e-20	SYTL1
ENSGALG00000029027	90.5117	6.92639	2.98556e-20	6.25892e-20	SEPTIN12
ENSGALG00000008569	3348.24	-3.02913	3.00226e-20	6.28663e-20	CHP1
ENSGALG00000002326	798.92	-3.16951	3.00833e-20	6.29204e-20	Atp8b5
ENSGALG00000054854	18.0625	4.89003	3.03867e-20	6.34814e-20	ENSGALG00000054854
ENSGALG00000036686	205.892	4.59832	3.0713e-20	6.4089e-20	PLTP
ENSGALG00000005505	260.806	-4.91848	3.19362e-20	6.65645e-20	PIK3CB
ENSGALG00000003861	123.785	-4.80163	3.30254e-20	6.87552e-20	HERC4
ENSGALG00000031593	2763.23	6.35671	3.31007e-20	6.88328e-20	TMSB15A
ENSGALG00000015660	48.9201	-2.86694	3.33031e-20	6.91738e-20	SNX30
ENSGALG00000032644	1324.21	5.28997	3.34651e-20	6.94305e-20	ENSGALG00000032644
ENSGALG00000034560	61.5962	11.7631	3.36242e-20	6.96805e-20	SCARF2
ENSGALG00000006503	2461.85	-3.89241	3.39546e-20	7.02845e-20	VDAC1
ENSGALG00000027695	23.7598	6.71623	3.6583e-20	7.55111e-20	PCBP4
ENSGALG00000050375	144.079	7.83418	3.66051e-20	7.55111e-20	ENSGALG00000050375
ENSGALG00000004193	120.511	3.55107	3.67838e-20	7.57931e-20	ARSG
ENSGALG00000028551	989.631	4.0252	3.77429e-20	7.75039e-20	ENSGALG00000028551
ENSGALG00000034811	9405.25	2.873	3.80275e-20	7.79997e-20	RPLP2
ENSGALG00000030988	35.5841	6.34571	4.14901e-20	8.4909e-20	RBPMS2
ENSGALG00000037410	3162.15	-3.363	4.25321e-20	8.69427e-20	HEPH
ENSGALG00000008870	652.699	-2.83854	4.43509e-20	9.04558e-20	ZDHHC6
ENSGALG00000054294	465.951	6.62682	4.50043e-20	9.16849e-20	ENSGALG00000054294
ENSGALG00000001289	33.9244	8.71379	4.67726e-20	9.50727e-20	Shc2
ENSGALG00000006402	93.5083	5.19762	4.74529e-20	9.61685e-20	NRROS
ENSGALG00000002544	29.906	9.01049	4.74716e-20	9.61685e-20	PCDH12
ENSGALG00000039498	78.0177	-3.72886	4.85854e-20	9.82045e-20	PPP3CA
ENSGALG00000042396	258.918	-4.67709	4.89715e-20	9.88651e-20	SLC12A7
ENSGALG00000012396	35.106	12.6213	4.9048e-20	9.88651e-20	PTGER2
ENSGALG00000000625	148.126	2.85578	4.90765e-20	9.88651e-20	MAPT
ENSGALG00000027140	111.248	-3.14555	5.16072e-20	1.03837e-19	MARVELD2
ENSGALG00000055069	471.024	6.02255	5.16595e-20	1.03837e-19	NUP160
ENSGALG00000004588	14788.3	3.95906	5.18829e-20	1.0417e-19	RPS14
ENSGALG00000042773	30.2427	12.8931	5.24309e-20	1.0511e-19	VOPP1
ENSGALG00000037896	22.9466	15.4496	5.24676e-20	1.0511e-19	ENSGALG00000037896
ENSGALG00000011172	54.0765	-4.33523	5.27631e-20	1.05585e-19	MYO10
ENSGALG00000008491	285.026	-4.3979	5.53818e-20	1.1058e-19	XIAP
ENSGALG00000049315	54.3467	12.4782	5.55285e-20	1.1075e-19	SUN5
ENSGALG00000033500	786.584	-3.08226	5.65893e-20	1.12617e-19	PDCD6IP
ENSGALG00000025937	1079.74	5.36698	5.97755e-20	1.18827e-19	FXYD6
ENSGALG00000032282	17532.3	-13.2049	5.99207e-20	1.18985e-19	CALB1
ENSGALG00000029095	149.476	-3.63908	6.1851e-20	1.22548e-19	PDZD8
ENSGALG00000011306	1104.02	15.1949	6.70331e-20	1.32235e-19	DES
ENSGALG00000017627	1212.82	6.34728	6.82254e-20	1.34293e-19	TWNK
ENSGALG00000046461	33.9627	15.6779	6.86588e-20	1.34852e-19	LRRC15
ENSGALG00000050796	194.695	8.87659	6.88839e-20	1.35147e-19	ACBD4
ENSGALG00000011865	344.336	8.72277	6.97086e-20	1.36483e-19	SMTN
ENSGALG00000033790	257.55	5.97572	7.2595e-20	1.41965e-19	MAN2A2
ENSGALG00000044213	479.406	4.76485	7.3616e-20	1.43806e-19	METTL3
ENSGALG00000001501	595.882	-4.64619	7.69711e-20	1.50198e-19	MAPK1
ENSGALG00000015682	145.845	-4.67793	7.84896e-20	1.5283e-19	UGCG
ENSGALG00000004974	60.5043	-5.30028	7.88832e-20	1.53431e-19	PPARG
ENSGALG00000013892	132.819	-3.54125	7.94144e-20	1.54298e-19	MAP3K5
ENSGALG00000013916	796.23	2.97755	8.03448e-20	1.55938e-19	HYPK
ENSGALG00000012866	840.292	-4.17407	8.1169e-20	1.57369e-19	SERPINB8
ENSGALG00000013187	403.386	-4.19793	8.16572e-20	1.58145e-19	CLPTM1L
ENSGALG00000011290	17422.4	4.74496	8.2259e-20	1.5914e-19	RPL15
ENSGALG00000011272	402.308	-3.07307	8.32826e-20	1.60776e-19	RAB5A
ENSGALG00000040869	65.7418	9.12025	8.66124e-20	1.67025e-19	ENSGALG00000040869
ENSGALG00000037497	104.157	6.56842	8.71876e-20	1.67837e-19	CABP2
ENSGALG00000035140	93.9562	-4.51796	8.72197e-20	1.67837e-19	TMEM106B
ENSGALG00000027961	180.604	5.85593	8.73789e-20	1.67965e-19	PCASP2
ENSGALG00000003345	133.202	8.45917	9.37705e-20	1.79486e-19	ENSGALG00000003345
ENSGALG00000031735	278.479	10.391	9.39175e-20	1.79577e-19	CD5
ENSGALG00000044716	345.602	-3.42337	9.75682e-20	1.8636e-19	KIAA1109
ENSGALG00000012011	88.0908	6.85318	9.91385e-20	1.8916e-19	L3HYPDH
ENSGALG00000015197	269.476	-4.79018	9.94639e-20	1.8958e-19	SLC35A5
ENSGALG00000041334	1251.82	4.16594	1.00767e-19	1.91862e-19	SNRPD1
ENSGALG00000013143	93.6718	-5.91645	1.00998e-19	1.92098e-19	PDE3A
ENSGALG00000041618	1488.57	5.3216	1.01962e-19	1.93728e-19	ENSGALG00000041618
ENSGALG00000051156	169.21	8.90712	1.10477e-19	2.09686e-19	ENSGALG00000051156
ENSGALG00000044018	43.2835	11.4552	1.14149e-19	2.16428e-19	ISOC2
ENSGALG00000001907	285.141	-2.88819	1.17187e-19	2.21954e-19	WAPL
ENSGALG00000006586	49.2427	-3.54355	1.2004e-19	2.26883e-19	PLAGL2
ENSGALG00000026517	871.312	6.33231	1.22322e-19	2.30952e-19	RFC5
ENSGALG00000053846	28.7995	16.9858	1.2392e-19	2.33726e-19	FLNC
ENSGALG00000005708	2034.1	-2.95952	1.24288e-19	2.34176e-19	HNF4beta
ENSGALG00000041611	2180.79	9.30798	1.24762e-19	2.34823e-19	ENSGALG00000041611
ENSGALG00000043607	152.177	5.08274	1.25373e-19	2.35482e-19	CENPX
ENSGALG00000006219	402.494	-3.31129	1.26207e-19	2.36802e-19	PRKAG2
ENSGALG00000035202	29.5012	6.57764	1.27028e-19	2.38096e-19	AP3B2
ENSGALG00000015351	96.8889	-3.2055	1.27591e-19	2.38902e-19	CBLB
ENSGALG00000033570	142.89	3.57858	1.28488e-19	2.40333e-19	CCDC15
ENSGALG00000015916	624.56	-4.0126	1.31557e-19	2.45817e-19	SLC17A5
ENSGALG00000001651	176.984	3.67006	1.33182e-19	2.48597e-19	TTI2
ENSGALG00000012300	168.509	-4.99553	1.35162e-19	2.52033e-19	RAB32
ENSGALG00000052002	659.638	6.55453	1.36366e-19	2.53495e-19	RNASEH2A
ENSGALG00000017077	181.773	-4.0852	1.36368e-19	2.53495e-19	HSPH1
ENSGALG00000033234	726.387	6.05627	1.37306e-19	2.54976e-19	JAK3
ENSGALG00000007125	108.559	-2.85912	1.37881e-19	2.55712e-19	PARD3
ENSGALG00000052986	72.9875	9.9502	1.41703e-19	2.61527e-19	VWA5B2
ENSGALG00000010678	384.277	-3.65078	1.41887e-19	2.61599e-19	DESI2
ENSGALG00000036883	26.3231	-10.6077	1.4266e-19	2.62756e-19	MET
ENSGALG00000015439	235.02	-4.77092	1.43257e-19	2.63588e-19	SLC44A1
ENSGALG00000031325	571.996	7.62631	1.45009e-19	2.66539e-19	TGFB1
ENSGALG00000035281	228.791	-3.0754	1.46227e-19	2.68504e-19	WAC
ENSGALG00000036642	356.927	7.22906	1.48982e-19	2.73008e-19	RAD9A
ENSGALG00000030550	1505.98	-4.28162	1.52334e-19	2.78584e-19	ATP2B1
ENSGALG00000036935	832.956	4.49303	1.55193e-19	2.83095e-19	CCDC86
ENSGALG00000011005	185.169	-3.09881	1.55271e-19	2.83095e-19	KCNK1
ENSGALG00000014971	122.555	-6.90015	1.58143e-19	2.8804e-19	SLC2A9
ENSGALG00000002945	100.234	5.01226	1.59129e-19	2.89544e-19	TMEM266
ENSGALG00000025958	105.772	7.53799	1.61111e-19	2.92856e-19	RF00012
ENSGALG00000005976	44.7409	3.51884	1.62598e-19	2.95261e-19	TCEA2
ENSGALG00000040000	51.022	-5.65975	1.66496e-19	3.02036e-19	ERO1B
ENSGALG00000012374	52.0159	9.83214	1.6995e-19	3.07682e-19	FRMD6
ENSGALG00000047211	590.688	6.64521	1.73015e-19	3.12686e-19	FCER1G
ENSGALG00000003750	651.847	3.11767	1.73626e-19	3.13396e-19	PLCG1
ENSGALG00000051589	111.217	8.17317	1.76191e-19	3.17707e-19	ENSGALG00000051589
ENSGALG00000034630	919.654	6.67925	1.812e-19	3.26413e-19	PPIL1
ENSGALG00000032843	992.276	7.99644	1.84798e-19	3.32231e-19	AAAS
ENSGALG00000038667	689.155	9.883	1.87055e-19	3.35955e-19	MRPS12
ENSGALG00000031546	285.047	115.201	1.93678e-19	3.46814e-19	CBLIF
ENSGALG00000053249	57.3046	3.62748	2.00403e-19	3.58501e-19	ENSGALG00000053249
ENSGALG00000008902	235.878	-3.13648	2.01701e-19	3.60149e-19	GIPC2
ENSGALG00000010643	510.442	-4.468	2.01723e-19	3.60149e-19	ZYG11B
ENSGALG00000016524	982.504	7.6642	2.03559e-19	3.63067e-19	ENSGALG00000016524
ENSGALG00000022804	141.463	-5.96108	2.06564e-19	3.677e-19	TRAPPC10
ENSGALG00000015464	423.796	-4.67936	2.08377e-19	3.70563e-19	PTGFRN
ENSGALG00000015181	72.6691	-2.89444	2.11117e-19	3.75065e-19	GAREM1
ENSGALG00000002414	164.536	-6.43221	2.18008e-19	3.86927e-19	TSPAN14
ENSGALG00000045212	24.5015	12.1762	2.18456e-19	3.8734e-19	PLCD3
ENSGALG00000034124	127.034	3.34298	2.22563e-19	3.94235e-19	NLRP10
ENSGALG00000000719	7554.83	3.64997	2.26289e-19	3.99659e-19	RPL22
ENSGALG00000036142	121.555	12.7692	2.37759e-19	4.19506e-19	LOXL3
ENSGALG00000048769	177.504	7.5159	2.38625e-19	4.20592e-19	RRP8
ENSGALG00000043257	1183.28	-36.7436	2.38841e-19	4.20592e-19	ENSGALG00000043257
ENSGALG00000008091	158.549	4.8233	2.52105e-19	4.43519e-19	PTPMT1
ENSGALG00000005063	350.893	8.82466	2.60376e-19	4.57624e-19	ST6GALNAC4
ENSGALG00000010613	161.458	-4.78105	2.63111e-19	4.6198e-19	ZFYVE9
ENSGALG00000029721	113.766	6.74287	2.72646e-19	4.77792e-19	C1orf232
ENSGALG00000004212	503.803	-3.39941	2.82265e-19	4.93691e-19	ADAM10
ENSGALG00000021442	135.941	5.04947	2.89233e-19	5.04898e-19	CARMIL2
ENSGALG00000017330	20116.2	3.9608	2.89839e-19	5.05467e-19	RPS3
ENSGALG00000017326	46.197	11.8565	2.90208e-19	5.05623e-19	ARHGEF17
ENSGALG00000006427	86.9459	-3.67411	2.91663e-19	5.07668e-19	CARS
ENSGALG00000041331	663.603	3.35039	2.92743e-19	5.08744e-19	RRP12
ENSGALG00000011405	371.178	-8.16032	2.92845e-19	5.08744e-19	SLC4A7
ENSGALG00000015828	64.717	-11.153	2.97176e-19	5.15772e-19	BACH1
ENSGALG00000005655	29.0363	4.91782	2.98126e-19	5.16924e-19	ENSGALG00000005655
ENSGALG00000041981	99.8617	10.5026	3.00236e-19	5.20082e-19	PRR7
ENSGALG00000043088	22.6446	11.3325	3.0131e-19	5.21443e-19	ENSGALG00000043088
ENSGALG00000035421	1485.77	3.13865	3.06884e-19	5.30581e-19	SNRPB
ENSGALG00000007439	772.923	-3.94959	3.15264e-19	5.44546e-19	PRELID3B
ENSGALG00000046740	877.024	4.70296	3.21001e-19	5.53926e-19	PBDC1
ENSGALG00000026207	24.9957	16.2705	3.21499e-19	5.54256e-19	CNTF
ENSGALG00000011335	344.331	4.91816	3.369e-19	5.79699e-19	NHEJ1
ENSGALG00000027805	56.8573	5.06998	3.42894e-19	5.8945e-19	ENSGALG00000027805
ENSGALG00000049136	1562.03	3.75403	3.50758e-19	6.02395e-19	HNRNPUL2
ENSGALG00000046187	970.108	-4.18905	3.63139e-19	6.23066e-19	PARP12
ENSGALG00000001546	1172.79	-6.32431	3.66753e-19	6.2867e-19	ZZEF1
ENSGALG00000032191	34.0007	3.94503	3.67215e-19	6.28865e-19	ENSGALG00000032191
ENSGALG00000037064	35.7194	-44.9741	3.68751e-19	6.30896e-19	ENSGALG00000037064
ENSGALG00000054174	77.4811	41.3609	3.71779e-19	6.35358e-19	KLK6
ENSGALG00000006237	204.868	-4.79271	3.72063e-19	6.35358e-19	PKN2
ENSGALG00000004505	166.006	5.57281	3.7997e-19	6.48248e-19	CCDC137
ENSGALG00000007516	72.4809	-3.04627	3.87925e-19	6.61194e-19	RBM27
ENSGALG00000037932	1285.09	6.27003	3.92025e-19	6.67553e-19	ENSGALG00000037932
ENSGALG00000007479	542.326	3.58023	4.08749e-19	6.95374e-19	SLC25A28
ENSGALG00000005020	107.223	-3.60477	4.09465e-19	6.95936e-19	ENSGALG00000005020
ENSGALG00000012456	2063.38	2.90061	4.12908e-19	7.01128e-19	RAC2
ENSGALG00000040152	42.6539	-4.20778	4.30285e-19	7.29948e-19	CCNJL
ENSGALG00000002761	102.975	-2.93584	4.35257e-19	7.37689e-19	SIRT1
ENSGALG00000046727	37.8176	5.53553	4.37394e-19	7.40615e-19	INPP1
ENSGALG00000030270	39.8387	9.63192	4.39646e-19	7.43731e-19	CD1D
ENSGALG00000047566	1238.35	8.32884	4.44575e-19	7.51365e-19	ENSGALG00000047566
ENSGALG00000051012	60.2051	5.78202	4.6633e-19	7.86659e-19	USP21
ENSGALG00000040363	474.344	-5.41342	4.80151e-19	8.07709e-19	ABHD5
ENSGALG00000049422	211.148	-4.41826	4.81139e-19	8.08618e-19	ATF3
ENSGALG00000016761	815.025	-14.9649	4.96614e-19	8.33849e-19	LYG2
ENSGALG00000006246	823.3	5.77819	4.97378e-19	8.33892e-19	ENSGALG00000006246
ENSGALG00000030008	75.3131	3.42094	4.97563e-19	8.33892e-19	HHEX
ENSGALG00000003081	150.063	-5.71098	5.02418e-19	8.41247e-19	SUCO
ENSGALG00000041556	385.662	2.9928	5.08076e-19	8.49933e-19	GPATCH8
ENSGALG00000054336	1716.71	6.08238	5.21197e-19	8.70269e-19	CDC25B
ENSGALG00000014659	749.066	-3.26137	5.2476e-19	8.75409e-19	C1R
ENSGALG00000041564	77.0282	-5.58253	5.32956e-19	8.86623e-19	MAN1A2
ENSGALG00000005737	233.346	-3.1153	5.45224e-19	9.05571e-19	SGSM2
ENSGALG00000032723	63.2985	6.14132	5.45349e-19	9.05571e-19	ANKRD13B
ENSGALG00000039696	345.621	4.95846	5.48067e-19	9.08412e-19	ENTPD2
ENSGALG00000030890	361.453	11.1606	5.51466e-19	9.1237e-19	RRS1
ENSGALG00000054125	188.22	5.01803	5.55287e-19	9.17851e-19	PNKP
ENSGALG00000030436	31470.5	3.90573	5.55992e-19	9.18175e-19	MT-ND3
ENSGALG00000040002	815.945	4.35985	5.67466e-19	9.34558e-19	CD244
ENSGALG00000005534	681.816	-4.18912	5.73086e-19	9.42953e-19	TM9SF3
ENSGALG00000009927	423.302	-3.04544	5.74583e-19	9.44555e-19	RAP1B
ENSGALG00000008807	354.646	-2.91989	5.81126e-19	9.54442e-19	DCUN1D1
ENSGALG00000000723	1380.68	-3.69771	5.93436e-19	9.72776e-19	STX12
ENSGALG00000003381	468.719	-4.09851	5.94216e-19	9.72776e-19	HERC1
ENSGALG00000000417	41.9042	11.4925	5.94786e-19	9.72776e-19	SLC16A4
ENSGALG00000027330	37.3997	19.2936	5.94983e-19	9.72776e-19	SYNPO
ENSGALG00000023542	75.0957	15.2416	5.96165e-19	9.73826e-19	ALPL
ENSGALG00000027418	199.283	8.78024	5.98234e-19	9.76322e-19	HINT2
ENSGALG00000012879	838.527	-3.38034	6.05701e-19	9.86827e-19	VPS4B
ENSGALG00000007964	24.978	9.33668	6.05764e-19	9.86827e-19	CASTOR1
ENSGALG00000025764	86.7504	12.5606	6.1524e-19	1.00136e-18	FKBP10
ENSGALG00000003355	538.904	2.84949	6.20785e-19	1.00948e-18	Nop16
ENSGALG00000009943	350.335	3.03603	6.25578e-19	1.01635e-18	FAM117A
ENSGALG00000009965	69.8257	10.7776	6.29683e-19	1.0221e-18	MPL
ENSGALG00000028928	85.727	4.52916	6.4266e-19	1.04223e-18	LCAT
ENSGALG00000033666	778.207	6.03388	6.57241e-19	1.06492e-18	NHP2
ENSGALG00000037479	34.4784	13.6691	6.60223e-19	1.06879e-18	IGSF21
ENSGALG00000028942	26.9315	3.965	6.68958e-19	1.08196e-18	ZBTB25
ENSGALG00000054657	65.9581	4.4848	6.76887e-19	1.09381e-18	ENSGALG00000054657
ENSGALG00000012593	13.5125	-128.751	6.86173e-19	1.10782e-18	SLC28A3
ENSGALG00000002853	678.092	3.05236	6.91184e-19	1.11491e-18	CFDP1
ENSGALG00000030964	43.9596	10.0306	6.92881e-19	1.11665e-18	LRRC20
ENSGALG00000026299	116.871	-5.11318	7.32838e-19	1.17999e-18	C3orf52
ENSGALG00000027070	384.398	6.23369	7.70821e-19	1.23894e-18	TIMP2
ENSGALG00000001149	190.145	7.28963	7.78689e-19	1.25047e-18	ADGRG5
ENSGALG00000034024	34.879	-6.28037	8.03457e-19	1.28681e-18	RAPGEF5
ENSGALG00000006309	528.074	-4.01475	8.10552e-19	1.29703e-18	SMAD5
ENSGALG00000011620	112.389	-3.82156	8.1922e-19	1.30974e-18	AKT1
ENSGALG00000047052	127.794	-11.2386	8.20602e-19	1.31078e-18	ENSGALG00000047052
ENSGALG00000016559	102.464	-3.23743	8.2216e-19	1.31211e-18	PIGA
ENSGALG00000040755	49.5811	13.8348	8.36415e-19	1.33368e-18	ANGPT4
ENSGALG00000046674	491.963	5.69203	8.46843e-19	1.34912e-18	CTU2
ENSGALG00000035406	389.066	2.96741	8.55502e-19	1.36171e-18	DSN1
ENSGALG00000003155	91.3565	3.38861	8.68499e-19	1.38118e-18	SRR
ENSGALG00000023872	2186.03	4.18035	8.92083e-19	1.41744e-18	NIBAN2
ENSGALG00000019741	224.302	2.85305	9.30922e-19	1.47491e-18	PSMC3IP
ENSGALG00000010593	106.09	-9.58391	9.31524e-19	1.47491e-18	GALC
ENSGALG00000007193	60.911	3.98544	9.39069e-19	1.48556e-18	HRASLS
ENSGALG00000015285	225.435	-4.04514	9.55407e-19	1.50852e-18	TOMM70
ENSGALG00000031960	21.6039	3.66124	9.56092e-19	1.50852e-18	LEF1
ENSGALG00000051466	395.05	-3.81574	9.6741e-19	1.52504e-18	NDFIP2
ENSGALG00000008567	156.245	3.42255	9.79561e-19	1.54285e-18	ENSGALG00000008567
ENSGALG00000047998	40.2622	6.92769	9.89632e-19	1.55735e-18	ENSGALG00000047998
ENSGALG00000050875	35.3477	18.7297	9.91822e-19	1.55944e-18	ITGB7
ENSGALG00000030920	947.537	10.9552	1.00304e-18	1.57571e-18	APOC3
ENSGALG00000047571	10.5414	12.7829	1.01528e-18	1.59354e-18	ENSGALG00000047571
ENSGALG00000047573	25.4466	5.12862	1.02105e-18	1.60121e-18	ENSGALG00000047573
ENSGALG00000001056	372.476	4.20996	1.02957e-18	1.61317e-18	ABHD11
ENSGALG00000000529	967.354	4.67171	1.05645e-18	1.65385e-18	LIMD2
ENSGALG00000049318	232.848	6.73041	1.0595e-18	1.65719e-18	GNMT
ENSGALG00000042422	25.5065	18.4392	1.07874e-18	1.68436e-18	GLI1
ENSGALG00000023612	50.9092	7.24478	1.10731e-18	1.72747e-18	LZTS2
ENSGALG00000022926	43.4012	8.87536	1.13823e-18	1.77418e-18	GPR162
ENSGALG00000005036	391.666	3.87986	1.14767e-18	1.78581e-18	SH2D3C
ENSGALG00000003645	99.3433	-3.19758	1.16602e-18	1.8128e-18	PITPNM2
ENSGALG00000000241	195.571	-3.64755	1.19408e-18	1.85324e-18	STARD4
ENSGALG00000020575	28.6299	4.30305	1.26214e-18	1.95719e-18	ERMN
ENSGALG00000015294	470.374	-3.5954	1.26515e-18	1.96017e-18	ADGRG7
ENSGALG00000024296	35.1812	7.47109	1.2759e-18	1.97512e-18	ENSGALG00000024296
ENSGALG00000013830	213.151	-3.76393	1.27782e-18	1.9764e-18	PRELID3A
ENSGALG00000002913	376.748	-3.49826	1.2968e-18	2.00405e-18	BRI3BP
ENSGALG00000041619	1288.62	-3.79442	1.3396e-18	2.06488e-18	MTPN
ENSGALG00000007900	608.378	5.11077	1.3714e-18	2.1121e-18	COMMD3
ENSGALG00000000296	954.28	-3.39151	1.42028e-18	2.18551e-18	PCNX1
ENSGALG00000026055	27.2612	9.35314	1.42921e-18	2.19737e-18	PALM
ENSGALG00000010581	194.693	-7.7233	1.46287e-18	2.2434e-18	SEL1L
ENSGALG00000026559	468.269	4.49805	1.48018e-18	2.26795e-18	SNRNP25
ENSGALG00000011465	1412.44	-4.17823	1.48139e-18	2.26795e-18	STT3B
ENSGALG00000043198	35.1418	11.8495	1.48652e-18	2.27388e-18	AC053503.7
ENSGALG00000011840	43.5538	-3.31838	1.52897e-18	2.33485e-18	PPP2R5E
ENSGALG00000051594	426.223	5.47149	1.58261e-18	2.41472e-18	FBXO46
ENSGALG00000016359	886.046	-3.07345	1.64334e-18	2.50527e-18	FBXO25
ENSGALG00000026468	350.869	-3.68963	1.68411e-18	2.56308e-18	CHSY1
ENSGALG00000003206	215.091	4.65088	1.74312e-18	2.65067e-18	EEF1AKNMT
ENSGALG00000039156	346.833	7.3888	1.79249e-18	2.72344e-18	ENSGALG00000039156
ENSGALG00000006714	763.56	5.27345	1.89129e-18	2.86151e-18	CCDC61
ENSGALG00000010738	22.0566	-23.8946	1.90369e-18	2.87786e-18	TC2N
ENSGALG00000033507	62.9297	-5.77609	1.91033e-18	2.88548e-18	PLCG2
ENSGALG00000050235	345.938	7.54773	1.96246e-18	2.96174e-18	QTRT1
ENSGALG00000004245	592.859	3.31502	2.02368e-18	3.04903e-18	NUDT1
ENSGALG00000042011	2388.15	3.06497	2.03969e-18	3.0706e-18	HNRNPA1
ENSGALG00000008787	135.699	4.98495	2.08497e-18	3.13614e-18	CEP68
ENSGALG00000009628	229.831	5.7118	2.18725e-18	3.28179e-18	Kctd12b
ENSGALG00000007341	430.8	4.09408	2.2312e-18	3.34218e-18	MED19
ENSGALG00000007383	81.9766	5.87338	2.25839e-18	3.3801e-18	HSPB8
ENSGALG00000053601	391.904	4.96454	2.27069e-18	3.39569e-18	LPXN
ENSGALG00000039473	932.438	5.6951	2.27478e-18	3.39652e-18	NOP53
ENSGALG00000019114	3912	4.17524	2.27603e-18	3.39652e-18	CLDN10
ENSGALG00000034960	3346.28	7.61918	2.27689e-18	3.39652e-18	MLXIPL
ENSGALG00000048399	331.544	8.07173	2.3389e-18	3.48039e-18	ENSGALG00000048399
ENSGALG00000052837	57.6799	-2.93898	2.34885e-18	3.49231e-18	GNA12
ENSGALG00000016947	414.609	-3.14732	2.35612e-18	3.50025e-18	ELF1
ENSGALG00000009823	189.267	-3.62835	2.37233e-18	3.52142e-18	PTPRE
ENSGALG00000051412	48.1349	6.75017	2.38354e-18	3.53516e-18	PEA15
ENSGALG00000047383	24.7986	19.1364	2.57187e-18	3.81135e-18	CCN5
ENSGALG00000004252	280.563	4.27332	2.61136e-18	3.8667e-18	CTSL
ENSGALG00000006623	447.377	-4.99374	2.66993e-18	3.95018e-18	ATP11C
ENSGALG00000002103	20.0346	18.1852	2.76249e-18	4.0771e-18	TPPP3
ENSGALG00000015367	105.882	-2.91148	2.7713e-18	4.08675e-18	NECTIN3
ENSGALG00000047979	33.5819	11.7435	2.8506e-18	4.20028e-18	EBF4
ENSGALG00000050240	409.917	7.56164	2.97661e-18	4.37879e-18	TBX21
ENSGALG00000034688	98.5334	8.63829	2.99071e-18	4.39596e-18	TIMELESS
ENSGALG00000032699	583.757	8.04366	3.03735e-18	4.46087e-18	CDK2
ENSGALG00000035111	445.997	4.74506	3.1386e-18	4.60209e-18	PDRG1
ENSGALG00000024039	1081.92	2.848	3.16717e-18	4.64021e-18	UTP14A
ENSGALG00000009442	745.585	-3.49168	3.25564e-18	4.76209e-18	ETFDH
ENSGALG00000012377	378.309	3.87768	3.35725e-18	4.90676e-18	HNMT
ENSGALG00000037375	765.947	-3.72214	3.36356e-18	4.912e-18	MAN1B1
ENSGALG00000010090	133.323	-3.00821	3.41823e-18	4.98377e-18	FAM160A1
ENSGALG00000014684	616.754	-3.97333	3.56267e-18	5.17763e-18	ERAP1
ENSGALG00000026384	142.152	8.39475	3.60983e-18	5.24194e-18	PCSK4
ENSGALG00000006300	22707.5	-3.77802	3.78956e-18	5.48529e-18	LDHA
ENSGALG00000026422	865.535	-3.25297	3.92474e-18	5.67641e-18	PARP14
ENSGALG00000016556	200.563	-9.29863	3.93503e-18	5.68673e-18	ENSGALG00000016556
ENSGALG00000052552	167.032	5.3573	3.96091e-18	5.71955e-18	VAV1
ENSGALG00000008320	951.072	-3.19453	4.04396e-18	5.83014e-18	EDEM1
ENSGALG00000032220	42.0344	27.0034	4.28821e-18	6.17242e-18	ELN
ENSGALG00000030176	129.835	5.47435	4.33899e-18	6.24054e-18	SLC31A2
ENSGALG00000012229	8300.66	4.93374	4.62231e-18	6.62691e-18	RPS29
ENSGALG00000052994	17.9429	6.2162	4.74898e-18	6.79771e-18	EPM2AIP1
ENSGALG00000004971	1660.78	2.91277	4.88834e-18	6.99165e-18	URM1
ENSGALG00000032685	529.418	-3.63162	4.97992e-18	7.11698e-18	HECTD4
ENSGALG00000038952	283.682	6.37829	5.21277e-18	7.43799e-18	MTFP1
ENSGALG00000002157	20133	5.1667	5.33807e-18	7.61075e-18	RPS17
ENSGALG00000008077	99.004	6.42389	5.38057e-18	7.6653e-18	PAQR5
ENSGALG00000017011	65.5243	-3.99094	5.43391e-18	7.73519e-18	TRIM13
ENSGALG00000034988	252.114	5.75205	5.51752e-18	7.84801e-18	RDH5
ENSGALG00000042029	87.7266	5.8109	5.53988e-18	7.87361e-18	SERINC4
ENSGALG00000010651	168.575	-2.86985	5.55501e-18	7.88891e-18	TFB2M
ENSGALG00000026892	84.0533	46.8484	5.74825e-18	8.15692e-18	ENSGALG00000026892
ENSGALG00000045403	226.364	5.08735	5.78581e-18	8.20376e-18	R3HCC1L
ENSGALG00000037714	384.486	4.1024	6.14709e-18	8.69553e-18	BBIP1
ENSGALG00000032335	237.841	6.65104	6.23472e-18	8.81258e-18	MARCKSL1
ENSGALG00000043610	1547.73	28.9942	6.68833e-18	9.4316e-18	ENSGALG00000043610
ENSGALG00000028423	63.9617	-3.2415	6.87776e-18	9.69115e-18	HS2ST1
ENSGALG00000001981	228.462	2.91653	6.93112e-18	9.75871e-18	PARP6
ENSGALG00000012513	277.254	-3.24266	6.93844e-18	9.7614e-18	STAM2
ENSGALG00000033441	281.026	7.28812	6.986e-18	9.82067e-18	COX14
ENSGALG00000028886	18.106	-10.5308	7.18082e-18	1.00867e-17	PLG
ENSGALG00000028506	66.8143	10.7908	7.4163e-18	1.04094e-17	NHSL2
ENSGALG00000007014	9.77142	9.51006	7.54912e-18	1.05875e-17	PYROXD2
ENSGALG00000047864	177.418	6.47154	7.89556e-18	1.10391e-17	ENSGALG00000047864
ENSGALG00000011266	69.9779	-3.15532	7.902e-18	1.10396e-17	PPM1K
ENSGALG00000041754	329.438	5.0263	8.01382e-18	1.11871e-17	N4BP3
ENSGALG00000030324	86.2498	-6.56375	8.37954e-18	1.16886e-17	KIAA1324L
ENSGALG00000043909	1261.27	6.66375	8.43592e-18	1.17582e-17	ENSGALG00000043909
ENSGALG00000026796	589.829	5.10178	8.44794e-18	1.17658e-17	SNAPIN
ENSGALG00000007554	91.6839	-3.61323	8.56605e-18	1.19211e-17	RAB22A
ENSGALG00000020479	110.37	7.53959	8.60153e-18	1.19613e-17	SLC43A3
ENSGALG00000013532	1221.45	-2.92626	8.6623e-18	1.20365e-17	CAPRIN1
ENSGALG00000009502	181.429	-3.77364	8.79191e-18	1.22072e-17	ATE1
ENSGALG00000028256	2746.63	4.88556	8.91217e-18	1.23647e-17	CCL19
ENSGALG00000051563	20.5402	-34.7582	8.92839e-18	1.23777e-17	ENSGALG00000051563
ENSGALG00000041520	514.408	3.39029	9.34353e-18	1.29359e-17	YJU2
ENSGALG00000006423	40.8906	-3.68235	9.34536e-18	1.29359e-17	KCTD5
ENSGALG00000035914	726.432	-5.55455	9.37514e-18	1.29671e-17	ENSGALG00000035914
ENSGALG00000030643	41.5521	4.94413	9.52582e-18	1.31655e-17	VANGL2
ENSGALG00000035814	72.4315	5.42186	9.61294e-18	1.32757e-17	DBF4B
ENSGALG00000054205	121.619	-4.06466	9.65176e-18	1.33191e-17	EPG5
ENSGALG00000053950	9.88205	15.7065	9.95444e-18	1.37263e-17	ENSGALG00000053950
ENSGALG00000009257	197.195	-3.26242	1.01452e-17	1.39681e-17	PLRG1
ENSGALG00000047152	315.21	10.8961	1.016e-17	1.39778e-17	HBE1
ENSGALG00000029502	1286.65	3.90162	1.01703e-17	1.39812e-17	CLIC2
ENSGALG00000043234	505.827	11.8123	1.0275e-17	1.41144e-17	HBA2
ENSGALG00000043052	188.538	6.41999	1.05595e-17	1.44943e-17	CD1D
ENSGALG00000002131	391.173	3.38521	1.0573e-17	1.45017e-17	NPRL2
ENSGALG00000002790	13.6574	12.1939	1.07196e-17	1.46804e-17	ABLIM3
ENSGALG00000040899	17.2284	15.1088	1.07693e-17	1.47374e-17	GPAT2
ENSGALG00000047468	41.964	8.46757	1.11114e-17	1.51826e-17	ENSGALG00000047468
ENSGALG00000052930	667.579	5.30265	1.11654e-17	1.52448e-17	PABPN1
ENSGALG00000006225	215.67	-3.13917	1.11888e-17	1.52651e-17	EFL1
ENSGALG00000010481	1268.72	-3.21955	1.13255e-17	1.54284e-17	CMPK1
ENSGALG00000054154	74.3682	4.74177	1.1639e-17	1.58315e-17	HDAC5
ENSGALG00000000891	369.477	4.75847	1.17686e-17	1.59957e-17	NSUN5
ENSGALG00000011047	819.141	-3.52169	1.18483e-17	1.60798e-17	LEPROT
ENSGALG00000047514	110.518	4.71004	1.19035e-17	1.61426e-17	CEBPA
ENSGALG00000001938	593.694	-7.27587	1.20315e-17	1.6304e-17	SLC25A24
ENSGALG00000051597	305.527	3.85659	1.25261e-17	1.69487e-17	PPAN
ENSGALG00000039170	15.9133	20.3198	1.26381e-17	1.70747e-17	LHFPL5
ENSGALG00000033877	551.947	5.96339	1.31618e-17	1.77689e-17	KANSL2
ENSGALG00000038978	63.7795	-5.07672	1.34507e-17	1.81453e-17	DPY19L1
ENSGALG00000029856	2027.71	2.8823	1.36808e-17	1.8442e-17	TOMM7
ENSGALG00000035749	113.582	3.53948	1.37817e-17	1.85642e-17	MZT2B
ENSGALG00000050763	918.137	5.30597	1.39879e-17	1.88139e-17	PBXIP1
ENSGALG00000005549	37.4918	3.22314	1.41919e-17	1.9074e-17	CUEDC1
ENSGALG00000002003	39.3087	-6.85347	1.42245e-17	1.91035e-17	BMPR1A
ENSGALG00000029768	41.7005	13.7552	1.45892e-17	1.95654e-17	PTGDR
ENSGALG00000003129	221.841	-4.44133	1.459e-17	1.95654e-17	RAB11FIP1
ENSGALG00000029226	573.99	4.86042	1.46089e-17	1.95762e-17	ZFAND2B
ENSGALG00000053194	207.797	-3.21176	1.47508e-17	1.97516e-17	DCAF6
ENSGALG00000002162	1937.84	-3.433	1.48453e-17	1.98635e-17	ACO1
ENSGALG00000009443	94.4902	-5.09074	1.49932e-17	2.00459e-17	TMEM168
ENSGALG00000037856	13.1137	-26.3301	1.50039e-17	2.00459e-17	CHL1
ENSGALG00000004833	464.494	3.67599	1.51742e-17	2.02584e-17	P3H1
ENSGALG00000010805	77.0021	-7.90412	1.55276e-17	2.0715e-17	USP24
ENSGALG00000049399	343.083	5.06642	1.57762e-17	2.1031e-17	DCAF15
ENSGALG00000037423	155.46	-3.25985	1.58428e-17	2.11042e-17	PTPRK
ENSGALG00000032052	117.747	8.53323	1.62857e-17	2.16678e-17	ENSGALG00000032052
ENSGALG00000039549	256.466	-6.98291	1.62899e-17	2.16678e-17	SEL1L3
ENSGALG00000007791	8.38355	-39.4305	1.65845e-17	2.20272e-17	OTOP2
ENSGALG00000040291	66.6645	6.25124	1.66168e-17	2.2054e-17	ENSGALG00000040291
ENSGALG00000017167	294.784	6.21107	1.70406e-17	2.25997e-17	SLC35F2
ENSGALG00000011141	25.1652	-9.90719	1.70681e-17	2.26197e-17	ITGB6
ENSGALG00000002765	398.937	-3.739	1.73275e-17	2.29465e-17	NBR1
ENSGALG00000033575	1040.98	4.69478	1.77272e-17	2.34414e-17	EIF2B4
ENSGALG00000029150	97.2501	8.18047	1.78421e-17	2.35589e-17	AK1
ENSGALG00000019755	18.4015	7.67243	1.81202e-17	2.39086e-17	CD300C
ENSGALG00000032847	3421.46	2.88068	1.84148e-17	2.42618e-17	HDGF
ENSGALG00000041973	966.75	6.49833	1.84981e-17	2.43539e-17	PRIM1
ENSGALG00000003065	107.017	3.23169	1.87485e-17	2.46654e-17	NECAB3
ENSGALG00000004702	39.5906	3.85414	1.89484e-17	2.49103e-17	WDR34
ENSGALG00000007149	24.5569	-5.91307	1.91538e-17	2.5162e-17	CYTH3
ENSGALG00000042621	199.129	-6.29271	1.92617e-17	2.52854e-17	HNF4G
ENSGALG00000039917	449.11	5.02281	1.94025e-17	2.54517e-17	EXOSC1
ENSGALG00000007021	40.5895	3.42481	1.95915e-17	2.56809e-17	PCNT
ENSGALG00000023818	53.1904	8.89439	2.00755e-17	2.62962e-17	HSPB9
ENSGALG00000029537	299.704	3.43401	2.06014e-17	2.69656e-17	SNUPN
ENSGALG00000049538	5265.85	8.72275	2.06653e-17	2.70296e-17	RPS28
ENSGALG00000003862	86.3217	-4.67367	2.07641e-17	2.71392e-17	LRRFIP1
ENSGALG00000053468	14.1607	8.07835	2.08299e-17	2.72055e-17	ANKRD66
ENSGALG00000009413	382.97	-3.70942	2.12055e-17	2.7676e-17	BROX
ENSGALG00000033879	392.551	-3.32817	2.14429e-17	2.79657e-17	CAND1
ENSGALG00000021079	154.824	5.62981	2.14795e-17	2.79729e-17	RGS19
ENSGALG00000030878	15198.3	5.13373	2.16412e-17	2.81632e-17	RPLP1
ENSGALG00000003794	435.704	-3.65918	2.17998e-17	2.83492e-17	SLC35E1
ENSGALG00000016205	298.495	-4.52382	2.1926e-17	2.84927e-17	PDXK
ENSGALG00000030118	273.391	4.86412	2.26562e-17	2.94205e-17	PCGF1
ENSGALG00000026940	162.266	5.3714	2.28035e-17	2.95691e-17	TTYH2
ENSGALG00000000745	1186.74	-3.18184	2.30618e-17	2.98826e-17	SLC26A9
ENSGALG00000037441	8855.18	5.60654	2.35676e-17	3.05162e-17	Rps27rt
ENSGALG00000009305	423.87	-3.69538	2.36878e-17	3.06498e-17	LBR
ENSGALG00000026380	574.227	8.48266	2.41862e-17	3.12723e-17	UBE2C
ENSGALG00000007701	3288.47	-5.3566	2.47468e-17	3.19742e-17	B3GNT7
ENSGALG00000033061	22.7875	6.49222	2.49502e-17	3.2214e-17	CAMK2B
ENSGALG00000032856	28.5466	10.859	2.51321e-17	3.24256e-17	GFRA2
ENSGALG00000023294	29169.4	5.97851	2.52093e-17	3.2502e-17	RPLP0
ENSGALG00000042275	15.5671	22.7516	2.57849e-17	3.31966e-17	ENSGALG00000042275
ENSGALG00000050390	262.807	6.73845	2.58711e-17	3.32839e-17	CYB561D2
ENSGALG00000013371	30.3522	29.1828	2.6158e-17	3.3629e-17	S1PR4
ENSGALG00000053766	596.524	5.36795	2.63309e-17	3.38273e-17	BOLA3
ENSGALG00000051479	819.365	5.12822	2.66689e-17	3.42372e-17	CDK5
ENSGALG00000009836	78.0859	-5.84941	2.67256e-17	3.42855e-17	ELMOD2
ENSGALG00000041362	176.28	-8.37053	2.69054e-17	3.44917e-17	SECISBP2L
ENSGALG00000025868	106.156	5.90077	2.73723e-17	3.50654e-17	TAF1C
ENSGALG00000050819	14.8728	18.0616	2.86566e-17	3.66066e-17	ENSGALG00000050819
ENSGALG00000028924	48.7306	8.78162	2.87435e-17	3.66657e-17	S100A16
ENSGALG00000026276	10.9976	49.7658	2.96281e-17	3.77408e-17	TCF15
ENSGALG00000008847	238.376	-4.38037	2.97559e-17	3.78769e-17	VPS54
ENSGALG00000011531	151.936	-6.71519	3.15592e-17	4.00875e-17	APAF1
ENSGALG00000005094	551.788	4.82527	3.20986e-17	4.0744e-17	GRAP
ENSGALG00000030614	1232.59	12.9739	3.22826e-17	4.092e-17	ADH6
ENSGALG00000014537	110.86	-4.53374	3.26921e-17	4.13519e-17	BMF
ENSGALG00000033630	236.209	-5.12397	3.29664e-17	4.16697e-17	LRP12
ENSGALG00000049119	407.529	3.07974	3.34006e-17	4.2189e-17	ZNF638
ENSGALG00000010638	727.652	-3.20631	3.41716e-17	4.31327e-17	CASP3
ENSGALG00000008974	129.231	-4.82411	3.43041e-17	4.32697e-17	USP33
ENSGALG00000011104	27.5718	-5.28396	3.4669e-17	4.36995e-17	GCG
ENSGALG00000015346	1254.8	-4.75015	3.48115e-17	4.38484e-17	NFKBIZ
ENSGALG00000021569	1873.39	6.32263	3.6129e-17	4.54761e-17	C1QA
ENSGALG00000017003	42.5332	4.15029	3.70813e-17	4.66424e-17	MLNR
ENSGALG00000041752	57.2818	8.96662	3.7309e-17	4.68961e-17	CD164L2
ENSGALG00000035068	278.282	-3.89441	3.85447e-17	4.8382e-17	DNAJC13
ENSGALG00000043938	285.919	6.09832	3.8681e-17	4.85193e-17	LIG1
ENSGALG00000044654	136.234	9.35127	3.93056e-17	4.92343e-17	C22orf39
ENSGALG00000005904	571.687	-2.91908	3.93437e-17	4.92479e-17	TMED5
ENSGALG00000000122	28184.9	4.21043	4.01988e-17	5.02485e-17	RACK1
ENSGALG00000016870	67.4531	-10.345	4.07419e-17	5.08921e-17	TMTC4
ENSGALG00000006044	33.6003	10.9737	4.11447e-17	5.13597e-17	MAB21L4
ENSGALG00000008946	41.0602	-5.59672	4.12207e-17	5.1419e-17	NHLRC2
ENSGALG00000003369	715.075	3.77838	4.17991e-17	5.21046e-17	KAT2A
ENSGALG00000039222	37.3673	-7.69492	4.29318e-17	5.34427e-17	DPY19L4
ENSGALG00000033118	413.33	-2.93176	4.30646e-17	5.3571e-17	FAM83H
ENSGALG00000043831	78.7289	5.25827	4.32426e-17	5.37555e-17	LRRC73
ENSGALG00000047276	258.202	5.39988	4.3375e-17	5.3883e-17	ENSGALG00000047276
ENSGALG00000003841	21.4377	4.48252	4.41309e-17	5.47843e-17	ENSGALG00000003841
ENSGALG00000011455	2764.98	5.83699	4.4244e-17	5.48869e-17	RNASE1
ENSGALG00000014421	21.2451	-5.50755	4.46885e-17	5.53622e-17	LCORL
ENSGALG00000035060	791.801	8.05124	4.52082e-17	5.59292e-17	FKBP11
ENSGALG00000002123	15.388	5.07734	4.53452e-17	5.60603e-17	OSCP1
ENSGALG00000041163	1559.15	5.33179	4.58728e-17	5.6635e-17	ABHD17A
ENSGALG00000012546	715.617	5.28973	4.62187e-17	5.70231e-17	MCM5
ENSGALG00000017085	105.212	-2.87816	4.65499e-17	5.73924e-17	SLC7A1
ENSGALG00000041878	1868.76	6.06824	4.70316e-17	5.79073e-17	AQP5
ENSGALG00000016883	90.6738	-7.91392	4.71568e-17	5.80218e-17	DOCK9
ENSGALG00000003907	217.524	-3.03468	4.73207e-17	5.81838e-17	N4BP1
ENSGALG00000047713	28.4005	23.8251	4.78079e-17	5.87429e-17	QPRT
ENSGALG00000029912	182.565	3.48084	4.83177e-17	5.93289e-17	CAMK1
ENSGALG00000030407	130.593	9.73253	4.84547e-17	5.94566e-17	IL6R
ENSGALG00000037735	58.9155	11.0434	4.93246e-17	6.0483e-17	CENPA
ENSGALG00000038972	342.584	2.87469	5.12372e-17	6.2743e-17	ENSGALG00000038972
ENSGALG00000034671	395.768	5.74792	5.17983e-17	6.33558e-17	WDR74
ENSGALG00000036856	266.626	5.5658	5.18341e-17	6.33558e-17	CBX5
ENSGALG00000009249	59.8288	-6.11594	5.24155e-17	6.40068e-17	UBR1
ENSGALG00000027655	7.02536	27.4957	5.31139e-17	6.47775e-17	TRABD2B
ENSGALG00000038951	291.653	7.14993	5.50337e-17	6.70734e-17	RASSF1
ENSGALG00000002932	10181.4	3.53078	5.5631e-17	6.77557e-17	NME2
ENSGALG00000041845	72.9263	3.42757	5.6659e-17	6.89148e-17	ZNF692
ENSGALG00000038529	26.7677	15.9764	5.6814e-17	6.90567e-17	PLPPR3
ENSGALG00000007093	900.342	3.32626	5.97835e-17	7.25197e-17	CYTH1
ENSGALG00000035630	364.192	-3.74932	6.11401e-17	7.41154e-17	UBP1
ENSGALG00000027629	202.793	3.58416	6.13148e-17	7.42773e-17	GNG2
ENSGALG00000033090	6382.72	4.90645	6.18933e-17	7.49278e-17	VDR
ENSGALG00000038923	628.431	-4.72311	6.20007e-17	7.50075e-17	CES3
ENSGALG00000002648	389.99	4.20848	6.25477e-17	7.56186e-17	ENSGALG00000002648
ENSGALG00000055081	64.788	6.82602	6.34946e-17	7.6712e-17	SEMA4C
ENSGALG00000006322	2444.89	-10.6426	6.35882e-17	7.67737e-17	CLCA1
ENSGALG00000009466	361.522	-6.31779	6.40121e-17	7.72338e-17	SEC23IP
ENSGALG00000043058	90.4194	-4.26471	6.43767e-17	7.76219e-17	TBC1D22A
ENSGALG00000035998	6104.62	3.69499	6.45243e-17	7.77479e-17	Wpkci-7
ENSGALG00000006702	1225.08	3.28368	6.73009e-17	8.10394e-17	MFGE8
ENSGALG00000029343	2617.06	3.82494	6.78771e-17	8.16788e-17	EIF3K
ENSGALG00000040908	134.289	2.88748	6.96796e-17	8.37919e-17	HIP1
ENSGALG00000034510	1522.69	3.73008	7.04908e-17	8.47109e-17	VPS16
ENSGALG00000008563	933.227	-2.98982	7.09331e-17	8.51858e-17	ENTPD6
ENSGALG00000030064	237.773	3.52124	7.22661e-17	8.66713e-17	ENSGALG00000030064
ENSGALG00000004771	1157.35	5.63729	7.45658e-17	8.93108e-17	C1QB
ENSGALG00000038515	285.468	3.89637	7.55205e-17	9.03943e-17	LFNG
ENSGALG00000044071	214.679	3.02195	7.57002e-17	9.05493e-17	ABI3
ENSGALG00000017099	26.4288	8.39723	7.66035e-17	9.1569e-17	RASL11A
ENSGALG00000039742	59.2298	14.5667	7.83274e-17	9.3543e-17	CYP21A2
ENSGALG00000007661	45.9455	5.38824	7.83585e-17	9.3543e-17	MYCBPAP
ENSGALG00000031056	433.438	3.86043	7.94476e-17	9.47805e-17	NEMP1
ENSGALG00000001256	739.304	-3.91137	7.97832e-17	9.5118e-17	NLRC5
ENSGALG00000040546	42.0399	-9.57931	8.02523e-17	9.56141e-17	ZNF217
ENSGALG00000038678	707.067	-3.97213	8.13789e-17	9.68924e-17	EPB41L3
ENSGALG00000010507	36.7825	6.56956	8.206e-17	9.75587e-17	FCRLA
ENSGALG00000019228	132.491	-5.02638	8.28189e-17	9.83475e-17	SFT2D2
ENSGALG00000030034	1971.8	20.8032	8.29532e-17	9.83774e-17	G6PC
ENSGALG00000000195	267.428	-7.84546	8.31398e-17	9.85341e-17	SLC23A2
ENSGALG00000004367	19.9729	5.8576	8.32844e-17	9.86406e-17	AWAT1
ENSGALG00000043016	199.124	8.11226	8.37008e-17	9.90688e-17	CD6
ENSGALG00000035254	363.912	4.47128	8.44603e-17	9.98368e-17	RNF31
ENSGALG00000001557	478.307	3.23966	8.55558e-17	1.01066e-16	ACAD8
ENSGALG00000042941	2761.88	5.68064	8.72331e-17	1.0298e-16	MRPL9
ENSGALG00000027592	906.446	2.8867	8.9869e-17	1.05953e-16	ERN2
ENSGALG00000030002	1210.02	4.66442	9.33618e-17	1.09927e-16	KRT18
ENSGALG00000031067	99.9033	8.13869	9.54679e-17	1.12333e-16	TMEM132A
ENSGALG00000002356	120.814	-6.44877	9.57692e-17	1.12615e-16	CMTR2
ENSGALG00000034939	84.9228	6.22768	9.58887e-17	1.12682e-16	PITPNM1
ENSGALG00000032763	260.67	3.74245	9.85257e-17	1.15555e-16	MECR
ENSGALG00000008786	63.0233	-5.917	9.95951e-17	1.16733e-16	NBEAL1
ENSGALG00000036028	204.656	-5.52746	1.06091e-16	1.24106e-16	GNA13
ENSGALG00000029834	513.221	2.93938	1.07094e-16	1.25197e-16	AIF1L
ENSGALG00000043662	22.7899	7.19545	1.07441e-16	1.25441e-16	NDRG4
ENSGALG00000047782	110.717	4.42796	1.07997e-16	1.26008e-16	STRN4
ENSGALG00000007538	1286.3	-51.35	1.09602e-16	1.27799e-16	ENSGALG00000007538
ENSGALG00000050069	13.9954	33.6564	1.11055e-16	1.29409e-16	BMP1
ENSGALG00000019514	8080.23	-3.18101	1.13882e-16	1.32617e-16	CNDP2
ENSGALG00000005638	2062.15	4.1614	1.16883e-16	1.35937e-16	IL27RA
ENSGALG00000034352	479.664	9.33516	1.17733e-16	1.36837e-16	MRPL43
ENSGALG00000008206	111.543	4.51215	1.18107e-16	1.37183e-16	TESC
ENSGALG00000005241	117.521	-4.03837	1.18437e-16	1.37478e-16	DYNC1LI2
ENSGALG00000046929	73.7541	6.47109	1.18873e-16	1.37896e-16	ENSGALG00000046929
ENSGALG00000011139	39.1554	-3.31699	1.19266e-16	1.38262e-16	CCDC85C
ENSGALG00000055006	31.908	6.58686	1.20305e-16	1.39377e-16	AHDC1
ENSGALG00000005685	27.0011	-4.99785	1.22136e-16	1.41228e-16	KSR1
ENSGALG00000009287	133.389	-3.70002	1.23294e-16	1.42474e-16	ATF2
ENSGALG00000035641	287.541	5.10519	1.24277e-16	1.43518e-16	SARS2
ENSGALG00000030647	19.229	27.7685	1.25664e-16	1.45028e-16	MFAP2
ENSGALG00000002362	2326.29	3.80192	1.30262e-16	1.49951e-16	MANF
ENSGALG00000008944	91.096	-3.67082	1.31239e-16	1.50979e-16	FBXO11
ENSGALG00000000638	340.147	4.56638	1.33039e-16	1.52625e-16	UTP4
ENSGALG00000051392	76.8049	9.38033	1.33092e-16	1.52625e-16	CCDC142
ENSGALG00000028996	1114.56	5.04636	1.33707e-16	1.53233e-16	SIGMAR1
ENSGALG00000045878	552.778	3.30933	1.34355e-16	1.53877e-16	MROH8
ENSGALG00000001374	466.365	-2.95474	1.35294e-16	1.54855e-16	SLC35E2B
ENSGALG00000034829	234.926	-4.19917	1.35644e-16	1.55157e-16	PDXDC1
ENSGALG00000011432	627.043	-3.36025	1.36466e-16	1.55999e-16	CDC42BPB
ENSGALG00000034050	639.167	-3.32347	1.3745e-16	1.57024e-16	MTDH
ENSGALG00000037186	2148	5.55034	1.39094e-16	1.58712e-16	DNAJC14
ENSGALG00000048926	981.981	8.13989	1.39104e-16	1.58712e-16	WAS
ENSGALG00000038458	23.4659	13.1186	1.4004e-16	1.5968e-16	LOXL1
ENSGALG00000009842	1216.34	-3.09568	1.40386e-16	1.59872e-16	RASSF3
ENSGALG00000049153	291.06	6.94376	1.40387e-16	1.59872e-16	PDF
ENSGALG00000031839	161.869	6.61354	1.41106e-16	1.60489e-16	SUV39H1
ENSGALG00000038393	1656.14	5.87324	1.42348e-16	1.61799e-16	HLA-DMB
ENSGALG00000037716	10839.7	4.62731	1.426e-16	1.61984e-16	UBA52
ENSGALG00000008661	37.564	21.5331	1.45069e-16	1.64685e-16	CCN1
ENSGALG00000021301	92.0181	5.18734	1.47823e-16	1.67706e-16	TRIM27
ENSGALG00000040308	187.669	4.41558	1.48098e-16	1.67913e-16	BAHCC1
ENSGALG00000030005	141.261	4.03531	1.50119e-16	1.70097e-16	IGSF1
ENSGALG00000029024	113.284	8.43285	1.59852e-16	1.80785e-16	TCF21
ENSGALG00000042766	101.094	-6.95193	1.60032e-16	1.80876e-16	TRAPPC9
ENSGALG00000002892	64.8077	-3.0183	1.62446e-16	1.83488e-16	SLC22A9
ENSGALG00000007994	80.5553	-6.48206	1.62642e-16	1.83596e-16	PARD6B
ENSGALG00000008162	252.174	-4.29005	1.65229e-16	1.86283e-16	FBH1
ENSGALG00000036259	60.3351	-10.6119	1.67906e-16	1.89149e-16	EPG5
ENSGALG00000039536	88.673	41.4619	1.67981e-16	1.89149e-16	PPDPFL
ENSGALG00000034918	188.582	5.80871	1.69271e-16	1.90483e-16	ENSGALG00000034918
ENSGALG00000039964	595.182	6.05214	1.7073e-16	1.92005e-16	ENSGALG00000039964
ENSGALG00000052084	24.2232	8.18188	1.70837e-16	1.92006e-16	SUN5
ENSGALG00000053058	1995.49	6.08363	1.72115e-16	1.93321e-16	LAMTOR2
ENSGALG00000034358	16084.5	6.41633	1.75662e-16	1.97182e-16	RETSAT
ENSGALG00000052746	673.153	5.65293	1.76296e-16	1.97772e-16	ENSGALG00000052746
ENSGALG00000011291	144.407	-3.5035	1.76623e-16	1.98015e-16	NR1D2
ENSGALG00000010406	85.2366	4.94419	1.77369e-16	1.98728e-16	TMEM63C
ENSGALG00000017125	51.7145	-4.49222	1.78213e-16	1.9955e-16	MICU2
ENSGALG00000036831	166.649	158.776	1.78403e-16	1.99639e-16	ENSGALG00000036831
ENSGALG00000042782	33.0247	8.28083	1.7878e-16	1.99937e-16	ENSGALG00000042782
ENSGALG00000029270	27.4412	4.27362	1.82377e-16	2.03456e-16	GATA3
ENSGALG00000042232	179.152	3.77748	1.83047e-16	2.04076e-16	PSMG4
ENSGALG00000011024	165.648	-3.1676	1.85167e-16	2.06185e-16	CACHD1
ENSGALG00000006167	127.161	-3.67152	1.85463e-16	2.06387e-16	LRRC8B
ENSGALG00000038189	1781.79	5.5788	1.87594e-16	2.0863e-16	BABAM1
ENSGALG00000031210	37.5402	-3.02415	1.8841e-16	2.09409e-16	ANKRD13C
ENSGALG00000054971	1251.86	5.43525	1.9126e-16	2.12446e-16	ARHGAP30
ENSGALG00000051548	30.4739	4.53055	1.92746e-16	2.13928e-16	ENSGALG00000051548
ENSGALG00000048776	26.8881	7.83299	1.92832e-16	2.13928e-16	ODF3
ENSGALG00000046811	2978.11	5.0387	1.93051e-16	2.1404e-16	STIP1
ENSGALG00000006773	189.298	4.38165	1.98566e-16	2.19684e-16	TRMT12
ENSGALG00000000438	248.033	-6.92734	1.98629e-16	2.19684e-16	ERMP1
ENSGALG00000006236	26.3512	-6.8449	1.98876e-16	2.19824e-16	TPH1
ENSGALG00000002678	67.4072	5.28075	2.01325e-16	2.22258e-16	ENSGALG00000002678
ENSGALG00000049007	11.5022	13.0994	2.02289e-16	2.23185e-16	ENSGALG00000049007
ENSGALG00000010716	141.92	-3.2913	2.09634e-16	2.31149e-16	AGA
ENSGALG00000026070	433.235	5.26327	2.12513e-16	2.34179e-16	ENSGALG00000026070
ENSGALG00000041684	50.189	-5.78199	2.12692e-16	2.34234e-16	FBXO30
ENSGALG00000008163	262.864	-6.07598	2.14235e-16	2.35758e-16	PSME4
ENSGALG00000039037	268.151	-3.66965	2.14337e-16	2.35758e-16	PICALM
ENSGALG00000004956	6775.57	-2.88068	2.14842e-16	2.36025e-16	GPI
ENSGALG00000026698	263.949	4.29843	2.18675e-16	2.39944e-16	FEV
ENSGALG00000050047	131.442	5.2871	2.29103e-16	2.50929e-16	VARS2
ENSGALG00000040754	47.877	24.1982	2.29503e-16	2.51215e-16	CYP1C1
ENSGALG00000013710	408.791	-3.46896	2.32098e-16	2.53747e-16	SNX9
ENSGALG00000053670	49.3673	-3.00035	2.38359e-16	2.60434e-16	MEGF9
ENSGALG00000024378	101.584	5.40891	2.40118e-16	2.62198e-16	ZNF414
ENSGALG00000027986	241.396	-3.93865	2.43199e-16	2.65401e-16	NIPAL1
ENSGALG00000037904	486.372	4.43567	2.5042e-16	2.73117e-16	EIF4EBP2
ENSGALG00000039779	2919.1	4.92745	2.51889e-16	2.74553e-16	NUDT16L1
ENSGALG00000007409	18.4728	10.0594	2.52776e-16	2.75353e-16	SCN4B
ENSGALG00000032499	480.041	3.42198	2.53136e-16	2.75579e-16	ANAPC15
ENSGALG00000050256	15.0132	14.9601	2.55357e-16	2.7783e-16	TRPT1
ENSGALG00000020805	395.789	-3.9297	2.55651e-16	2.77982e-16	LRRC8D
ENSGALG00000014836	184.265	-4.90685	2.61508e-16	2.84155e-16	LPIN2
ENSGALG00000022622	11.8193	12.1801	2.61643e-16	2.84155e-16	HOXA4
ENSGALG00000047290	31.3831	18.7475	2.62563e-16	2.84983e-16	KIAA1755
ENSGALG00000042030	34.2994	24.2024	2.69723e-16	2.92403e-16	P4HA3
ENSGALG00000036949	434.031	2.86812	2.71809e-16	2.94487e-16	ASAP3
ENSGALG00000015138	107.351	-3.22478	2.727e-16	2.95275e-16	CEMIP2
ENSGALG00000000632	132.48	5.42762	2.74246e-16	2.96722e-16	CHTF8
ENSGALG00000005079	284.443	-6.45687	2.74366e-16	2.96722e-16	VCL
ENSGALG00000009859	157.891	-6.48721	2.75841e-16	2.9814e-16	TBC1D30
ENSGALG00000029731	2439	6.00441	2.77272e-16	2.99507e-16	TPP1
ENSGALG00000015904	638.394	-3.92277	2.79947e-16	3.02215e-16	TMEM30A
ENSGALG00000036806	14.7954	6.71862	2.88056e-16	3.10598e-16	GDF11
ENSGALG00000006361	65.5562	15.7345	2.88967e-16	3.113e-16	NEU4
ENSGALG00000003821	25.6274	12.4369	2.89144e-16	3.113e-16	RAMP1
ENSGALG00000040730	36.5079	4.0264	2.89225e-16	3.113e-16	RXRG
ENSGALG00000010783	146.914	-3.26599	2.90589e-16	3.12582e-16	CPSF2
ENSGALG00000050229	155.25	10.1279	2.9233e-16	3.14267e-16	PEX19
ENSGALG00000044330	796.214	-4.07204	2.94984e-16	3.16932e-16	BTN2A1
ENSGALG00000054345	31.2968	-3.6958	2.96645e-16	3.18527e-16	RFK
ENSGALG00000040182	29.9037	4.64133	2.99071e-16	3.20941e-16	GAMT
ENSGALG00000030185	198.768	-3.16919	3.01693e-16	3.23178e-16	PTDSS1
ENSGALG00000009428	561.062	-3.4849	3.06095e-16	3.27506e-16	SUSD6
ENSGALG00000049949	271.587	7.3824	3.06657e-16	3.27912e-16	ENSGALG00000049949
ENSGALG00000008983	88.1659	-4.55054	3.10124e-16	3.31423e-16	GNB4
ENSGALG00000034067	9.09297	14.118	3.18339e-16	3.398e-16	FMOD
ENSGALG00000033867	118.273	5.81547	3.21871e-16	3.43367e-16	PCOLCE
ENSGALG00000050725	2183.84	5.48852	3.25959e-16	3.47523e-16	SVBP
ENSGALG00000008485	318.225	-3.12241	3.29416e-16	3.51001e-16	CCNYL1
ENSGALG00000049239	537.857	7.43726	3.45166e-16	3.67349e-16	ENSGALG00000049239
ENSGALG00000030097	352.71	4.20893	3.47328e-16	3.69432e-16	RCC1
ENSGALG00000028341	193.423	9.09452	3.48979e-16	3.7097e-16	MADCAM1
ENSGALG00000002461	23.6196	14.1775	3.56923e-16	3.79191e-16	MMP17
ENSGALG00000033857	3151.45	7.21307	3.59025e-16	3.812e-16	NAT8
ENSGALG00000025788	81.2937	4.87801	3.61759e-16	3.83877e-16	CACNB1
ENSGALG00000002893	17.9954	39.7425	3.64193e-16	3.86232e-16	STC2
ENSGALG00000027897	23.8235	10.0991	3.77042e-16	3.9939e-16	DTX1
ENSGALG00000031916	135.526	4.17203	3.84455e-16	4.06627e-16	ZP1
ENSGALG00000040464	88.609	-2.92465	3.849e-16	4.06759e-16	STRN3
ENSGALG00000011180	123.314	-4.16713	3.97277e-16	4.19348e-16	FAM120B
ENSGALG00000035561	155.967	-4.73937	4.02507e-16	4.24621e-16	CPNE3
ENSGALG00000004274	19.1681	4.3904	4.03031e-16	4.24925e-16	TWIST2
ENSGALG00000046965	252.184	8.75053	4.09036e-16	4.30753e-16	PMF1
ENSGALG00000012873	144.842	-7.01722	4.28498e-16	4.5046e-16	SERPINB5
ENSGALG00000048210	16.4102	10.2057	4.54315e-16	4.7649e-16	LTBP4
ENSGALG00000052451	53.6696	5.42865	4.56334e-16	4.78329e-16	ENSGALG00000052451
ENSGALG00000014860	247.656	-4.26521	4.5911e-16	4.80959e-16	YES1
ENSGALG00000005340	174.73	-2.95421	4.69479e-16	4.91252e-16	SLC35A3
ENSGALG00000026983	16.9856	16.1182	4.80613e-16	5.0203e-16	CHRD
ENSGALG00000034475	4734.45	3.93103	5.03015e-16	5.23981e-16	EIF3G
ENSGALG00000047833	298.055	6.42566	5.0308e-16	5.23981e-16	MED11
ENSGALG00000035013	95.3033	-5.19297	5.03992e-16	5.24629e-16	WDR11
ENSGALG00000046988	12.6998	8.16581	5.09826e-16	5.30396e-16	PAQR5
ENSGALG00000016779	36.7138	-3.36769	5.14512e-16	5.34574e-16	RNF149
ENSGALG00000008934	44.6807	-5.36038	5.14731e-16	5.34574e-16	PIK3CA
ENSGALG00000002667	56.6405	5.98435	5.17176e-16	5.36805e-16	OLFML2B
ENSGALG00000008956	34.3473	-6.25322	5.23279e-16	5.42827e-16	CCDC186
ENSGALG00000036175	101.476	6.49769	5.35503e-16	5.5487e-16	CAPG
ENSGALG00000031589	179.067	-3.22455	5.453e-16	5.64373e-16	ZNF592
ENSGALG00000021285	280.191	6.16079	5.46422e-16	5.6521e-16	UNG
ENSGALG00000004663	137.813	-6.21478	5.48294e-16	5.66822e-16	ARFGEF2
ENSGALG00000039815	89.8537	-6.24401	5.51065e-16	5.69035e-16	MARF1
ENSGALG00000041392	207.028	-5.04223	5.56461e-16	5.74278e-16	ENSGALG00000041392
ENSGALG00000033185	2076.26	5.27141	5.58472e-16	5.76024e-16	TAZ
ENSGALG00000014938	555.507	-5.15514	5.66627e-16	5.83768e-16	ABHD3
ENSGALG00000008007	79.7273	10.2565	5.70309e-16	5.87193e-16	ITGA11
ENSGALG00000036263	417.324	5.75668	5.81152e-16	5.97709e-16	ENSGALG00000036263
ENSGALG00000032854	410.415	8.4295	5.82325e-16	5.98574e-16	ACP5
ENSGALG00000037802	121.101	6.94795	5.83781e-16	5.99729e-16	ENSGALG00000037802
ENSGALG00000007665	220.173	4.34098	5.87051e-16	6.02745e-16	POLE
ENSGALG00000053867	61.0511	-2.85472	6.07839e-16	6.22673e-16	MTCL1
ENSGALG00000008257	326.439	3.78496	6.08469e-16	6.22965e-16	MERTK
ENSGALG00000016053	110.766	-4.01966	6.141e-16	6.28374e-16	DYRK1A
ENSGALG00000015496	373.232	-4.10098	6.23e-16	6.37119e-16	CHMP2B
ENSGALG00000009494	50.6743	-3.13085	6.33971e-16	6.47972e-16	THAP5
ENSGALG00000010089	176.151	5.2551	6.34903e-16	6.48557e-16	DPH2
ENSGALG00000032658	951.47	3.28134	6.40462e-16	6.53866e-16	FMNL1
ENSGALG00000021193	477.627	-3.73409	6.4178e-16	6.5484e-16	STARD5
ENSGALG00000016608	12.1385	5.63972	6.42814e-16	6.55525e-16	ADCY3
ENSGALG00000009961	330.833	-3.32609	6.4758e-16	6.60012e-16	ABCE1
ENSGALG00000035094	4977.97	-4.43411	6.51238e-16	6.63366e-16	CDH17
ENSGALG00000054964	2925.84	-31.8388	6.63322e-16	6.74533e-16	ENSGALG00000054964
ENSGALG00000000684	36.0716	5.17288	6.82203e-16	6.93343e-16	KLHDC8A
ENSGALG00000004375	517.796	-3.25213	6.94477e-16	7.04627e-16	VPS35
ENSGALG00000018344	10.733	9.03795	6.9978e-16	7.09609e-16	MIR142
ENSGALG00000030344	37.1006	11.0706	7.073e-16	7.16429e-16	ISYNA1
ENSGALG00000005357	1312.86	-3.96541	7.1118e-16	7.19955e-16	COPB2
ENSGALG00000040258	1753.16	4.6114	7.13481e-16	7.21879e-16	FARSA
ENSGALG00000038219	590.949	3.5866	7.1542e-16	7.23435e-16	NAA40
ENSGALG00000012185	81.3521	-2.9469	7.21691e-16	7.28553e-16	PLA2G12A
ENSGALG00000008503	588.374	5.01581	7.2683e-16	7.3333e-16	ALG3
ENSGALG00000002142	40.6083	-5.27881	7.2823e-16	7.3414e-16	DGKQ
ENSGALG00000051458	184.834	5.256	7.28445e-16	7.3414e-16	EHBP1L1
ENSGALG00000001559	38.9672	67.1819	7.58521e-16	7.62747e-16	POMZP3
ENSGALG00000002591	2622.35	3.35216	7.72194e-16	7.76063e-16	POLR2E
ENSGALG00000042733	56.3403	7.10322	7.7628e-16	7.78869e-16	CYB5D1
ENSGALG00000037029	39.9181	6.88231	7.77838e-16	7.79999e-16	ENSGALG00000037029
ENSGALG00000010083	29.5568	5.49385	7.95096e-16	7.96862e-16	ST3GAL3
ENSGALG00000038018	501.976	3.15469	8.01647e-16	8.02982e-16	DNMT1
ENSGALG00000036659	88.0837	9.28877	8.04631e-16	8.05523e-16	NDUFAF8
ENSGALG00000013795	97.8584	-3.04365	8.13871e-16	8.14322e-16	HIVEP2
ENSGALG00000002655	67.3424	-5.66561	8.33706e-16	8.33244e-16	ITGAV
ENSGALG00000048767	25.2231	16.3984	8.42742e-16	8.41809e-16	ENSGALG00000048767
ENSGALG00000022909	30.838	-5.4543	8.47471e-16	8.46065e-16	PTPN3
ENSGALG00000015071	105.346	-2.93955	8.52716e-16	8.50831e-16	FOCAD
ENSGALG00000031212	1150.03	3.72669	8.69837e-16	8.66955e-16	MGAT2
ENSGALG00000043929	2172.75	3.74263	8.77502e-16	8.74113e-16	HNRNPL
ENSGALG00000034100	98.33	-4.80541	9.23216e-16	9.17623e-16	UACA
ENSGALG00000002929	316.339	-3.69225	9.501e-16	9.42943e-16	TRIP12
ENSGALG00000009048	42.7528	-5.80245	9.50705e-16	9.42943e-16	ABLIM1
ENSGALG00000030162	219.566	-4.08648	9.65046e-16	9.56042e-16	IQGAP1
ENSGALG00000010934	79.8158	-4.47598	1.00304e-15	9.92591e-16	PATJ
ENSGALG00000038223	16.3735	9.27421	1.00612e-15	9.95091e-16	WHRN
ENSGALG00000005703	893.197	-3.41301	1.0085e-15	9.9636e-16	SLC30A4
ENSGALG00000011320	176.351	-4.24666	1.01028e-15	9.97573e-16	TMCC3
ENSGALG00000010044	18.3262	5.70799	1.0186e-15	1.00523e-15	KCNMB4
ENSGALG00000003589	845.21	5.45197	1.04341e-15	1.02915e-15	VTN
ENSGALG00000041120	107.165	4.12919	1.05887e-15	1.04326e-15	METTL24
ENSGALG00000039648	78.417	5.71135	1.06489e-15	1.04863e-15	ENSGALG00000039648
ENSGALG00000037888	93.6016	5.79961	1.11022e-15	1.08969e-15	TBXA2R
ENSGALG00000008026	73.9465	-3.1224	1.12669e-15	1.10465e-15	SPATA2
ENSGALG00000052271	31.8509	4.46565	1.13647e-15	1.11231e-15	SLC23A3
ENSGALG00000043573	1045.36	-3.26343	1.13712e-15	1.11231e-15	CHMP4C
ENSGALG00000034374	323.472	-3.38691	1.13736e-15	1.11231e-15	STX7
ENSGALG00000006052	113.422	-3.04352	1.13757e-15	1.11231e-15	WDR48
ENSGALG00000009505	83.7591	-4.46315	1.14313e-15	1.11714e-15	PNPLA8
ENSGALG00000016889	23.5441	-3.81433	1.14599e-15	1.11932e-15	RAP2A
ENSGALG00000054937	9.09352	-10.6462	1.14981e-15	1.12245e-15	ENSGALG00000054937
ENSGALG00000049006	12.7711	8.13435	1.17135e-15	1.14162e-15	ENSGALG00000049006
ENSGALG00000005418	131.942	-5.61992	1.19285e-15	1.16133e-15	FRRS1
ENSGALG00000009795	167.259	-4.17365	1.19783e-15	1.16554e-15	MON2
ENSGALG00000024470	11.3441	22.8415	1.20658e-15	1.17343e-15	CCLI5
ENSGALG00000033660	135.342	-3.93612	1.21657e-15	1.18251e-15	PRDM10
ENSGALG00000040759	341.289	7.00324	1.22141e-15	1.18615e-15	CPXM1
ENSGALG00000021637	394.598	3.87484	1.22163e-15	1.18615e-15	WDR18
ENSGALG00000027712	3992.16	4.62524	1.22713e-15	1.19084e-15	SLAMF8
ENSGALG00000004533	205.617	-3.13132	1.22788e-15	1.19093e-15	KIAA2013
ENSGALG00000039872	29.5749	10.8746	1.2333e-15	1.19554e-15	PDLIM4
ENSGALG00000042552	107.772	-5.1182	1.24933e-15	1.21044e-15	TJP1
ENSGALG00000052471	2202.6	6.12931	1.25399e-15	1.2143e-15	MRPS21
ENSGALG00000000999	226.758	4.33639	1.25745e-15	1.21699e-15	ZNF319
ENSGALG00000000934	50.4543	-2.84699	1.28355e-15	1.24092e-15	ZBTB43
ENSGALG00000054277	11.3485	14.9921	1.2866e-15	1.2432e-15	ENSGALG00000054277
ENSGALG00000028600	20443.3	4.45864	1.33921e-15	1.29335e-15	PPIA
ENSGALG00000049626	668.551	5.3527	1.34088e-15	1.29427e-15	KIFC1
ENSGALG00000014176	8184.46	9.66728	1.34441e-15	1.2963e-15	PLA2G2E
ENSGALG00000054738	31.0476	5.49897	1.34636e-15	1.29748e-15	ENSGALG00000054738
ENSGALG00000004476	588.964	8.913	1.3604e-15	1.31031e-15	SEMA3G
ENSGALG00000027899	111.063	9.28754	1.36892e-15	1.31782e-15	ENSGALG00000027899
ENSGALG00000041568	112.936	-4.57909	1.39949e-15	1.34652e-15	AVL9
ENSGALG00000015546	84.643	-7.44693	1.40394e-15	1.35009e-15	TBC1D14
ENSGALG00000035334	377289	3.01678	1.44543e-15	1.38925e-15	MT-CO3
ENSGALG00000029679	117.632	-4.68472	1.48971e-15	1.42952e-15	PLEKHA7
ENSGALG00000006978	124.097	-2.8506	1.49781e-15	1.43653e-15	APOOL
ENSGALG00000041323	80.3595	7.82763	1.52092e-15	1.4556e-15	SPC24
ENSGALG00000055087	44.3274	3.93645	1.53653e-15	1.46976e-15	ENSGALG00000055087
ENSGALG00000032526	259.32	-3.43164	1.54403e-15	1.47537e-15	B3GNT5
ENSGALG00000004049	153.639	-2.95043	1.57086e-15	1.50022e-15	ITFG1
ENSGALG00000027630	73.7956	4.71903	1.60077e-15	1.52716e-15	NPR2
ENSGALG00000050459	1314.28	7.02969	1.60246e-15	1.52797e-15	DUSP23
ENSGALG00000026734	421.545	3.81758	1.62192e-15	1.54407e-15	GABPB2
ENSGALG00000002818	1186.81	-3.32841	1.65689e-15	1.57653e-15	VAT1
ENSGALG00000050299	5.81979	26.0432	1.67968e-15	1.59497e-15	ENSGALG00000050299
ENSGALG00000011456	77.3868	-3.69504	1.6798e-15	1.59497e-15	CDK17
ENSGALG00000036942	50.2618	5.52468	1.68455e-15	1.5978e-15	KCNA3
ENSGALG00000054564	99.3939	-3.1254	1.70385e-15	1.61526e-15	KLHL15
ENSGALG00000007320	12.6635	9.78301	1.7245e-15	1.63302e-15	FXYD2
ENSGALG00000015064	61.9166	-3.89254	1.72646e-15	1.63326e-15	TTC39C
ENSGALG00000008516	349.566	20.1986	1.74755e-15	1.65234e-15	CPO
ENSGALG00000017021	199.853	-5.90094	1.75519e-15	1.65783e-15	ATP7B
ENSGALG00000003144	723.188	-5.57462	1.75975e-15	1.66127e-15	TRIM25
ENSGALG00000040340	284.13	6.22028	1.76221e-15	1.66186e-15	PCYOX1L
ENSGALG00000036093	1108.35	3.9112	1.76556e-15	1.66414e-15	PTPN7
ENSGALG00000015348	59.919	-3.653	1.78562e-15	1.68218e-15	ALCAM
ENSGALG00000008538	83.965	6.03104	1.80011e-15	1.69405e-15	GINS1
ENSGALG00000006792	14.4198	13.9086	1.81031e-15	1.70277e-15	VSTM2L
ENSGALG00000027658	13.2062	10.6711	1.86456e-15	1.75196e-15	TESK1
ENSGALG00000003487	178.01	-3.15047	1.8681e-15	1.75438e-15	RAB8B
ENSGALG00000036955	1102.1	3.93964	1.88247e-15	1.76695e-15	NEDD8
ENSGALG00000035260	521.699	4.68069	1.90356e-15	1.78489e-15	RBM14
ENSGALG00000048115	36.8777	4.85328	1.90743e-15	1.7876e-15	OLFM2
ENSGALG00000053399	31.7199	-4.37527	1.91889e-15	1.79741e-15	DHX57
ENSGALG00000006440	8.05993	90.3052	1.95955e-15	1.83454e-15	ENSGALG00000006440
ENSGALG00000006836	320.302	4.9972	1.98706e-15	1.85933e-15	SNX21
ENSGALG00000043570	707.802	-3.51557	1.99146e-15	1.86198e-15	SGK3
ENSGALG00000044226	65.2667	6.44123	1.99196e-15	1.86198e-15	CD209
ENSGALG00000009320	207.717	-6.35673	2.00264e-15	1.87099e-15	PSEN1
ENSGALG00000004244	168.715	-3.39636	2.01686e-15	1.88233e-15	TTPAL
ENSGALG00000010620	95.5545	-3.03959	2.02492e-15	1.88888e-15	SPAST
ENSGALG00000014435	1433.05	3.4092	2.04109e-15	1.90298e-15	MRPL51
ENSGALG00000054319	103.939	-3.54147	2.06736e-15	1.92646e-15	ELOVL6
ENSGALG00000048315	32.0449	5.95669	2.077e-15	1.93347e-15	ENSGALG00000048315
ENSGALG00000035923	1505.97	4.81168	2.08036e-15	1.93559e-15	MTMR11
ENSGALG00000039878	326.826	3.00191	2.09691e-15	1.94998e-15	TFEB
ENSGALG00000000576	177.29	5.39439	2.15739e-15	2.00519e-15	RRNAD1
ENSGALG00000053583	208.298	4.76074	2.20319e-15	2.04461e-15	KMT5C
ENSGALG00000048501	15.8403	7.96615	2.21297e-15	2.05157e-15	ENSGALG00000048501
ENSGALG00000009170	53.4644	-5.50234	2.24784e-15	2.08176e-15	NCEH1
ENSGALG00000045029	54.391	6.71509	2.25575e-15	2.08694e-15	ENSGALG00000045029
ENSGALG00000038527	135.003	4.44539	2.26911e-15	2.09823e-15	CARMIL3
ENSGALG00000010192	85.6248	-2.89282	2.29538e-15	2.12035e-15	FBXO33
ENSGALG00000000542	3566.84	4.28433	2.31824e-15	2.14037e-15	ZNF593
ENSGALG00000004273	57.9595	-3.11396	2.37804e-15	2.19222e-15	RALGPS2
ENSGALG00000040247	444.977	4.16424	2.39818e-15	2.20966e-15	AIP
ENSGALG00000016980	101.521	-5.10488	2.50213e-15	2.30308e-15	COG3
ENSGALG00000011185	39.3636	-4.0122	2.53856e-15	2.33542e-15	PLEKHA8
ENSGALG00000013506	1041.63	2.95125	2.56637e-15	2.35861e-15	MED24
ENSGALG00000042077	1593.16	5.86714	2.57574e-15	2.36601e-15	HIC1
ENSGALG00000017558	490.877	3.90444	2.65045e-15	2.43092e-15	ENSGALG00000017558
ENSGALG00000008559	53.9635	-3.76879	2.67818e-15	2.45511e-15	CUL4B
ENSGALG00000037043	183.992	4.18996	2.72755e-15	2.4991e-15	PIK3C2B
ENSGALG00000034311	58.6795	-7.24079	2.74145e-15	2.50929e-15	BTBD7
ENSGALG00000006652	51.273	-4.11985	2.78541e-15	2.54824e-15	DIP2C
ENSGALG00000052519	1251.61	5.16017	2.80297e-15	2.5617e-15	ENSGALG00000052519
ENSGALG00000010497	13.0039	11.8785	2.81308e-15	2.56964e-15	SLC29A4
ENSGALG00000028084	4153.52	5.06736	2.85353e-15	2.60527e-15	FAAH2
ENSGALG00000028530	249.753	-3.12865	2.87924e-15	2.62742e-15	PRKACB
ENSGALG00000030598	83.3397	-5.33277	2.90982e-15	2.65264e-15	BTAF1
ENSGALG00000030379	53.8192	-4.31243	2.93209e-15	2.67159e-15	LMBR1
ENSGALG00000044705	1369.63	4.92618	2.93688e-15	2.67461e-15	TIMM50
ENSGALG00000039755	653.219	6.04774	2.94041e-15	2.67647e-15	ENSGALG00000039755
ENSGALG00000031920	29.2938	10.5495	2.94208e-15	2.67664e-15	FOXF2
ENSGALG00000001467	160.029	-8.94052	3.0094e-15	2.73376e-15	ANKFY1
ENSGALG00000027823	179.973	3.73916	3.02857e-15	2.74979e-15	TFAP4
ENSGALG00000009410	221.01	-3.32031	3.03864e-15	2.75615e-15	PEX1
ENSGALG00000016362	114.829	-3.05094	3.04827e-15	2.7635e-15	SH3YL1
ENSGALG00000035282	23.1611	6.84766	3.09105e-15	2.79806e-15	IGF2
ENSGALG00000040292	179.126	3.43337	3.10396e-15	2.80834e-15	FMO4
ENSGALG00000047792	1009.4	4.43845	3.11107e-15	2.81336e-15	SELENOM
ENSGALG00000001637	79.0391	-3.69534	3.17668e-15	2.86982e-15	PSMD5
ENSGALG00000039315	3401.21	4.31684	3.1892e-15	2.87969e-15	MARS
ENSGALG00000042759	25.415	-4.91539	3.31125e-15	2.98541e-15	PRKY
ENSGALG00000037051	33.8414	6.35456	3.32882e-15	2.99826e-15	ODF3
ENSGALG00000010371	650.451	-3.87499	3.35588e-15	3.02113e-15	FAM13A
ENSGALG00000033694	5517.78	6.89139	3.37631e-15	3.03801e-15	IFI30
ENSGALG00000010752	20.5916	6.47459	3.38263e-15	3.04218e-15	CDCP2
ENSGALG00000022874	50.1589	-3.35375	3.39329e-15	3.05024e-15	RAB31
ENSGALG00000001253	68.4979	-4.05879	3.42763e-15	3.07958e-15	RC3H2
ENSGALG00000037519	75.0941	3.32518	3.43043e-15	3.08056e-15	C1orf35
ENSGALG00000003549	1062.33	3.92886	3.54846e-15	3.17732e-15	MTG1
ENSGALG00000006138	1231.92	-4.07492	3.54874e-15	3.17732e-15	HELZ2
ENSGALG00000014616	242.99	21.6384	3.57829e-15	3.19901e-15	MT4
ENSGALG00000047878	10.1639	13.4949	3.59913e-15	3.21605e-15	LRRC37A
ENSGALG00000026449	146.333	8.44196	3.69854e-15	3.29835e-15	H2AFX
ENSGALG00000033064	359.597	-3.19581	3.76395e-15	3.35337e-15	DDX6
ENSGALG00000031130	84.9476	-7.97501	3.96362e-15	3.52257e-15	GGH
ENSGALG00000002771	25558.8	3.89139	4.06902e-15	3.61446e-15	CRIP1
ENSGALG00000005861	668.952	3.65504	4.11706e-15	3.65534e-15	ENSGALG00000005861
ENSGALG00000004590	447.874	-2.85759	4.20745e-15	3.73192e-15	CLCN6
ENSGALG00000005006	156.313	-3.56981	4.21192e-15	3.73404e-15	UBA2
ENSGALG00000003082	421.115	4.57761	4.23987e-15	3.75698e-15	DPH1
ENSGALG00000005849	1414.76	6.49548	4.24862e-15	3.76288e-15	PPDPF
ENSGALG00000002165	33.999	-4.62159	4.25227e-15	3.76427e-15	UNC13B
ENSGALG00000002182	87.6994	-3.93761	4.30754e-15	3.81133e-15	NR5A2
ENSGALG00000031843	424.926	-5.31548	4.35411e-15	3.85064e-15	ARHGAP18
ENSGALG00000042589	1358.51	6.70741	4.37087e-15	3.86357e-15	TMEM167B
ENSGALG00000052302	15.4464	4.81218	4.41878e-15	3.9002e-15	ENSGALG00000052302
ENSGALG00000035911	73.6848	3.37566	4.42913e-15	3.90742e-15	CBX4
ENSGALG00000047182	109.317	4.56013	4.47944e-15	3.94987e-15	ACHE
ENSGALG00000034044	131.212	-3.38416	4.48971e-15	3.957e-15	TBC1D12
ENSGALG00000032734	445.463	-2.83887	4.5315e-15	3.99188e-15	RNF139
ENSGALG00000012857	26.1109	4.69672	4.55548e-15	4.00909e-15	DENND2A
ENSGALG00000052682	83.8612	2.86715	4.57025e-15	4.02013e-15	ZSWIM1
ENSGALG00000047498	302.046	3.74627	4.60308e-15	4.04703e-15	HNRNPUL1
ENSGALG00000028471	2593.43	3.16315	4.63602e-15	4.07401e-15	CNPY3
ENSGALG00000002470	159.249	8.79479	4.71918e-15	4.14507e-15	ENSGALG00000002470
ENSGALG00000006857	738.617	3.72828	4.89017e-15	4.29317e-15	SPATA20
ENSGALG00000008457	418.328	-3.21571	4.93787e-15	4.33294e-15	RIN2
ENSGALG00000005934	648.825	9.75416	4.99155e-15	4.37791e-15	SLC22A13
ENSGALG00000029523	373.697	-3.18949	4.9962e-15	4.37986e-15	RAD21
ENSGALG00000035760	468.187	3.69245	5.00377e-15	4.38437e-15	LENG8
ENSGALG00000030824	699.579	4.30502	5.03575e-15	4.41025e-15	SF3B5
ENSGALG00000049677	154.576	5.47999	5.11991e-15	4.47961e-15	HGH1
ENSGALG00000041454	120.61	2.86591	5.18209e-15	4.53182e-15	DNMT3A
ENSGALG00000006144	336.442	3.36698	5.23421e-15	4.57518e-15	CDK10
ENSGALG00000050416	65.9648	4.50941	5.24251e-15	4.58022e-15	SYDE1
ENSGALG00000037939	394.899	4.68637	5.24801e-15	4.5828e-15	ADGRG1
ENSGALG00000029000	117.58	8.74312	5.32341e-15	4.64599e-15	HYAL3
ENSGALG00000005772	404.28	2.91057	5.45207e-15	4.74951e-15	BOK
ENSGALG00000002517	193.999	8.65359	5.48418e-15	4.77518e-15	TMEM35B
ENSGALG00000028046	809.448	-5.61088	5.6347e-15	4.89443e-15	INSIG2
ENSGALG00000030791	35.6444	-4.48551	5.7608e-15	4.99915e-15	DIAPH2
ENSGALG00000053516	40.7032	7.26151	5.88115e-15	5.10114e-15	ENSGALG00000053516
ENSGALG00000016508	185.425	3.33413	5.89138e-15	5.10756e-15	ENSGALG00000016508
ENSGALG00000043823	889.208	6.55394	5.99098e-15	5.19142e-15	ECSIT
ENSGALG00000006776	18.5557	6.66442	6.11606e-15	5.29218e-15	KLHDC8B
ENSGALG00000032808	38.6362	-3.33797	6.25356e-15	5.40598e-15	NAA16
ENSGALG00000005644	931.217	4.66842	6.38716e-15	5.51882e-15	MYO1G
ENSGALG00000003695	26.9447	-3.6811	6.47298e-15	5.5903e-15	MINPP1
ENSGALG00000002605	1341.97	4.74488	6.48135e-15	5.59217e-15	MRPL17
ENSGALG00000052672	427.336	3.6003	6.50914e-15	5.61348e-15	NAA38
ENSGALG00000016768	38.6126	-4.31509	6.60578e-15	5.6941e-15	LONRF2
ENSGALG00000036283	1107.48	4.05446	6.61885e-15	5.70264e-15	RBM8A
ENSGALG00000012790	669.184	-3.19901	6.793e-15	5.84989e-15	DSP
ENSGALG00000002710	600.74	-4.41153	7.02959e-15	6.04498e-15	IPMK
ENSGALG00000051365	53.9083	-3.81631	7.23984e-15	6.22282e-15	ENSGALG00000051365
ENSGALG00000031796	113.015	-3.61474	7.27329e-15	6.24562e-15	SP3
ENSGALG00000003250	566.918	5.11937	7.31742e-15	6.28053e-15	ITPA
ENSGALG00000037603	1578.78	5.25343	7.34048e-15	6.29732e-15	SESN2
ENSGALG00000037854	12662.2	7.23278	7.38701e-15	6.33423e-15	TKFC
ENSGALG00000021355	61.8167	3.02161	7.45405e-15	6.38868e-15	ENSGALG00000021355
ENSGALG00000038639	148.082	5.0533	7.4714e-15	6.40051e-15	AGBL5
ENSGALG00000001777	891.754	-4.52992	7.53653e-15	6.45019e-15	MFSD11
ENSGALG00000047567	7.81133	13.4775	7.5565e-15	6.46421e-15	ENSGALG00000047567
ENSGALG00000035604	1361.81	3.85354	7.75401e-15	6.62689e-15	USB1
ENSGALG00000008624	128.9	-2.88874	7.82982e-15	6.68851e-15	RPAP1
ENSGALG00000011357	78.0684	-3.22485	7.85828e-15	6.70964e-15	VEZT
ENSGALG00000037991	465.511	4.6452	7.99599e-15	6.81434e-15	H1FX
ENSGALG00000015056	374.765	-3.36634	8.03337e-15	6.84296e-15	LAMA3
ENSGALG00000036359	868.08	4.28798	8.14795e-15	6.93075e-15	RUVBL2
ENSGALG00000027747	34.4498	6.82374	8.16314e-15	6.9404e-15	TROJANZ
ENSGALG00000054505	438.876	5.22775	8.1908e-15	6.96064e-15	ENSGALG00000054505
ENSGALG00000038595	996.399	3.6205	8.20533e-15	6.9697e-15	POLR2I
ENSGALG00000011816	917.318	5.14665	8.26273e-15	7.01186e-15	ENGASE
ENSGALG00000016690	3933.54	6.53652	8.29127e-15	7.02946e-15	CYP2AC1
ENSGALG00000003339	236.363	-3.97504	8.41725e-15	7.12958e-15	MTOR
ENSGALG00000032530	340.389	4.4253	8.45861e-15	7.16126e-15	SASH3
ENSGALG00000003972	1518.1	5.27443	8.49776e-15	7.18766e-15	FAXDC2
ENSGALG00000012689	111.226	-3.07029	8.59431e-15	7.26591e-15	KIF13A
ENSGALG00000018557	97.0463	10.8055	8.68329e-15	7.33084e-15	SOD3
ENSGALG00000046263	53.4466	14.0448	8.75361e-15	7.38675e-15	ENSGALG00000046263
ENSGALG00000043072	8.60567	9.54286	8.82014e-15	7.43247e-15	POU6F1
ENSGALG00000035108	112.938	-6.69675	8.87346e-15	7.47391e-15	KDM7A
ENSGALG00000008081	111.493	-6.38721	8.8777e-15	7.474e-15	PIK3CG
ENSGALG00000000141	7706.28	5.90121	8.93627e-15	7.5163e-15	BLB1
ENSGALG00000006841	1067.14	2.90885	9.05668e-15	7.61403e-15	POLR2L
ENSGALG00000008070	709.657	3.75606	9.34818e-15	7.84812e-15	ZMAT5
ENSGALG00000023742	456.593	3.32414	9.49536e-15	7.96058e-15	AHR2
ENSGALG00000038853	448.521	4.04751	9.50215e-15	7.96257e-15	ENSGALG00000038853
ENSGALG00000034042	118.924	4.4144	9.51786e-15	7.97204e-15	PIAS3
ENSGALG00000052038	255.83	5.62236	9.67666e-15	8.09711e-15	MBLAC1
ENSGALG00000008382	34.1744	-4.63823	9.68064e-15	8.09711e-15	GNAI1
ENSGALG00000008534	1219.04	3.2699	9.74742e-15	8.14919e-15	POLR2H
ENSGALG00000013424	50.2978	-2.89852	9.87179e-15	8.24934e-15	TULP3
ENSGALG00000043087	57.076	-3.69315	9.95629e-15	8.3161e-15	MTF2
ENSGALG00000016089	419.411	2.8896	9.97611e-15	8.32881e-15	PRADC1
ENSGALG00000035619	2759.49	-4.75462	1.00946e-14	8.4221e-15	MTTP
ENSGALG00000020742	276.08	3.52925	1.00972e-14	8.4221e-15	PPRC1
ENSGALG00000032647	249.711	-5.14375	1.01234e-14	8.44006e-15	CLASP2
ENSGALG00000009782	99.221	-3.8274	1.03742e-14	8.64118e-15	NAA15
ENSGALG00000009847	41.8143	-3.66309	1.04511e-14	8.70124e-15	STXBP6
ENSGALG00000036085	88.5468	3.59974	1.06886e-14	8.89489e-15	ENSGALG00000036085
ENSGALG00000007215	156.155	-3.99743	1.07297e-14	8.92133e-15	KIF5B
ENSGALG00000013993	752.678	-4.2678	1.08104e-14	8.97968e-15	VNN3
ENSGALG00000008539	186.202	-4.01733	1.08377e-14	8.99819e-15	ALG12
ENSGALG00000027416	2911.24	4.93796	1.09168e-14	9.05972e-15	ROMO1
ENSGALG00000047532	53.481	5.5302	1.09425e-14	9.07684e-15	ENSGALG00000047532
ENSGALG00000048273	3333.14	7.86033	1.11493e-14	9.24411e-15	ENSGALG00000048273
ENSGALG00000046915	311.745	4.01268	1.11799e-14	9.26525e-15	PPP1R12C
ENSGALG00000010840	57.595	-7.02669	1.12337e-14	9.30558e-15	SNX13
ENSGALG00000011664	122.369	-5.84484	1.12467e-14	9.30805e-15	RASSF6
ENSGALG00000042572	266.257	6.16631	1.1247e-14	9.30805e-15	TIMM10B
ENSGALG00000031679	278.571	4.16716	1.14726e-14	9.47735e-15	POLE4
ENSGALG00000042883	110.226	-3.6072	1.15524e-14	9.53889e-15	VCPIP1
ENSGALG00000010149	678.245	-4.14443	1.16223e-14	9.59022e-15	CMTR1
ENSGALG00000004040	664.197	-3.6228	1.16252e-14	9.59022e-15	MFAP3
ENSGALG00000011856	181.286	12.5981	1.18613e-14	9.77611e-15	FMC1
ENSGALG00000052087	19.8781	20.7677	1.19532e-14	9.84731e-15	EMILIN1
ENSGALG00000005146	221.105	-6.14225	1.21428e-14	9.98985e-15	PDP2
ENSGALG00000039720	82.182	-4.80123	1.21687e-14	1.00066e-14	MAP4K3
ENSGALG00000039982	33.527	5.76569	1.22466e-14	1.00661e-14	IRF5
ENSGALG00000015352	30.2978	-4.60151	1.24538e-14	1.02271e-14	GAK
ENSGALG00000004841	17.7563	22.5604	1.24977e-14	1.02585e-14	APLNR
ENSGALG00000004679	177.265	-3.80916	1.26213e-14	1.03552e-14	AKAP10
ENSGALG00000000672	148.494	3.13573	1.28472e-14	1.05309e-14	SCMH1
ENSGALG00000035223	1203.07	2.86629	1.28833e-14	1.05528e-14	NDUFA6
ENSGALG00000051645	52.929	13.4507	1.28855e-14	1.05528e-14	CDC6
ENSGALG00000046169	213.665	3.19353	1.28936e-14	1.05546e-14	PYM1
ENSGALG00000003302	102.475	5.34248	1.30717e-14	1.06859e-14	SLC38A8
ENSGALG00000038575	8.19755	8.2349	1.32401e-14	1.08186e-14	ENSGALG00000038575
ENSGALG00000004793	152.576	3.10287	1.3383e-14	1.09305e-14	ENSGALG00000004793
ENSGALG00000008188	97.5929	-5.59207	1.35871e-14	1.10871e-14	TRIM36
ENSGALG00000008238	108.83	-3.32376	1.36971e-14	1.11672e-14	MED13L
ENSGALG00000021362	1802.89	4.83232	1.36977e-14	1.11672e-14	GPRC5C
ENSGALG00000043128	79.6404	3.32874	1.38583e-14	1.1288e-14	ARHGEF10L
ENSGALG00000054039	28.8306	-2.93448	1.39634e-14	1.13685e-14	ENSGALG00000054039
ENSGALG00000000740	752.605	4.1358	1.40524e-14	1.14358e-14	APBA3
ENSGALG00000028866	611.193	5.15582	1.41357e-14	1.14984e-14	COASY
ENSGALG00000017681	250.921	7.17389	1.42547e-14	1.159e-14	POLR3K
ENSGALG00000010554	364.742	-3.56622	1.43131e-14	1.16322e-14	Rmdn2
ENSGALG00000054037	90.2741	5.918	1.4347e-14	1.16545e-14	NAA38
ENSGALG00000028254	82.336	-4.18153	1.44617e-14	1.17424e-14	WASHC4
ENSGALG00000005809	202.08	-6.84809	1.45649e-14	1.18209e-14	SEPTIN2
ENSGALG00000052592	1388.45	3.8738	1.4706e-14	1.193e-14	TMEM82
ENSGALG00000028222	26.6036	4.05697	1.48458e-14	1.20289e-14	ENSGALG00000028222
ENSGALG00000047077	6131.73	3.69474	1.48479e-14	1.20289e-14	SLC25A1
ENSGALG00000046843	3217.51	3.83049	1.49149e-14	1.20778e-14	SIDT2
ENSGALG00000051367	38.203	-3.2152	1.49594e-14	1.21084e-14	ENSGALG00000051367
ENSGALG00000016824	61.7243	-2.96305	1.49915e-14	1.21289e-14	TMCO3
ENSGALG00000051443	30.0214	6.89116	1.50866e-14	1.22004e-14	C1orf216
ENSGALG00000040070	19.2937	33.1624	1.54876e-14	1.25079e-14	PDIA2
ENSGALG00000046393	102.034	4.79292	1.55511e-14	1.25536e-14	SLAMF1
ENSGALG00000050870	26.8157	7.49878	1.55713e-14	1.25642e-14	NPM2
ENSGALG00000006189	12.614	4.79742	1.57767e-14	1.27242e-14	CRYGN
ENSGALG00000030626	59.3444	-4.04857	1.58356e-14	1.27661e-14	FZD6
ENSGALG00000009870	284.917	-3.65885	1.59465e-14	1.28498e-14	IL15
ENSGALG00000033532	4188.86	4.10144	1.61876e-14	1.30382e-14	RAD23A
ENSGALG00000003322	30.0447	-5.50654	1.63214e-14	1.31401e-14	TBC1D2B
ENSGALG00000046338	244.509	6.77815	1.64047e-14	1.32013e-14	PYY
ENSGALG00000017112	259.987	-4.71628	1.64808e-14	1.32566e-14	MTMR6
ENSGALG00000045676	1010.9	4.44874	1.67214e-14	1.34203e-14	NELFE
ENSGALG00000003883	537.776	-2.87045	1.74909e-14	1.40191e-14	MTMR10
ENSGALG00000039160	1726.46	3.03703	1.75878e-14	1.40843e-14	SUPT5H
ENSGALG00000013234	21.8861	5.42101	1.76307e-14	1.41061e-14	HAPLN2
ENSGALG00000050465	17.9507	7.22073	1.77072e-14	1.4161e-14	ENSGALG00000050465
ENSGALG00000046160	15.8064	-11.5771	1.77476e-14	1.4187e-14	PPBP
ENSGALG00000016055	37.1695	-20.263	1.8013e-14	1.43865e-14	KCNJ15
ENSGALG00000001779	125.834	3.02049	1.80245e-14	1.43893e-14	KIAA0895L
ENSGALG00000026239	113.774	5.25013	1.81374e-14	1.4473e-14	MPV17
ENSGALG00000008828	213.294	-3.01039	1.83515e-14	1.46374e-14	AFTPH
ENSGALG00000001572	1632.92	4.94518	1.87786e-14	1.49715e-14	COMMD4
ENSGALG00000006326	55.0422	4.40031	1.93334e-14	1.54002e-14	MIF
ENSGALG00000046248	401.67	2.89132	1.99299e-14	1.58613e-14	ELMOD3
ENSGALG00000015157	84.6498	-4.42174	1.99402e-14	1.58625e-14	TRAPPC8
ENSGALG00000051428	187.621	3.36083	2.00642e-14	1.59542e-14	ZNF721
ENSGALG00000014869	670.972	-5.777	2.00955e-14	1.5972e-14	NNT
ENSGALG00000031726	766.497	3.66239	2.02466e-14	1.6085e-14	MAPRE3
ENSGALG00000008349	173.061	4.01155	2.06971e-14	1.64356e-14	LMCD1
ENSGALG00000007536	44.9486	4.557	2.08473e-14	1.65404e-14	ENSGALG00000007536
ENSGALG00000036805	302.712	3.81451	2.11167e-14	1.67398e-14	ENSGALG00000036805
ENSGALG00000007569	58.0432	-3.73039	2.11768e-14	1.67796e-14	KBTBD8
ENSGALG00000039061	1141.49	4.62018	2.12054e-14	1.6795e-14	PHPT1
ENSGALG00000006672	85.7724	-7.08871	2.12308e-14	1.68077e-14	LARP4B
ENSGALG00000000461	374.648	8.5738	2.15195e-14	1.70139e-14	MRC2
ENSGALG00000000311	286.382	-5.35883	2.16091e-14	1.70773e-14	DOCK5
ENSGALG00000000838	29.7033	-3.69544	2.25018e-14	1.77517e-14	THAP12
ENSGALG00000007492	736.542	-4.01114	2.2642e-14	1.78545e-14	YME1L1
ENSGALG00000032610	488.681	5.59886	2.30627e-14	1.81703e-14	NAGLU
ENSGALG00000015902	88.9281	3.56653	2.31431e-14	1.82257e-14	CD8B
ENSGALG00000031359	44.3986	5.99669	2.37017e-14	1.86494e-14	GCK
ENSGALG00000013149	12.8856	-5.76898	2.40241e-14	1.88948e-14	MOCOS
ENSGALG00000016920	676.976	-3.31528	2.43631e-14	1.9153e-14	LMO7
ENSGALG00000026888	6.91687	9.95666	2.43782e-14	1.91566e-14	SNORA5B
ENSGALG00000003409	55.0794	4.00581	2.45531e-14	1.92856e-14	SOGA1
ENSGALG00000002180	71.1582	-3.00731	2.46847e-14	1.93806e-14	CHFR
ENSGALG00000005230	391.001	-2.84953	2.48555e-14	1.94977e-14	MED13
ENSGALG00000011278	191.484	-4.0256	2.52071e-14	1.97649e-14	KAT2B
ENSGALG00000001633	15.7179	11.2964	2.55208e-14	2.00022e-14	DUSP26
ENSGALG00000035903	252.261	-4.89652	2.67695e-14	2.09718e-14	TENT5A
ENSGALG00000029669	978.443	5.04572	2.68253e-14	2.10064e-14	C1QC
ENSGALG00000049001	88.8883	8.77252	2.74325e-14	2.14632e-14	ANKRD39
ENSGALG00000032489	492.18	4.40534	2.77173e-14	2.16673e-14	ELOF1
ENSGALG00000039999	63.3947	3.91997	2.81069e-14	2.19373e-14	ENSGALG00000039999
ENSGALG00000053446	158.242	4.7837	2.81114e-14	2.19373e-14	CBR3
ENSGALG00000031789	669.015	3.09375	2.8263e-14	2.20461e-14	GMCL1
ENSGALG00000003574	80.7585	-6.14639	2.885e-14	2.24845e-14	LPCAT2
ENSGALG00000039263	93.0636	4.63891	2.88761e-14	2.24952e-14	OXLD1
ENSGALG00000016543	25.5075	-3.3528	2.90922e-14	2.2644e-14	NHS
ENSGALG00000000836	434.101	5.06642	2.91845e-14	2.2706e-14	RFX5
ENSGALG00000034478	62.2235	15.2407	2.99383e-14	2.32724e-14	CCL23
ENSGALG00000031958	262.449	4.14732	3.02224e-14	2.34832e-14	NABP2
ENSGALG00000031282	335.284	-3.83046	3.03367e-14	2.35619e-14	UBR5
ENSGALG00000047167	216.797	5.36009	3.04697e-14	2.3655e-14	DNAJC30
ENSGALG00000040474	79.4312	-7.94655	3.06281e-14	2.37677e-14	ITCH
ENSGALG00000010346	269.817	3.2921	3.0954e-14	2.40103e-14	TGFB3
ENSGALG00000012308	90.4006	-2.87689	3.12191e-14	2.42055e-14	MANBA
ENSGALG00000054713	377.616	3.90921	3.14967e-14	2.44103e-14	GRIPAP1
ENSGALG00000054212	1212.13	4.72805	3.15562e-14	2.44459e-14	PAOX
ENSGALG00000041013	99.7566	7.03037	3.15892e-14	2.44609e-14	TNS1
ENSGALG00000036550	6.50305	16.9947	3.22999e-14	2.49898e-14	PRSS22
ENSGALG00000003802	54.9172	-2.96058	3.23529e-14	2.50201e-14	OTUD7A
ENSGALG00000032145	871.654	3.95847	3.24986e-14	2.51221e-14	B4GALT7
ENSGALG00000012075	657.104	-2.84873	3.25913e-14	2.51722e-14	DTX3L
ENSGALG00000023621	230.408	4.5637	3.29352e-14	2.54269e-14	SFXN3
ENSGALG00000000585	37.0417	15.3822	3.32205e-14	2.56361e-14	MYL4
ENSGALG00000027375	661.616	3.9716	3.34009e-14	2.57644e-14	NR2C2AP
ENSGALG00000008537	283.987	5.04039	3.39566e-14	2.61483e-14	EPHB3
ENSGALG00000034077	485.638	-13.349	3.40769e-14	2.62298e-14	KCNK5
ENSGALG00000008480	3658.51	3.45216	3.42377e-14	2.63423e-14	ABCF3
ENSGALG00000012953	79.2422	-3.42158	3.42637e-14	2.63511e-14	IPO8
ENSGALG00000038299	1303.63	4.79299	3.43315e-14	2.6392e-14	NUDCD3
ENSGALG00000021529	19.1027	4.13047	3.43977e-14	2.64316e-14	GP1BB
ENSGALG00000041091	261077	2.92801	3.46374e-14	2.65931e-14	MT-ATP6
ENSGALG00000052196	132.062	7.76062	3.47224e-14	2.66471e-14	ENSGALG00000052196
ENSGALG00000021136	24.5969	34.2997	3.48477e-14	2.67319e-14	VPREB3
ENSGALG00000041898	23.1604	7.25557	3.52015e-14	2.69918e-14	FAM43A
ENSGALG00000041923	308.068	6.29851	3.53686e-14	2.70969e-14	ESPL1
ENSGALG00000007625	88.6028	-3.61819	3.55451e-14	2.7209e-14	FADD
ENSGALG00000002127	177.798	5.21746	3.65579e-14	2.7937e-14	LSM10
ENSGALG00000035419	34.6339	3.89028	3.67075e-14	2.80394e-14	CDON
ENSGALG00000047215	144.644	3.76507	3.67657e-14	2.8072e-14	FCSK
ENSGALG00000011621	269.841	-3.14725	3.69284e-14	2.81842e-14	IGF2R
ENSGALG00000049684	39.5474	-5.3723	3.73434e-14	2.84889e-14	SPAG1
ENSGALG00000015090	1214.63	-4.04762	3.74523e-14	2.856e-14	PLIN2
ENSGALG00000017419	729.361	4.34904	3.79175e-14	2.88659e-14	HPS1
ENSGALG00000007186	171.108	4.85525	3.83689e-14	2.9185e-14	TMEM268
ENSGALG00000051119	61.4059	6.67585	3.85813e-14	2.93218e-14	PCP4L1
ENSGALG00000015435	57.0724	-6.08153	3.86124e-14	2.9333e-14	DCAF6
ENSGALG00000023904	40.8401	11.6033	3.902e-14	2.96233e-14	FIBIN
ENSGALG00000035679	8.47368	9.99122	3.90296e-14	2.96233e-14	LMO1
ENSGALG00000045514	966.686	2.83742	3.90437e-14	2.96233e-14	PEX6
ENSGALG00000010127	909.87	-2.92186	3.90789e-14	2.96376e-14	GLO1
ENSGALG00000030194	323.284	3.24853	3.92552e-14	2.97588e-14	SCLY
ENSGALG00000050178	910.369	7.26351	3.96567e-14	3.00506e-14	ATRAID
ENSGALG00000007817	122.856	-3.04771	4.04972e-14	3.06632e-14	EHF
ENSGALG00000024271	4964.24	4.47231	4.04992e-14	3.06632e-14	ECHS1
ENSGALG00000004336	633.724	4.36069	4.06841e-14	3.07902e-14	INPPL1
ENSGALG00000007592	671.267	3.8016	4.1145e-14	3.10999e-14	ZDHHC16
ENSGALG00000037370	42.462	4.38449	4.13054e-14	3.12081e-14	NAV1
ENSGALG00000047574	291.573	7.437	4.19137e-14	3.16413e-14	SLC39A7
ENSGALG00000008903	308.054	-4.21508	4.19519e-14	3.16568e-14	ITPRID2
ENSGALG00000055061	11.4068	11.0273	4.22707e-14	3.18841e-14	ENSGALG00000055061
ENSGALG00000030099	77.0114	5.45754	4.28674e-14	3.23207e-14	POLA2
ENSGALG00000000215	22.4134	-4.78337	4.30981e-14	3.2481e-14	DCP2
ENSGALG00000003245	684.203	4.08379	4.33018e-14	3.26209e-14	LSM1
ENSGALG00000007150	162.336	-4.41743	4.37652e-14	3.29563e-14	OPA1
ENSGALG00000031553	88.8966	4.75954	4.38258e-14	3.29882e-14	KIF18B
ENSGALG00000047981	72.6293	5.32306	4.38693e-14	3.29934e-14	CCDC9
ENSGALG00000044730	27.7016	-4.76006	4.39706e-14	3.30558e-14	RALGAPA2
ENSGALG00000048152	2280.2	3.82835	4.41442e-14	3.31725e-14	SAE1
ENSGALG00000041643	132.811	3.44815	4.43765e-14	3.33331e-14	NFIC
ENSGALG00000050552	586.894	4.2131	4.46381e-14	3.35157e-14	ENSGALG00000050552
ENSGALG00000015306	95.7148	-3.6627	4.47577e-14	3.35915e-14	OSTM1
ENSGALG00000052199	539.3	3.17107	4.47971e-14	3.36072e-14	SNRPD2
ENSGALG00000051567	894.182	4.59886	4.51521e-14	3.38594e-14	MRPL41
ENSGALG00000011384	50.5977	-3.26638	4.55044e-14	3.41094e-14	RCOR1
ENSGALG00000002982	159.101	3.9038	4.64455e-14	3.4786e-14	SLC2A6
ENSGALG00000028807	227.8	-3.1857	4.66197e-14	3.4902e-14	AP1AR
ENSGALG00000006543	4064.68	4.08061	4.67406e-14	3.49779e-14	PFKL
ENSGALG00000003220	695.649	-2.92862	4.73063e-14	3.53866e-14	UPF1
ENSGALG00000044464	466.386	4.43366	4.7869e-14	3.57927e-14	TEPSIN
ENSGALG00000009692	53.8715	-2.90038	4.79864e-14	3.58656e-14	SH3RF1
ENSGALG00000054023	402.109	4.49375	4.80465e-14	3.58957e-14	PSMC4
ENSGALG00000040886	87.0313	-3.61904	4.81042e-14	3.59239e-14	ZNF217
ENSGALG00000003878	2188.57	3.75098	4.81528e-14	3.59453e-14	PIN4
ENSGALG00000029330	2514.14	6.31281	4.82871e-14	3.60307e-14	ENSGALG00000029330
ENSGALG00000048236	340.276	6.0274	4.87223e-14	3.63404e-14	ENSGALG00000048236
ENSGALG00000036044	66.5033	5.44991	4.88562e-14	3.64252e-14	ALDH3B2
ENSGALG00000012544	124.919	4.60231	4.9186e-14	3.6656e-14	GALNT5
ENSGALG00000047517	239.58	4.86714	4.92117e-14	3.666e-14	ZNF653
ENSGALG00000042088	83.8175	-4.25399	4.94586e-14	3.68287e-14	ATG2B
ENSGALG00000006152	48.0206	5.19615	4.98887e-14	3.71031e-14	SIRPB2
ENSGALG00000048377	40.4378	7.27447	5.00105e-14	3.71783e-14	ENSGALG00000048377
ENSGALG00000043576	68.4684	5.36466	5.05977e-14	3.75839e-14	AGAP3
ENSGALG00000011639	179.245	-5.83415	5.08175e-14	3.77316e-14	CEP170B
ENSGALG00000043209	10.4135	6.33998	5.31757e-14	3.94177e-14	ADGRB2
ENSGALG00000042851	20.1281	-4.68936	5.34818e-14	3.96283e-14	PPARGC1A
ENSGALG00000037256	43.6019	9.0406	5.39613e-14	3.99508e-14	GTPBP3
ENSGALG00000052064	772.315	6.29726	5.4363e-14	4.02153e-14	MRPS24
ENSGALG00000016728	479.061	-3.41505	5.49673e-14	4.06456e-14	RP2
ENSGALG00000002141	296.52	-4.32217	5.54118e-14	4.09408e-14	UGGT1
ENSGALG00000011153	627.049	-6.86268	5.59031e-14	4.127e-14	LY75
ENSGALG00000041927	416.056	4.50377	5.62887e-14	4.14986e-14	FZD9
ENSGALG00000049157	20.0552	7.18565	5.63048e-14	4.14986e-14	DOK4
ENSGALG00000007254	45.8889	-4.6302	5.70212e-14	4.19924e-14	ARHGAP12
ENSGALG00000006479	9.84118	17.661	5.70523e-14	4.19982e-14	CCM2L
ENSGALG00000010411	711.608	-3.37875	5.7485e-14	4.22821e-14	RNF13
ENSGALG00000035482	102.305	-4.22091	5.77549e-14	4.24634e-14	SEC24B
ENSGALG00000007713	227.788	5.077	5.81713e-14	4.27347e-14	CD300C
ENSGALG00000007027	863.547	4.27698	5.88478e-14	4.31966e-14	SGSH
ENSGALG00000053035	38.222	4.27592	5.93693e-14	4.35439e-14	AC092835.1
ENSGALG00000038599	5378.65	2.86915	5.99312e-14	4.39382e-14	PMM1
ENSGALG00000040948	28.0456	-3.2583	6.03216e-14	4.42064e-14	ZMAT3
ENSGALG00000049288	26.3361	-5.51389	6.13951e-14	4.49566e-14	GIMAP7
ENSGALG00000035362	12.8302	8.55448	6.14907e-14	4.50084e-14	CROCC
ENSGALG00000042309	2247.61	4.86421	6.17455e-14	4.51766e-14	CHURC1
ENSGALG00000015898	176.561	-3.92807	6.24699e-14	4.56696e-14	MYO6
ENSGALG00000052743	70.0946	3.29082	6.26183e-14	4.5741e-14	ARL4C
ENSGALG00000005660	137.483	-3.8528	6.34871e-14	4.63569e-14	NF1
ENSGALG00000010087	627.834	2.86691	6.45878e-14	4.71416e-14	IPO13
ENSGALG00000032223	485.595	4.33857	6.46882e-14	4.71957e-14	CCDC97
ENSGALG00000033404	225.962	3.99213	6.50398e-14	4.74331e-14	RARG
ENSGALG00000043754	20827.4	3.15279	6.53434e-14	4.76105e-14	GLUL
ENSGALG00000035993	57.0262	7.4092	6.53622e-14	4.76105e-14	SUOX
ENSGALG00000049911	139.713	5.37809	6.63904e-14	4.834e-14	Anapc11
ENSGALG00000050868	937.958	3.0095	6.70793e-14	4.88218e-14	ENSGALG00000050868
ENSGALG00000032029	728.488	2.84391	6.76696e-14	4.92118e-14	SRF
ENSGALG00000020999	14.6736	4.21197	6.7814e-14	4.9297e-14	DYNLL1
ENSGALG00000017376	32.1931	-4.12562	6.85327e-14	4.97792e-14	ENSGALG00000017376
ENSGALG00000049976	43.4523	7.83628	7.13268e-14	5.17255e-14	AMIGO1
ENSGALG00000035554	20.6277	5.08794	7.18119e-14	5.20355e-14	ENSGALG00000035554
ENSGALG00000054600	177.98	7.42505	7.31835e-14	5.29232e-14	ENSGALG00000054600
ENSGALG00000011136	127.624	-3.14304	7.36281e-14	5.32233e-14	CAPN9
ENSGALG00000050621	1189.5	3.29177	7.49943e-14	5.41676e-14	MRPS16
ENSGALG00000048647	11.4893	9.41554	7.56617e-14	5.46185e-14	ENSGALG00000048647
ENSGALG00000014443	285.144	3.29139	7.72882e-14	5.57129e-14	IFFO1
ENSGALG00000012608	217.82	-3.25879	7.73243e-14	5.57167e-14	DAPK1
ENSGALG00000040221	36.8264	7.53652	7.77054e-14	5.5969e-14	ENSGALG00000040221
ENSGALG00000009445	39.3797	-5.4062	7.8129e-14	5.62516e-14	INPP5F
ENSGALG00000009207	46.0127	-7.037	7.86333e-14	5.65601e-14	TRIM2
ENSGALG00000044874	89.1254	6.33334	7.86544e-14	5.65601e-14	TNFRSF10A
ENSGALG00000013205	85.7863	-4.98884	7.86828e-14	5.65601e-14	ETNK1
ENSGALG00000002383	15.1676	7.25324	7.89271e-14	5.67132e-14	CD72
ENSGALG00000035882	766.302	4.05345	8.05712e-14	5.78024e-14	TANGO6
ENSGALG00000049063	51.9405	9.38358	8.13381e-14	5.83063e-14	INAFM2
ENSGALG00000037492	2296.18	3.05104	8.18436e-14	5.86221e-14	MGRN1
ENSGALG00000043930	151.712	6.34375	8.28504e-14	5.93197e-14	TIGD3
ENSGALG00000005997	131.876	-2.84309	8.58247e-14	6.13519e-14	WDR44
ENSGALG00000030147	121.386	-4.50744	8.58716e-14	6.13611e-14	AFF4
ENSGALG00000016885	77.3464	-3.1411	8.62166e-14	6.15833e-14	STK24
ENSGALG00000041644	16.2775	-10.9398	8.67056e-14	6.18836e-14	ATP11A
ENSGALG00000033123	600.371	4.79851	8.68558e-14	6.19663e-14	ENSGALG00000033123
ENSGALG00000005194	37.6185	16.2315	9.17453e-14	6.52226e-14	CD72
ENSGALG00000014585	1609.15	6.52371	9.2197e-14	6.55179e-14	CCL16
ENSGALG00000008713	321.642	5.02635	9.30553e-14	6.60601e-14	BIRC5
ENSGALG00000029980	2682.87	3.72435	9.30697e-14	6.60601e-14	QARS
ENSGALG00000027925	8.44116	10.3273	9.5548e-14	6.77659e-14	HOXA3
ENSGALG00000008920	554.87	2.90531	9.68097e-14	6.86068e-14	NDOR1
ENSGALG00000046164	226.41	6.13853	9.71605e-14	6.88284e-14	APBB1
ENSGALG00000003458	272.999	-2.90322	9.73145e-14	6.89105e-14	CCZ1
ENSGALG00000015051	36.4768	-4.67628	9.73924e-14	6.89261e-14	CDK19
ENSGALG00000001527	132.61	3.40086	9.7413e-14	6.89261e-14	VWA1
ENSGALG00000036547	477.307	3.52366	9.75975e-14	6.90296e-14	ENSGALG00000036547
ENSGALG00000035825	112.342	4.87929	9.7673e-14	6.90559e-14	IL12RB1
ENSGALG00000005014	7.64208	6.97338	9.93765e-14	7.02328e-14	ENSGALG00000005014
ENSGALG00000039861	245.622	-5.03383	1.00211e-13	7.07948e-14	PLXNB2
ENSGALG00000039920	68.0507	-4.89699	1.01427e-13	7.15976e-14	SNRK
ENSGALG00000039212	5138.37	5.60528	1.02678e-13	7.24529e-14	NDUFA13
ENSGALG00000027885	45.2234	-3.71875	1.03181e-13	7.27687e-14	C4orf19
ENSGALG00000030706	310.751	4.57842	1.03207e-13	7.27687e-14	MAP3K6
ENSGALG00000029837	2332.75	5.67042	1.03663e-13	7.30428e-14	OST4
ENSGALG00000023415	16.8647	8.28186	1.03676e-13	7.30428e-14	HMX3
ENSGALG00000011434	82.2535	5.52761	1.03775e-13	7.30839e-14	SLC11A1
ENSGALG00000017026	174.625	-4.20811	1.04389e-13	7.34875e-14	VPS36
ENSGALG00000006461	84.2213	-4.13528	1.04776e-13	7.37314e-14	UBE3C
ENSGALG00000002706	68.7037	-5.11168	1.05636e-13	7.43074e-14	XRN1
ENSGALG00000031143	389.795	3.32971	1.06673e-13	7.50075e-14	DCPS
ENSGALG00000048178	19.6397	9.50404	1.08585e-13	7.63227e-14	SLC27A3
ENSGALG00000052089	193.981	5.03375	1.08812e-13	7.64524e-14	VARS
ENSGALG00000052628	178.017	4.75794	1.09772e-13	7.70664e-14	ENSGALG00000052628
ENSGALG00000034253	54.4221	-3.34834	1.10474e-13	7.75296e-14	ZNF644
ENSGALG00000010150	1057.65	-3.9938	1.12132e-13	7.86317e-14	SEC23A
ENSGALG00000044618	946.05	-7.09595	1.12563e-13	7.89032e-14	ENSGALG00000044618
ENSGALG00000046464	1193.48	4.41226	1.13762e-13	7.96821e-14	RUSC1
ENSGALG00000013911	538.192	-3.93566	1.13879e-13	7.97201e-14	ZC3HAV1
ENSGALG00000046494	104.118	-3.88469	1.13905e-13	7.97201e-14	CASP10
ENSGALG00000012888	510.037	-2.85832	1.14337e-13	7.99606e-14	PHLPP1
ENSGALG00000006598	221.569	3.06922	1.14434e-13	7.99973e-14	SORL1
ENSGALG00000017819	14.217	6.35251	1.14824e-13	8.02388e-14	SNORA71D
ENSGALG00000052251	52.5005	4.80881	1.18176e-13	8.24219e-14	NCKAP5L
ENSGALG00000031425	167.569	6.06084	1.21106e-13	8.44326e-14	PMP22
ENSGALG00000042387	1631.92	5.718	1.21806e-13	8.48883e-14	CRELD1
ENSGALG00000002467	26.2681	8.88423	1.2419e-13	8.65159e-14	MTSS2
ENSGALG00000034903	217.804	3.75281	1.24907e-13	8.69476e-14	ZNF275
ENSGALG00000031518	75.2078	5.80589	1.24954e-13	8.69476e-14	ENSGALG00000031518
ENSGALG00000035386	735.079	4.06018	1.26172e-13	8.77614e-14	NCKAP1L
ENSGALG00000044436	194.85	-3.57934	1.26809e-13	8.81704e-14	BTN2A1
ENSGALG00000031193	374.736	4.40072	1.27676e-13	8.87046e-14	IGSF9
ENSGALG00000040607	119.708	-4.26339	1.27843e-13	8.87865e-14	MED23
ENSGALG00000054286	17.1585	13.4929	1.29576e-13	8.99558e-14	APLN
ENSGALG00000052844	147.12	4.40437	1.30762e-13	9.07092e-14	RFX1
ENSGALG00000001076	138.275	4.42468	1.33786e-13	9.27001e-14	LIMK1
ENSGALG00000033034	303.737	6.6488	1.34842e-13	9.32882e-14	SLC25A34
ENSGALG00000012681	34.0405	-5.88154	1.35202e-13	9.35019e-14	MBOAT1
ENSGALG00000026572	1777.12	8.46735	1.37039e-13	9.47356e-14	RGS5
ENSGALG00000017611	1799.31	4.00133	1.38187e-13	9.54201e-14	NTMT1
ENSGALG00000026374	1862.58	4.73413	1.40285e-13	9.67574e-14	PFDN2
ENSGALG00000025778	20.2904	7.89383	1.43866e-13	9.91516e-14	SIRPB2
ENSGALG00000034316	228.714	-5.00219	1.44851e-13	9.97927e-14	CNOT6
ENSGALG00000055092	116.903	10.0476	1.45084e-13	9.99146e-14	ENSGALG00000055092
ENSGALG00000006076	37.1363	-5.07463	1.45631e-13	1.00253e-13	RASGEF1C
ENSGALG00000011921	1256.57	2.9332	1.45787e-13	1.00322e-13	DHRS7
ENSGALG00000034756	11.0129	19.7606	1.48769e-13	1.02297e-13	ENSGALG00000034756
ENSGALG00000003575	1183.63	4.18816	1.50541e-13	1.03397e-13	DNTTIP1
ENSGALG00000034453	40.2932	2.9971	1.52288e-13	1.04556e-13	SAMD11
ENSGALG00000004523	464.072	-7.71466	1.5385e-13	1.05549e-13	MFN2
ENSGALG00000031009	20.5382	-5.07787	1.575e-13	1.08012e-13	ARHGEF7
ENSGALG00000001720	83.2402	-4.06628	1.61732e-13	1.1083e-13	STIMATE
ENSGALG00000026081	40.212	3.01367	1.61819e-13	1.10848e-13	RBM38
ENSGALG00000033256	824.426	-5.67606	1.63525e-13	1.11931e-13	PCSK5
ENSGALG00000006413	52.3667	-24.1094	1.64501e-13	1.12514e-13	CEMIP
ENSGALG00000038939	232.866	6.63284	1.65173e-13	1.12931e-13	TARBP2
ENSGALG00000034340	397.826	-3.81522	1.6739e-13	1.14403e-13	ATP2C1
ENSGALG00000047646	351.375	2.94059	1.68922e-13	1.15406e-13	CCNT1
ENSGALG00000016165	37.1037	7.0717	1.70037e-13	1.16124e-13	TFF2
ENSGALG00000003625	2920.88	4.36702	1.70364e-13	1.16304e-13	NDUFS5
ENSGALG00000037688	452.686	5.07363	1.71083e-13	1.1675e-13	C12orf10
ENSGALG00000020538	93.7011	-2.96446	1.73345e-13	1.18205e-13	SLC49A3
ENSGALG00000000528	90.8045	4.44584	1.7442e-13	1.18893e-13	DBNDD1
ENSGALG00000016415	284.766	-3.31938	1.75699e-13	1.19674e-13	MAP7D2
ENSGALG00000009612	8.38384	5.54434	1.76962e-13	1.20398e-13	TGFB2
ENSGALG00000032619	108.121	6.00316	1.79604e-13	1.22149e-13	SYPL2
ENSGALG00000016795	23.6142	-5.05016	1.80335e-13	1.22601e-13	TGFBRAP1
ENSGALG00000010592	64.0956	-3.60653	1.80623e-13	1.2275e-13	TET2
ENSGALG00000004357	620.672	3.86216	1.81132e-13	1.2305e-13	ANXA6
ENSGALG00000039611	830.062	4.01532	1.81506e-13	1.23258e-13	MGAM2
ENSGALG00000048002	646.22	6.00294	1.81785e-13	1.2338e-13	CCS
ENSGALG00000011690	8.83428	-5.94056	1.81824e-13	1.2338e-13	CLBA1
ENSGALG00000005544	32.5973	-4.10335	1.83615e-13	1.24502e-13	GPR55
ENSGALG00000004184	1852.88	6.96601	1.84858e-13	1.25273e-13	SPARC
ENSGALG00000048263	461.17	4.97461	1.85022e-13	1.25315e-13	MEPCE
ENSGALG00000047771	58.2319	5.625	1.85908e-13	1.25821e-13	PGF
ENSGALG00000025809	873.126	4.78724	1.87631e-13	1.26939e-13	TMEM161A
ENSGALG00000039190	367.328	5.56002	1.87741e-13	1.26966e-13	CDK2AP2
ENSGALG00000040120	46.2227	5.91466	1.91633e-13	1.29404e-13	GLYATL3
ENSGALG00000052388	8.15223	13.5835	1.94799e-13	1.31493e-13	METRN
ENSGALG00000021931	18.9217	5.37701	1.98107e-13	1.33626e-13	RF00045
[truncated: 2,466 more rows]

## Sheet: LB week24-30
Title of manuscript	Jejunal transcriptomic profiling of two layer strains throughout the entire production period
AUTHORs	Adewunmi O. Omotoso, Henry Reyer, Michael Oster, Siriluck Ponsuksili, Nares Trakooljul, Eduard Muráni, Vera Sommerfeld, Markus Rodehutscord, and Klaus Wimmers
CAPTION	Differentially expressed genes derived from jejunal mucosa representing longitidinal transcriptional change between selected production stages in LB and LSL laying hens.
week 24 vs. 30, LB
Ensembl ID	Base mean	Fold change	p-value	FDR (q-value)	Human orthologous gene symbol
ENSGALG00000049755	109.948	8.2392	2.38703e-34	1.86108e-30	IL22RA2
ENSGALG00000007791	8.38355	38.3769	4.13825e-23	8.06615e-20	OTOP2
ENSGALG00000005360	39.9488	13.4029	1.20389e-20	1.56438e-17	CA4
ENSGALG00000013869	77.104	4.98551	1.19391e-18	1.03428e-15	IL20RA
ENSGALG00000015347	17.9846	8.09211	1.35935e-18	1.05984e-15	ZPLD1
ENSGALG00000036133	46.9078	-11.5576	2.03295e-18	1.44093e-15	KLF15
ENSGALG00000046258	34.3623	9.96358	4.05427e-18	2.63415e-15	FAM92A
ENSGALG00000001527	132.61	-4.08272	4.50459e-18	2.7016e-15	VWA1
ENSGALG00000006123	61.8748	4.2377	7.75964e-18	4.32138e-15	RTEL1-TNFRSF6B
ENSGALG00000054619	29.6735	3.65833	2.27843e-17	1.18428e-14	GAB2
ENSGALG00000012593	13.5125	22.4271	4.87044e-17	2.2884e-14	SLC28A3
ENSGALG00000015348	59.919	3.58368	2.61738e-16	1.13371e-13	ALCAM
ENSGALG00000016186	500.426	5.9719	1.49055e-15	5.28242e-13	PDE9A
ENSGALG00000032736	504.796	-3.68516	2.49367e-15	8.45317e-13	MGLL
ENSGALG00000001410	23.524	-3.19382	4.05542e-15	1.31113e-12	SPNS3
ENSGALG00000043909	1261.27	-5.56724	7.05799e-15	2.0381e-12	ENSGALG00000043909
ENSGALG00000009268	47.4184	15.818	9.99123e-15	2.78208e-12	FGG
ENSGALG00000021592	30.095	4.99673	3.4978e-14	8.26401e-12	TLCD2
ENSGALG00000001862	864.842	-23.3383	5.97499e-14	1.29403e-11	ST6GALNAC1
ENSGALG00000041120	107.165	-3.66859	1.22722e-13	2.51796e-11	METTL24
ENSGALG00000003118	62.4477	-3.64352	1.29361e-13	2.58611e-11	ADGRA2
ENSGALG00000028047	34.5854	4.6716	2.28993e-13	4.46345e-11	RHOV
ENSGALG00000005774	25.8847	-4.04855	5.87724e-13	1.04143e-10	NKAIN4
ENSGALG00000043034	99.1014	-5.00745	7.28558e-13	1.26229e-10	KIFC3
ENSGALG00000028886	18.106	4.9998	8.34277e-13	1.38712e-10	PLG
ENSGALG00000008733	16.3407	-3.99361	8.38867e-13	1.38712e-10	LPAR3
ENSGALG00000000783	194.864	5.30716	8.53978e-13	1.38712e-10	PTAFR
ENSGALG00000004270	28.2933	7.84108	1.09512e-12	1.74251e-10	ALDH1A2
ENSGALG00000011668	26.7973	7.4065	1.24078e-12	1.93478e-10	CXCL8
ENSGALG00000031794	144.72	3.95225	4.07376e-12	5.88181e-10	PDCD1LG2
ENSGALG00000028551	989.631	-2.84704	4.71585e-12	6.68508e-10	ENSGALG00000028551
ENSGALG00000001177	78.1807	-4.48276	4.98192e-12	6.93614e-10	CD34
ENSGALG00000015374	7.19658	7.67578	6.15745e-12	8.42239e-10	RBP4
ENSGALG00000009904	22.3782	7.48568	6.86785e-12	8.6988e-10	IL22
ENSGALG00000006083	30.9549	4.30471	6.91739e-12	8.6988e-10	ENSGALG00000006083
ENSGALG00000009957	179.216	-5.13496	1.09333e-11	1.27229e-09	TIE1
ENSGALG00000047199	2179.14	-12.1941	1.59397e-11	1.77538e-09	CYP2C18
ENSGALG00000004286	37.2579	-4.80641	1.81557e-11	1.99371e-09	COL13A1
ENSGALG00000033039	444.42	-5.09053	2.13601e-11	2.31302e-09	ENG
ENSGALG00000037506	74.1515	3.75634	2.35219e-11	2.51222e-09	SIPA1L2
ENSGALG00000036255	3.37222	9.73136	3.54819e-11	3.59273e-09	WNT7B
ENSGALG00000007508	29.3881	-4.2645	3.7829e-11	3.78128e-09	HPSE2
ENSGALG00000017246	18.7219	-4.83562	4.33002e-11	4.27339e-09	ME3
ENSGALG00000050814	720.33	3.60316	5.96968e-11	5.81795e-09	PTCHD3
ENSGALG00000054937	9.09352	3.55294	6.13925e-11	5.90935e-09	ENSGALG00000054937
ENSGALG00000039628	54.3922	-4.91279	6.53496e-11	6.13866e-09	AFAP1L1
ENSGALG00000005802	60.0386	-3.66419	6.73379e-11	6.25013e-09	FLT4
ENSGALG00000006804	17.8217	4.42783	7.2243e-11	6.54947e-09	ODF2L
ENSGALG00000027822	312.392	9.03681	9.92001e-11	8.59366e-09	Tha1
ENSGALG00000045684	890.645	-4.07239	1.06817e-10	9.11854e-09	ENSGALG00000045684
ENSGALG00000043499	68.2176	-4.57524	1.25432e-10	1.02942e-08	EGFL7
ENSGALG00000051786	3.54914	4.79074	1.37932e-10	1.12022e-08	ENSGALG00000051786
ENSGALG00000052243	537.644	-11.9606	1.61404e-10	1.2841e-08	CYP2C18
ENSGALG00000012857	26.1109	-3.4305	1.7984e-10	1.41632e-08	DENND2A
ENSGALG00000015004	394.267	3.52483	2.53264e-10	1.9171e-08	RIOK3
ENSGALG00000039536	88.673	-17.3827	2.65546e-10	1.97178e-08	PPDPFL
ENSGALG00000017184	41.0566	40.593	3.2469e-10	2.36589e-08	MMP7
ENSGALG00000011469	55.8785	-3.67476	3.87393e-10	2.77099e-08	IGFBP2
ENSGALG00000048479	2.86791	8.74321	4.88e-10	3.39712e-08	ENSGALG00000048479
ENSGALG00000016105	112.037	-4.12178	5.80311e-10	4.00397e-08	DYSF
ENSGALG00000043734	100.334	-2.96514	6.76327e-10	4.54577e-08	LIPG
ENSGALG00000033171	547.984	4.48247	7.82668e-10	5.08517e-08	TGM4
ENSGALG00000048488	37.9025	-5.69964	8.3102e-10	5.26763e-08	ENSGALG00000048488
ENSGALG00000012219	34.1795	-3.85212	8.6031e-10	5.40931e-08	UNC5C
ENSGALG00000027925	8.44116	-6.59331	9.78504e-10	5.96021e-08	HOXA3
ENSGALG00000055075	56.8772	-4.08112	1.19763e-09	7.07387e-08	FMNL3
ENSGALG00000041296	10.6652	-5.74183	1.72574e-09	9.8934e-08	SOX7
ENSGALG00000003972	1518.1	-3.60076	2.22863e-09	1.24113e-07	FAXDC2
ENSGALG00000001534	8.67677	-12.2811	2.35434e-09	1.29268e-07	TMEM88B
ENSGALG00000001035	57.6168	-7.99406	2.73215e-09	1.47928e-07	ENSGALG00000001035
ENSGALG00000007332	15.2741	-3.06912	2.88124e-09	1.54925e-07	PRICKLE2
ENSGALG00000016837	16.6772	-9.81386	3.60602e-09	1.88691e-07	ENSGALG00000016837
ENSGALG00000000769	37.9719	4.43392	3.63662e-09	1.89023e-07	RAB7B
ENSGALG00000047357	5.73667	14.2151	3.7939e-09	1.94604e-07	ENSGALG00000047357
ENSGALG00000034118	16.7545	-4.64962	4.55877e-09	2.24957e-07	SOX18
ENSGALG00000046914	5.65287	-9.48796	4.86357e-09	2.38488e-07	LIMCH1
ENSGALG00000010818	65.5846	-3.57084	5.0888e-09	2.46433e-07	PLPP3
ENSGALG00000001314	113.484	-3.97096	5.59398e-09	2.65941e-07	PTGS1
ENSGALG00000054084	9.27436	2.94508	5.84213e-09	2.75342e-07	ENSGALG00000054084
ENSGALG00000036125	107.149	-5.15393	6.18265e-09	2.83553e-07	SHE
ENSGALG00000030988	35.5841	-3.18752	7.6426e-09	3.45203e-07	RBPMS2
ENSGALG00000009052	3379.48	-3.12775	7.6597e-09	3.45203e-07	LBH
ENSGALG00000014094	372.695	3.77842	8.12252e-09	3.59822e-07	STK38L
ENSGALG00000030055	137.368	-2.96897	9.07857e-09	3.97655e-07	RIPOR1
ENSGALG00000016820	28.3924	-4.00971	9.8293e-09	4.25754e-07	GAS6
ENSGALG00000020160	2576.64	-2.8337	1.06149e-08	4.54732e-07	ADH6
ENSGALG00000000892	3.53389	5.74546	1.23061e-08	5.1584e-07	IL10
ENSGALG00000012429	138.027	-3.8275	1.29216e-08	5.35881e-07	BMP4
ENSGALG00000029528	251.539	-3.6035	1.3882e-08	5.63715e-07	KIRREL1
ENSGALG00000012260	1984.09	-5.32293	1.55471e-08	6.18448e-07	LCT
ENSGALG00000043257	1183.28	9.48072	1.56949e-08	6.21159e-07	ENSGALG00000043257
ENSGALG00000005572	555.464	7.88252	1.81017e-08	7.09211e-07	NOXO1
ENSGALG00000047662	24.7555	3.60396	1.86444e-08	7.26821e-07	NR1D1
ENSGALG00000007839	27.9634	-4.36058	1.97758e-08	7.67091e-07	NCAM1
ENSGALG00000017167	294.784	-3.32244	2.15002e-08	8.21714e-07	SLC35F2
ENSGALG00000009378	14.656	-6.54878	2.26206e-08	8.56143e-07	PDGFC
ENSGALG00000002371	19.9551	-4.44731	2.30907e-08	8.69711e-07	RUSC2
ENSGALG00000000621	186.912	-3.41468	2.3804e-08	8.83772e-07	KANK3
ENSGALG00000030614	1232.59	-5.44489	2.41646e-08	8.88933e-07	ADH6
ENSGALG00000040755	49.5811	-5.25169	2.41711e-08	8.88933e-07	ANGPT4
ENSGALG00000017326	46.197	-4.66203	2.46547e-08	9.02462e-07	ARHGEF17
ENSGALG00000009700	142.709	-7.4559	2.57606e-08	9.38535e-07	PDK4
ENSGALG00000053285	16.4317	-4.47574	2.88913e-08	1.0477e-06	ENSGALG00000053285
ENSGALG00000019384	10.6892	-3.83066	3.10629e-08	1.11607e-06	MAPK12
ENSGALG00000009738	23.9479	-3.55465	3.14319e-08	1.12415e-06	CTBP2
ENSGALG00000026572	1777.12	-4.93253	3.24147e-08	1.14876e-06	RGS5
ENSGALG00000028822	132.7	-5.31782	3.27142e-08	1.15412e-06	RNF152
ENSGALG00000028565	87.0646	-3.6704	3.36055e-08	1.17494e-06	PCDHGB4
ENSGALG00000037332	1482.59	-3.5193	3.71062e-08	1.27447e-06	IGFBP7
ENSGALG00000005848	62.3571	-5.15888	3.74811e-08	1.2817e-06	IL11RA
ENSGALG00000011314	15.0039	-4.5349	3.93401e-08	1.33357e-06	LRRC3B
ENSGALG00000002532	45.6172	-4.47502	4.03721e-08	1.35676e-06	GJA4
ENSGALG00000003261	192.586	-3.79526	4.14019e-08	1.38539e-06	CAVIN1
ENSGALG00000025921	15.073	-3.17667	4.24676e-08	1.41498e-06	MYORG
ENSGALG00000006409	229.271	-4.17346	4.67172e-08	1.54995e-06	PODXL
ENSGALG00000010891	173.887	-14.313	5.21434e-08	1.70817e-06	ABCB11
ENSGALG00000008516	349.566	-7.80017	5.38954e-08	1.7557e-06	CPO
ENSGALG00000043596	81.0285	-3.09196	5.62175e-08	1.81871e-06	SNED1
ENSGALG00000046160	15.8064	4.28516	5.88464e-08	1.88809e-06	PPBP
ENSGALG00000026098	22.8614	6.37041	6.53688e-08	2.08045e-06	CXCL8
ENSGALG00000004521	4589.23	-4.10601	6.53755e-08	2.08045e-06	GPX3
ENSGALG00000034168	30.692	-3.2366	7.1597e-08	2.23287e-06	WNT5A
ENSGALG00000029621	64.2788	-3.52016	7.5992e-08	2.3605e-06	SEMA3F
ENSGALG00000030344	37.1006	-4.95862	7.7533e-08	2.3988e-06	ISYNA1
ENSGALG00000016283	6.38134	3.0189	8.35682e-08	2.54682e-06	BEND6
ENSGALG00000029047	35.6313	-3.95386	8.37885e-08	2.54682e-06	TMEM204
ENSGALG00000002562	141.617	-2.87533	8.39504e-08	2.54682e-06	ARAP3
ENSGALG00000002544	29.906	-3.62001	8.8639e-08	2.65803e-06	PCDH12
ENSGALG00000053950	9.88205	-5.66951	8.90973e-08	2.66154e-06	ENSGALG00000053950
ENSGALG00000002790	13.6574	-4.78554	9.56433e-08	2.82513e-06	ABLIM3
ENSGALG00000012055	47.9185	-2.97894	9.72092e-08	2.84928e-06	ENSGALG00000012055
ENSGALG00000048869	870.528	2.93568	9.93775e-08	2.8911e-06	PTCHD3
ENSGALG00000016761	815.025	4.97222	1.09873e-07	3.17275e-06	LYG2
ENSGALG00000007759	12.7048	-3.58467	1.11333e-07	3.19127e-06	TMEFF2
ENSGALG00000000786	8.38563	24.688	1.14673e-07	3.2663e-06	CTSE
ENSGALG00000044235	70.0535	-4.46478	1.14788e-07	3.2663e-06	MAB21L2
ENSGALG00000041878	1868.76	-3.10745	1.30248e-07	3.67539e-06	AQP5
ENSGALG00000043088	22.6446	-4.20579	1.30579e-07	3.67539e-06	ENSGALG00000043088
ENSGALG00000040434	44.2092	-4.89334	1.37774e-07	3.83781e-06	ENSGALG00000040434
ENSGALG00000001483	50.3532	-3.01553	1.38403e-07	3.84016e-06	ENSGALG00000001483
ENSGALG00000016215	13.8848	-4.81428	1.44373e-07	3.99158e-06	DIPK2B
ENSGALG00000027330	37.3997	-5.79235	1.48465e-07	4.07583e-06	SYNPO
ENSGALG00000012542	20.1704	-4.31532	1.50406e-07	4.11462e-06	RASD2
ENSGALG00000016883	90.6738	3.44634	1.61986e-07	4.40052e-06	DOCK9
ENSGALG00000050508	28.7435	-4.50546	1.63484e-07	4.40075e-06	NOS3
ENSGALG00000008007	79.7273	-4.50826	1.64134e-07	4.40075e-06	ITGA11
ENSGALG00000053860	3141.24	3.5471	1.64304e-07	4.40075e-06	ENSGALG00000053860
ENSGALG00000041730	11.6561	-6.30607	1.64817e-07	4.40075e-06	GPR20
ENSGALG00000046861	34.9711	-4.01895	1.74812e-07	4.63454e-06	ENSGALG00000046861
ENSGALG00000029429	807.954	-2.90778	1.79204e-07	4.71048e-06	TGFBI
ENSGALG00000012374	52.0159	-3.75632	1.8103e-07	4.73635e-06	FRMD6
ENSGALG00000013907	63.8898	-3.86491	1.88395e-07	4.86386e-06	KDR
ENSGALG00000026677	27.7494	-3.22229	1.93527e-07	4.97974e-06	F10
ENSGALG00000007608	15.7107	-3.44814	1.95546e-07	5.01516e-06	ARHGEF9
ENSGALG00000054856	609.619	-4.29938	1.96413e-07	5.02087e-06	Adh6a
ENSGALG00000043787	222.525	-3.97302	1.97908e-07	5.04257e-06	DEPTOR
ENSGALG00000023787	11.8836	3.40849	2.03634e-07	5.13172e-06	ENSGALG00000023787
ENSGALG00000039872	29.5749	-4.71591	2.0404e-07	5.13172e-06	PDLIM4
ENSGALG00000010721	8.99944	-3.77266	2.08982e-07	5.23067e-06	GLIS1
ENSGALG00000000284	45.2716	-3.76204	2.09316e-07	5.23067e-06	HOXB4
ENSGALG00000016128	57.7124	4.62194	2.27151e-07	5.62229e-06	B3GALT5
ENSGALG00000024379	33.5262	-3.82643	2.3159e-07	5.71403e-06	ECSCR
ENSGALG00000038556	155.108	-3.90019	2.35621e-07	5.79514e-06	CDC42EP1
ENSGALG00000005936	29.2193	-4.34436	2.39746e-07	5.82621e-06	AGTR2
ENSGALG00000031895	56.4629	-4.4263	2.46303e-07	5.9638e-06	SDK2
ENSGALG00000027786	1401.75	5.30758	2.51085e-07	6.06077e-06	SOCS3
ENSGALG00000043198	35.1418	-4.28437	2.5337e-07	6.09705e-06	AC053503.7
ENSGALG00000033953	36.7671	-4.1763	2.77096e-07	6.60679e-06	SHROOM4
ENSGALG00000036742	16.0508	-3.89539	3.12164e-07	7.353e-06	CASTOR3
ENSGALG00000023542	75.0957	-4.80532	3.20395e-07	7.47908e-06	ALPL
ENSGALG00000001926	108.307	-3.98181	3.33398e-07	7.70862e-06	HSPB1
ENSGALG00000011740	1017.62	-4.19673	3.56802e-07	8.15796e-06	MGP
ENSGALG00000030793	15.9355	3.56781	3.58074e-07	8.1631e-06	KCNE2
ENSGALG00000010133	108.297	-4.22612	3.87747e-07	8.76272e-06	PTCH2
ENSGALG00000015908	33.4374	-3.96185	4.01166e-07	9.01372e-06	COL12A1
ENSGALG00000030420	12.8292	4.32722	4.16043e-07	9.26785e-06	ECEL1
ENSGALG00000003860	13.3155	-2.91541	4.52144e-07	9.95823e-06	MID2
ENSGALG00000035839	11.9604	-5.73775	4.57742e-07	1.00531e-05	TMEM255B
ENSGALG00000012956	20.6645	-3.09275	4.88716e-07	1.06733e-05	TMTC1
ENSGALG00000016608	12.1385	-2.89278	5.54004e-07	1.19116e-05	ADCY3
ENSGALG00000024449	286.729	-4.01237	5.61171e-07	1.20199e-05	RAMP2
ENSGALG00000033295	8.31134	-3.81589	5.81332e-07	1.23838e-05	CAV2
ENSGALG00000004860	1506.49	2.9439	5.99256e-07	1.27308e-05	RASD1
ENSGALG00000043555	27.5982	-3.42801	6.39373e-07	1.35094e-05	NPNT
ENSGALG00000000461	374.648	-4.05016	6.54075e-07	1.37827e-05	MRC2
ENSGALG00000047383	24.7986	-5.43299	6.65199e-07	1.39793e-05	CCN5
ENSGALG00000049534	3.67943	4.11911	6.81926e-07	1.42923e-05	ENSGALG00000049534
ENSGALG00000004569	11.6413	-3.04014	7.73677e-07	1.60856e-05	UNC5B
ENSGALG00000032856	28.5466	-4.04332	7.83489e-07	1.62463e-05	GFRA2
ENSGALG00000034297	24.9496	-3.53846	8.02952e-07	1.65618e-05	TBX2
ENSGALG00000037479	34.4784	-4.30716	8.13543e-07	1.66919e-05	IGSF21
ENSGALG00000003647	1733.55	3.32536	8.18963e-07	1.6759e-05	SLC13A2
ENSGALG00000009755	5.92022	-4.94814	8.3461e-07	1.699e-05	LRIG3
ENSGALG00000011274	203.883	-3.89784	8.43919e-07	1.71154e-05	DCN
ENSGALG00000001561	98.9455	-3.10916	8.67087e-07	1.74687e-05	MXRA8
ENSGALG00000008997	140.381	8.45824	9.17784e-07	1.83009e-05	STEAP4
ENSGALG00000010988	7.15834	2.90928	9.38999e-07	1.86762e-05	MPP6
ENSGALG00000004734	28.7311	-3.69507	9.8025e-07	1.93563e-05	ENSGALG00000004734
ENSGALG00000046192	961.275	-2.9259	9.83123e-07	1.93563e-05	CCL19
ENSGALG00000006547	173.825	-4.01201	1.01148e-06	1.98643e-05	PROCR
ENSGALG00000029072	23.9905	-5.31976	1.01727e-06	1.98956e-05	NTN3
ENSGALG00000037064	35.7194	5.70125	1.08976e-06	2.09791e-05	ENSGALG00000037064
ENSGALG00000012873	144.842	3.13469	1.1143e-06	2.13985e-05	SERPINB5
ENSGALG00000005321	83.5069	-2.94969	1.13419e-06	2.1727e-05	LAMA5
ENSGALG00000030034	1971.8	-5.88897	1.1497e-06	2.19164e-05	G6PC
ENSGALG00000034111	28.0579	-3.696	1.19924e-06	2.27215e-05	FOXF1
ENSGALG00000016636	11.9484	-3.957	1.23483e-06	2.3255e-05	ARSH
ENSGALG00000008043	4.69634	-11.642	1.24945e-06	2.34735e-05	CORO2B
ENSGALG00000042928	12.8284	-13.092	1.26254e-06	2.36625e-05	ENSGALG00000042928
ENSGALG00000008365	78.4878	-3.12286	1.28459e-06	2.40181e-05	CHRM4
ENSGALG00000007710	10.8873	-3.63786	1.3415e-06	2.4903e-05	RASL11AL
ENSGALG00000049973	69.9029	11.577	1.36871e-06	2.53176e-05	TMEM252
ENSGALG00000035031	26.4167	-2.95921	1.37034e-06	2.53176e-05	HEY1
ENSGALG00000030847	26.4286	-6.13309	1.38245e-06	2.54811e-05	FZD2
ENSGALG00000036806	14.7954	-3.07482	1.41299e-06	2.59825e-05	GDF11
ENSGALG00000017179	58.4261	-3.70065	1.5234e-06	2.78159e-05	PDGFD
ENSGALG00000035184	8.23755	-4.15759	1.64843e-06	2.98889e-05	SDC3
ENSGALG00000007211	4.64411	-7.16351	1.65227e-06	2.9889e-05	CDH22
ENSGALG00000035717	965.845	-3.85148	1.66833e-06	3.01098e-05	HSPG2
ENSGALG00000046879	53.3012	2.94796	1.68796e-06	3.03448e-05	ENSGALG00000046879
ENSGALG00000002667	56.6405	-2.87375	1.68914e-06	3.03448e-05	OLFML2B
ENSGALG00000028567	594.118	-3.62594	1.74831e-06	3.11984e-05	MYL9
ENSGALG00000006755	268.946	-3.20683	1.82058e-06	3.23183e-05	USP2
ENSGALG00000014970	643.862	-3.25184	1.83177e-06	3.23848e-05	FSTL1
ENSGALG00000003803	40.0735	-6.24823	1.84365e-06	3.25212e-05	DAB2
ENSGALG00000000583	138.108	-3.07371	1.85566e-06	3.2659e-05	SOX13
ENSGALG00000008263	5.92374	-4.37441	1.86015e-06	3.26643e-05	CNTN4
ENSGALG00000006891	129.633	-3.80101	1.86864e-06	3.27256e-05	ITIH5
ENSGALG00000007530	1897.47	7.49254	1.87203e-06	3.27256e-05	ENSGALG00000054964
ENSGALG00000002594	11.1943	-3.16283	1.94453e-06	3.37026e-05	TFPI
ENSGALG00000016858	5.88143	10.4688	1.94953e-06	3.37026e-05	SLC10A2
ENSGALG00000012787	48.734	-3.41373	1.96475e-06	3.38906e-05	BMP6
ENSGALG00000011630	20.2774	-4.02942	1.99068e-06	3.42619e-05	GLI3
ENSGALG00000049819	10.3858	-3.92048	2.02525e-06	3.47802e-05	ENSGALG00000049819
ENSGALG00000001633	15.7179	-4.54821	2.10203e-06	3.58617e-05	DUSP26
ENSGALG00000013818	5.60326	-5.64312	2.13006e-06	3.6103e-05	CITED2
ENSGALG00000036390	12.882	-3.6045	2.24423e-06	3.77915e-05	PPP1R17
ENSGALG00000011823	35.6176	-3.44393	2.40695e-06	3.96748e-05	FAT4
ENSGALG00000011406	15.3024	-3.78885	2.45684e-06	4.02419e-05	NTN4
ENSGALG00000008306	51.9965	3.54259	2.50373e-06	4.08892e-05	FGL2
ENSGALG00000005215	7.05846	-4.78702	2.52534e-06	4.11048e-05	CACNA1H
ENSGALG00000025862	14.4824	-3.29684	2.59456e-06	4.2056e-05	TMEM26
ENSGALG00000041834	154.995	-3.35266	2.61743e-06	4.22898e-05	AEBP1
ENSGALG00000022926	43.4012	-3.2123	2.61984e-06	4.22898e-05	GPR162
ENSGALG00000041708	47.2353	-5.21726	2.64206e-06	4.25604e-05	WNT4
ENSGALG00000030027	41.2768	-3.55911	2.69904e-06	4.32994e-05	MCAM
ENSGALG00000034716	25.115	-3.50303	2.77656e-06	4.44516e-05	HEY2
ENSGALG00000039170	15.9133	-5.31899	2.86312e-06	4.55568e-05	LHFPL5
ENSGALG00000026055	27.2612	-3.31152	2.87135e-06	4.55947e-05	PALM
ENSGALG00000010738	22.0566	3.89493	2.88531e-06	4.57052e-05	TC2N
ENSGALG00000005253	24.2671	-3.43776	2.89004e-06	4.57052e-05	C1QTNF8
ENSGALG00000015140	14.2625	5.05955	3.10075e-06	4.88395e-05	DSC2
ENSGALG00000033083	12.6785	-3.67432	3.3774e-06	5.2665e-05	ATOH8
ENSGALG00000036498	165.305	-3.74023	3.4523e-06	5.36184e-05	EHD2
ENSGALG00000037869	71.6497	-3.95302	3.5153e-06	5.43803e-05	ENSGALG00000037869
ENSGALG00000016981	23.4166	-3.76883	3.66729e-06	5.63957e-05	SPERT
ENSGALG00000054668	5.77191	4.29027	3.68248e-06	5.65178e-05	ENSGALG00000054668
ENSGALG00000016055	37.1695	5.34192	3.88796e-06	5.90899e-05	KCNJ15
ENSGALG00000003891	19.2576	-3.03755	4.20922e-06	6.32329e-05	ZNF423
ENSGALG00000034834	7.74421	-3.54017	4.23596e-06	6.35123e-05	WWC3
ENSGALG00000043690	27.2583	-5.3976	4.26849e-06	6.38772e-05	ECRG4
ENSGALG00000036189	19.7443	-4.20749	4.41111e-06	6.56335e-05	ANGPT2
ENSGALG00000015057	75.9152	-3.55132	4.6089e-06	6.80569e-05	DDO
ENSGALG00000002467	26.2681	-3.86185	4.63986e-06	6.83845e-05	MTSS2
ENSGALG00000050860	4.68993	-3.85403	4.65656e-06	6.85012e-05	ENSGALG00000050860
ENSGALG00000033522	149.601	-3.53864	4.81852e-06	7.04848e-05	AOC3
ENSGALG00000004879	7.69884	-4.14344	5.02777e-06	7.30189e-05	SLC6A11
ENSGALG00000011319	6.81331	-3.20875	5.02922e-06	7.30189e-05	ADGRL3
ENSGALG00000002170	33.3486	-3.4601	5.11348e-06	7.41043e-05	Nr1h5
ENSGALG00000013226	2611.25	3.79803	5.20111e-06	7.5095e-05	Sult6b2
ENSGALG00000039447	2.52838	5.32436	5.24978e-06	7.56576e-05	KRT23
ENSGALG00000052868	25.4624	-3.98817	5.4718e-06	7.84225e-05	PEAR1
ENSGALG00000051554	5.68019	-4.48123	5.58656e-06	7.97739e-05	ENSGALG00000051554
ENSGALG00000035679	8.47368	-4.01852	5.67716e-06	8.07718e-05	LMO1
ENSGALG00000021399	20.668	-3.61853	5.69507e-06	8.08247e-05	ABCA10
ENSGALG00000041013	99.7566	-3.20765	5.70162e-06	8.08247e-05	TNS1
ENSGALG00000054964	2925.84	6.96195	5.77157e-06	8.16679e-05	ENSGALG00000054964
ENSGALG00000042275	15.5671	-5.46092	5.86105e-06	8.27838e-05	ENSGALG00000042275
ENSGALG00000017334	28.1265	-4.3334	5.93044e-06	8.36124e-05	ENSGALG00000017334
ENSGALG00000052148	213.142	-3.52317	6.02278e-06	8.46084e-05	ENSGALG00000052148
ENSGALG00000034756	11.0129	-6.30859	6.08749e-06	8.53636e-05	ENSGALG00000034756
ENSGALG00000034560	61.5962	-3.36927	6.29164e-06	8.75782e-05	SCARF2
ENSGALG00000008359	41.5629	-2.9713	6.29846e-06	8.75782e-05	CD93
ENSGALG00000029024	113.284	-3.21676	6.30159e-06	8.75782e-05	TCF21
ENSGALG00000004986	39.9059	-4.11093	6.37863e-06	8.83611e-05	CERCAM
ENSGALG00000043662	22.7899	-2.93633	6.38058e-06	8.83611e-05	NDRG4
ENSGALG00000015001	15.7029	-3.94503	6.4514e-06	8.90255e-05	LAMA4
ENSGALG00000030969	341.991	-4.3329	6.55788e-06	9.0335e-05	CLEC3B
ENSGALG00000013948	6.68913	-3.71843	6.85725e-06	9.41646e-05	RASL11B
ENSGALG00000053371	115.518	-3.52769	7.03489e-06	9.60572e-05	NID2
ENSGALG00000009021	6.04996	-3.4119	7.07291e-06	9.64075e-05	ST6GALNAC5
ENSGALG00000040297	835.15	-3.06114	7.47367e-06	0.000100966	NBL1
ENSGALG00000002564	87.1497	-3.13558	7.48501e-06	0.000100966	RGS4
ENSGALG00000005331	36.2265	-3.43438	7.62822e-06	0.000102543	GJC2
ENSGALG00000034456	23.8467	-4.12917	7.72549e-06	0.000103671	PRELP
ENSGALG00000034067	9.09297	-4.37088	7.74537e-06	0.00010376	FMOD
ENSGALG00000040342	15.7259	-2.92538	7.93304e-06	0.00010591	ADAMTS1
ENSGALG00000048528	2.51063	4.79549	8.1528e-06	0.000108658	ENSGALG00000048528
ENSGALG00000028140	47.6734	-3.32161	8.39815e-06	0.000111356	CNTFR
ENSGALG00000005975	1.8113	-9.31884	8.48017e-06	0.000112253	ZNF488
ENSGALG00000032349	35.9002	-3.45758	8.92737e-06	0.00011771	CDH5
ENSGALG00000007140	17.3091	-3.66984	8.9377e-06	0.00011771	NRP1
ENSGALG00000027423	22.195	3.92976	9.12237e-06	0.000119939	SLC26A1
ENSGALG00000010013	12.3506	-4.74304	9.63935e-06	0.000125467	EDNRA
ENSGALG00000026315	80.5933	-3.59617	9.67523e-06	0.000125515	RAB34
ENSGALG00000003816	3.97689	-9.52389	9.80765e-06	0.00012661	NT5C1A
ENSGALG00000004893	257.368	-2.85021	9.82241e-06	0.00012661	TMEM119
ENSGALG00000007409	18.4728	-3.50104	1.00145e-05	0.000127791	SCN4B
ENSGALG00000050112	13.643	-3.97941	1.01768e-05	0.000129017	PAMR1
ENSGALG00000037131	6.11806	-3.65916	1.03985e-05	0.000131613	ENSGALG00000037131
ENSGALG00000027778	27.7198	-3.17872	1.05318e-05	0.000132999	ENSGALG00000027778
ENSGALG00000000927	12.9238	-2.98733	1.05422e-05	0.000132999	ANGPTL2
ENSGALG00000009078	22.3655	4.34579	1.13265e-05	0.000141975	GALNT14
ENSGALG00000012394	69.1799	-3.85433	1.13486e-05	0.000142014	NID2
ENSGALG00000027232	6.95248	-4.4042	1.15736e-05	0.000144377	C1QTNF2
ENSGALG00000020049	42.5804	4.04827	1.18204e-05	0.000146985	KCNK16
ENSGALG00000021525	318.636	-3.66322	1.19088e-05	0.000147849	ISLR
ENSGALG00000022622	11.8193	-3.86495	1.23949e-05	0.000152187	HOXA4
ENSGALG00000047567	7.81133	-4.39991	1.2659e-05	0.000154856	ENSGALG00000047567
ENSGALG00000026661	24.7494	-3.41465	1.26718e-05	0.000154856	MSRB3
ENSGALG00000014069	6.78565	-3.59499	1.27857e-05	0.000156003	TP53I11
ENSGALG00000007886	37.7464	-3.59223	1.29028e-05	0.000156696	PAMR1
ENSGALG00000016441	10.1941	-3.73112	1.33001e-05	0.000161019	ENSGALG00000016441
ENSGALG00000009512	54.8794	-3.61132	1.34245e-05	0.000162274	TFPI2
ENSGALG00000005968	24.4466	-3.56082	1.38947e-05	0.000167698	MMP11
ENSGALG00000002893	17.9954	-7.30267	1.40027e-05	0.00016874	STC2
ENSGALG00000024486	58.9532	-3.64749	1.44564e-05	0.000173704	C4orf48
ENSGALG00000034907	10.0203	-3.97433	1.53999e-05	0.000182197	HOXB5
ENSGALG00000054048	4.5523	-4.41135	1.56667e-05	0.000185073	TMEM211
ENSGALG00000030613	37.4571	-4.30461	1.61909e-05	0.000189827	PDGFRB
ENSGALG00000001472	45.8556	-3.21727	1.67508e-05	0.000194818	JAM3
ENSGALG00000001320	2851.87	-3.10967	1.67648e-05	0.000194818	CYP1A1
ENSGALG00000036142	121.555	-3.39224	1.69222e-05	0.000196335	LOXL3
ENSGALG00000026214	23.0393	-2.98623	1.7257e-05	0.000199895	LRTM2
ENSGALG00000014855	9.29728	-2.85166	1.72804e-05	0.000199895	GHR
ENSGALG00000005584	12.3965	-3.26406	1.73246e-05	0.000199978	GALNT18
ENSGALG00000037257	20.4187	-3.38644	1.77967e-05	0.000204653	HLX
ENSGALG00000038458	23.4659	-3.84781	1.78361e-05	0.000204804	LOXL1
ENSGALG00000025945	1705.12	9.08837	1.80103e-05	0.000206501	AVD
ENSGALG00000039118	15.0943	-3.08392	1.80545e-05	0.000206704	MEIS2
ENSGALG00000009641	1037.85	-3.50414	1.81267e-05	0.000206923	COL1A2
ENSGALG00000051383	7.04311	3.24993	1.85503e-05	0.000211282	ENSGALG00000051383
ENSGALG00000049150	3.72612	-12.2053	1.86253e-05	0.000211684	ENSGALG00000049150
ENSGALG00000000997	38.8517	-3.08801	1.87979e-05	0.000213025	GJC1
ENSGALG00000046461	33.9627	-3.68189	1.89519e-05	0.000214459	LRRC15
ENSGALG00000032746	17.0696	-3.34076	1.94914e-05	0.00021929	ENPP2
ENSGALG00000005102	7.51298	-3.50742	2.10675e-05	0.000233589	CDH4
ENSGALG00000010747	65.5176	-3.57929	2.12615e-05	0.0002348	FBLN5
ENSGALG00000034973	9.06936	-3.3934	2.1783e-05	0.000239541	FZD7
ENSGALG00000006174	13.5571	-3.26289	2.2157e-05	0.000242287	VSTM4
ENSGALG00000028721	34.1846	-4.12955	2.22207e-05	0.00024239	LMOD1
ENSGALG00000030902	45.6128	-2.84274	2.25242e-05	0.00024527	ENSGALG00000030902
ENSGALG00000033919	14.0182	-3.9313	2.28297e-05	0.000247333	ENSGALG00000033919
ENSGALG00000012156	2.53872	-5.34438	2.29064e-05	0.000247333	DPP10
ENSGALG00000005649	107.898	-3.07613	2.30042e-05	0.000247333	ENSGALG00000005649
ENSGALG00000036831	166.649	-13.6566	2.3053e-05	0.000247333	ENSGALG00000036831
ENSGALG00000039690	21.4871	-3.03456	2.31343e-05	0.000247333	STMN2
ENSGALG00000031284	7.11599	-5.052	2.34357e-05	0.00024945	PTPRM
ENSGALG00000016635	25.2941	-3.17987	2.34731e-05	0.00024945	ENSGALG00000016635
ENSGALG00000055061	11.4068	-3.88075	2.38115e-05	0.000252242	ENSGALG00000055061
ENSGALG00000006833	5.6019	-3.97532	2.41184e-05	0.000254638	ITIH2
ENSGALG00000031920	29.2938	-3.54843	2.41357e-05	0.000254638	FOXF2
ENSGALG00000014872	6.8248	-4.0936	2.44642e-05	0.000257408	FGF10
ENSGALG00000042642	587.41	-2.9754	2.4708e-05	0.000259273	RARRES2
ENSGALG00000034986	59.5776	-3.33033	2.54676e-05	0.000265104	HEYL
ENSGALG00000051154	5.1044	-3.39003	2.55882e-05	0.000265649	ENSGALG00000051154
ENSGALG00000041800	39.4651	-3.4244	2.66217e-05	0.000274189	GLP2R
ENSGALG00000000059	84.196	2.91322	2.66882e-05	0.00027451	AC092143.1
ENSGALG00000040655	56.4943	-3.28485	2.68908e-05	0.000275866	FAM20A
ENSGALG00000031929	3.55385	-5.68543	2.89955e-05	0.000293707	KCNMB2
ENSGALG00000004369	7.0562	-3.01035	2.94214e-05	0.000296888	PYGO1
ENSGALG00000039216	1693.28	-3.43978	3.07009e-05	0.000306485	COL6A2
ENSGALG00000008141	36.8987	-3.33004	3.28935e-05	0.000325456	ENSGALG00000008141
ENSGALG00000036798	362.279	-3.25259	3.36101e-05	0.000330601	COL4A1
ENSGALG00000041555	703.638	-3.14131	3.36255e-05	0.000330601	COL1A1
ENSGALG00000002461	23.6196	-3.89327	3.41363e-05	0.000333834	MMP17
ENSGALG00000028759	3.33552	-6.38765	3.42112e-05	0.000333834	LYPD6B
ENSGALG00000050081	1.83174	-9.84079	3.43169e-05	0.000334198	ENSGALG00000050081
ENSGALG00000011214	710.63	-3.36979	3.43537e-05	0.000334198	SERPINH1
ENSGALG00000030932	128.091	-3.54871	3.43771e-05	0.000334198	NKX2-3
ENSGALG00000015148	12.7017	-2.84254	3.44333e-05	0.000334328	ANXA1
ENSGALG00000004184	1852.88	-2.97911	3.49211e-05	0.000337802	SPARC
ENSGALG00000012396	35.106	-3.18488	3.52864e-05	0.000340913	PTGER2
ENSGALG00000001437	18.7914	-3.26567	3.53673e-05	0.000341271	NTM
ENSGALG00000011484	5.86453	-3.90762	3.5549e-05	0.0003426	CMTM8
ENSGALG00000046053	2.51092	10.4886	3.57143e-05	0.000343769	ENSGALG00000046053
ENSGALG00000039219	8.58183	-3.5238	3.64449e-05	0.000349937	ADAMTS14
ENSGALG00000006018	118.146	-3.11085	3.6818e-05	0.000351883	SLC22A13
ENSGALG00000015835	2.93466	-4.77342	3.9171e-05	0.000371989	GRIK1
ENSGALG00000010163	4.38386	-3.56507	3.95614e-05	0.000374784	LGR5
ENSGALG00000011306	1104.02	-3.402	3.99538e-05	0.000377448	DES
ENSGALG00000037246	4.06709	-6.16939	4.03787e-05	0.000380676	RAMP3
ENSGALG00000005203	19.2784	-3.50141	4.06328e-05	0.00038261	OLFM3
ENSGALG00000025764	86.7504	-3.22641	4.17435e-05	0.000391178	FKBP10
ENSGALG00000006758	147.915	-4.06388	4.21154e-05	0.000393717	C1QTNF5
ENSGALG00000011680	7.1163	-3.47186	4.30686e-05	0.000401185	EPHA5
ENSGALG00000030209	12.1488	-2.99021	4.45965e-05	0.000411972	CPZ
ENSGALG00000001640	42.0493	-3.3186	4.71258e-05	0.000433795	RNF122
ENSGALG00000015729	16.5822	-3.57241	4.82191e-05	0.000442292	LPAR1
ENSGALG00000006106	987.298	3.07786	4.88995e-05	0.00044727	TNFRSF6B
ENSGALG00000004121	42.8741	-2.93163	4.96957e-05	0.000453701	LPAR4
ENSGALG00000016293	5.12913	-4.23787	5.0331e-05	0.000458612	BMP5
ENSGALG00000034196	129.276	-3.42813	5.10827e-05	0.00046311	WNT2B
ENSGALG00000015970	57.5825	-3.9107	5.15324e-05	0.000466104	COL9A1
ENSGALG00000050058	18.6542	-3.18104	5.2037e-05	0.000470122	REEP1
ENSGALG00000007819	7.07753	-3.27552	5.23821e-05	0.000472692	PDZRN3
ENSGALG00000026077	9656.37	2.83432	5.28726e-05	0.000476016	ALDOC
ENSGALG00000005287	7.15698	-2.92541	5.41464e-05	0.000485243	ZBTB47
ENSGALG00000008593	19.2211	-3.5418	5.45062e-05	0.000487347	ATP1B4
ENSGALG00000007636	299.216	-4.98614	5.61201e-05	0.000497216	PCK1
ENSGALG00000011902	293.901	-3.66017	5.75771e-05	0.000508391	TAGLN
ENSGALG00000045212	24.5015	-3.09971	5.79244e-05	0.000510879	PLCD3
ENSGALG00000023472	92.3059	-3.04723	5.86426e-05	0.000516629	SULT1A1
ENSGALG00000007538	1286.3	6.68689	5.87931e-05	0.000517371	ENSGALG00000007538
ENSGALG00000003580	258.962	-3.16989	5.95417e-05	0.000523368	MMP2
ENSGALG00000007217	9.05388	-3.60929	6.06381e-05	0.000529423	BEST1
ENSGALG00000006670	11.4218	-3.09596	6.25604e-05	0.000543771	PPP1R3C
ENSGALG00000015573	64.8038	-3.29676	6.39062e-05	0.000553003	FHL5
ENSGALG00000031487	20.5611	3.12814	6.47313e-05	0.000558283	FSTL4
ENSGALG00000048210	16.4102	-3.17726	6.4925e-05	0.000559336	LTBP4
ENSGALG00000005330	5.84587	-3.5122	6.57438e-05	0.00056514	SNCAIP
ENSGALG00000047483	50.2731	-2.90718	6.61992e-05	0.000567534	C1QTNF6
ENSGALG00000017205	15.0572	-3.41507	6.72129e-05	0.000574602	ENDOD1
ENSGALG00000017195	4.13635	2.93841	6.7349e-05	0.000575134	PGR
ENSGALG00000003137	9.78991	-6.06772	6.7901e-05	0.000579213	RFLNA
ENSGALG00000027658	13.2062	-3.32705	6.85829e-05	0.000583317	TESK1
ENSGALG00000053641	25.2865	3.47758	6.99628e-05	0.000590983	ENSGALG00000053641
ENSGALG00000034673	12.562	-2.96915	7.18423e-05	0.000605077	HTRA3
ENSGALG00000016222	6.11119	-4.08718	7.25767e-05	0.000607661	NDP
ENSGALG00000005934	648.825	-3.17263	7.3064e-05	0.000610514	SLC22A13
ENSGALG00000020615	4.28638	-3.79507	7.38257e-05	0.000614295	STK32C
ENSGALG00000024318	61.6429	-3.02006	7.42015e-05	0.000615452	TMEM200B
ENSGALG00000026373	60.92	-2.84511	7.60206e-05	0.000625219	KCNJ8
ENSGALG00000047440	54.0358	-4.95784	7.70236e-05	0.000632134	ENSGALG00000047440
ENSGALG00000038364	66.5361	9.95881	7.77984e-05	0.000637152	CCN3
ENSGALG00000042103	95.1182	-3.07302	8.24455e-05	0.000670282	C11orf96
ENSGALG00000007526	42184.9	4.82831	8.40483e-05	0.000679768	ENSGALG00000007526
ENSGALG00000048179	78.0197	-3.49906	8.43419e-05	0.000681436	COL4A6
ENSGALG00000008661	37.564	-4.35911	8.48663e-05	0.000684422	CCN1
ENSGALG00000017272	190.761	-3.15605	8.48871e-05	0.000684422	VWF
ENSGALG00000006346	50.577	-4.20487	8.56553e-05	0.000688574	CXCL14
ENSGALG00000011086	10.3067	-3.72363	9.36964e-05	0.000739843	ACTA1
ENSGALG00000002546	143.127	-2.83894	9.41473e-05	0.000741449	COL5A1
ENSGALG00000001416	6.86107	-4.27426	9.43706e-05	0.000742458	ADRA1B
ENSGALG00000003578	1296.19	-3.09869	9.5657e-05	0.000751063	FN1
ENSGALG00000016843	292.395	-3.41596	9.60886e-05	0.000753693	COL4A2
ENSGALG00000008546	7.3456	-4.24558	9.7435e-05	0.000760429	FGD5
ENSGALG00000030858	10.6384	-3.45072	9.81298e-05	0.000764321	FRMD5
ENSGALG00000037619	2.17982	-8.15379	9.85029e-05	0.000766462	HOXB6
ENSGALG00000044866	5.3728	-6.73179	0.000100714	0.000778018	ENSGALG00000044866
ENSGALG00000028560	5.10652	-4.79751	0.000100786	0.000778018	BGLAP
ENSGALG00000037896	22.9466	-3.26274	0.000100971	0.000778669	ENSGALG00000037896
ENSGALG00000006479	9.84118	-4.54025	0.000101701	0.000782852	CCM2L
ENSGALG00000028341	193.423	-2.8655	0.000102538	0.000787396	MADCAM1
ENSGALG00000016281	7.7629	-2.91959	0.0001034	0.00079118	DMD
ENSGALG00000006440	8.05993	-9.97807	0.000104097	0.000794918	ENSGALG00000006440
ENSGALG00000009850	8.21901	-3.15639	0.000105678	0.000804625	NOVA1
ENSGALG00000050072	73.5392	-3.43772	0.000105957	0.000805962	EMID1
ENSGALG00000040866	6.65745	-4.57997	0.000107974	0.000818909	P3H2
ENSGALG00000037402	37.4886	-3.10589	0.000108288	0.000820492	CCN2
ENSGALG00000002886	6.16029	-5.27217	0.000111693	0.000840576	NKX2-5
ENSGALG00000006322	2444.89	2.97523	0.000113162	0.000849987	CLCA1
ENSGALG00000003726	4.8857	-4.12836	0.000115031	0.000863197	EGFLAM
ENSGALG00000000402	44.714	-3.04802	0.000118499	0.000881581	LOXL2
ENSGALG00000040573	5.52479	-3.96045	0.00011943	0.000886186	FMO3
ENSGALG00000009626	130.977	-3.37492	0.000119573	0.000886186	THBS1
ENSGALG00000005554	87.9266	-3.34918	0.000122948	0.000907044	ADIPOQ
ENSGALG00000040832	21873.1	-3.28791	0.000122969	0.000907044	CFD
ENSGALG00000002046	4.57312	-5.53006	0.000123887	0.000912956	SYT15
ENSGALG00000026276	10.9976	-6.26274	0.00012792	0.000940012	TCF15
ENSGALG00000029764	3.58079	-4.42128	0.000130747	0.000953592	ENSGALG00000029764
ENSGALG00000015409	136.047	-3.22842	0.000131419	0.000954922	PROS1
ENSGALG00000039985	46.4173	-2.9271	0.000131691	0.000955838	CDH11
ENSGALG00000034741	64.3772	-11.06	0.00013301	0.000963784	ETNPPL
ENSGALG00000016648	21.0297	-2.87173	0.000134283	0.000970307	ARSD
ENSGALG00000047909	1.8904	4.57561	0.000136713	0.000984214	ENSGALG00000047909
ENSGALG00000042422	25.5065	-3.59152	0.000139031	0.00099722	GLI1
ENSGALG00000042411	14.7327	-3.44206	0.00013985	0.00100034	GASK1B
ENSGALG00000001892	64.2403	-3.01299	0.00014349	0.00102159	CYGB
ENSGALG00000032060	7.45916	-4.39406	0.000143608	0.00102159	GPR153
ENSGALG00000009361	14.4457	-3.15174	0.000146311	0.00103798	GUCY1B1
ENSGALG00000046550	83.9545	-3.45332	0.000149044	0.00105258	EMCN
ENSGALG00000041750	26.0316	-2.90255	0.000151258	0.00105862	ADAMTS9
ENSGALG00000008367	48.9052	-3.447	0.00015525	0.00108268	MDK
ENSGALG00000012021	3.09086	-4.75771	0.0001559	0.00108527	ENSGALG00000012021
ENSGALG00000008815	8.2514	-3.52826	0.000156179	0.00108569	LRRN4
ENSGALG00000011205	3.44392	-4.37112	0.000164994	0.00113531	SMOC2
ENSGALG00000017790	6.6035	4.79198	0.000165127	0.00113531	RF00001
ENSGALG00000050002	5.97551	-4.84208	0.00016614	0.00114127	COLEC11
ENSGALG00000040807	11.4356	-3.20012	0.000173766	0.00118323	DMTN
ENSGALG00000025899	1980.66	5.85521	0.000174074	0.00118429	ENSGALG00000025899
ENSGALG00000004653	8.20099	-3.16702	0.000174337	0.00118505	ENSGALG00000004653
ENSGALG00000005613	2.45293	-4.0413	0.000175133	0.00118839	ENSGALG00000005613
ENSGALG00000047290	31.3831	-3.8785	0.000175539	0.0011901	KIAA1755
ENSGALG00000014042	21.4449	-2.95693	0.00017793	0.00120213	SSPN
ENSGALG00000033144	60.9216	-3.30467	0.000178482	0.00120482	COLEC10
ENSGALG00000035946	5.16001	-3.53524	0.000179468	0.0012084	GUCY1A1
ENSGALG00000016785	12.8433	-3.64323	0.000179632	0.0012084	IL1RL1
ENSGALG00000000584	48.9038	-3.17103	0.00018524	0.00124077	Ptprv
ENSGALG00000052771	15.0643	-5.18293	0.000196488	0.00130601	ENSGALG00000052771
ENSGALG00000054999	11.9052	-3.93587	0.000206609	0.00135938	ENSGALG00000054999
ENSGALG00000047979	33.5819	-2.88312	0.000209835	0.0013748	EBF4
ENSGALG00000026452	3.81916	-4.0359	0.000210288	0.00137662	CAVIN4
ENSGALG00000047634	9.08563	2.92901	0.000210695	0.00137812	ENSGALG00000047634
ENSGALG00000007346	18.1986	-3.14642	0.000213411	0.00138773	JCAD
ENSGALG00000043984	2.02212	-5.10536	0.000215003	0.0013946	ENSGALG00000043984
ENSGALG00000007349	5.18094	-3.49455	0.000215839	0.0013977	RASL12
ENSGALG00000017235	6.12741	-3.98836	0.000221277	0.00142374	NOX4
ENSGALG00000027198	9.69868	-3.59578	0.000224791	0.00144115	TMEM47
ENSGALG00000014910	11.7194	-3.01231	0.000224953	0.00144115	COLEC12
ENSGALG00000001021	8.01289	-3.76502	0.000226473	0.00144968	MYOCD
ENSGALG00000013244	14.4164	-2.84412	0.000226656	0.00144968	ABCC9
ENSGALG00000042177	3.80319	-3.5416	0.000227071	0.00145114	GPR182
ENSGALG00000016919	4.60512	3.9713	0.000234769	0.00149178	ACOD1
ENSGALG00000011298	5.69135	-3.23637	0.000237007	0.00150355	RARB
ENSGALG00000001480	7.60623	-4.51818	0.000237947	0.00150829	INKA2
ENSGALG00000006958	12.8557	-2.83295	0.000242731	0.00153612	ENSGALG00000006958
ENSGALG00000019322	6.77795	-3.6662	0.000244191	0.00154285	TNFRSF13C
ENSGALG00000048647	11.4893	-3.05177	0.00024517	0.0015467	ENSGALG00000048647
ENSGALG00000030056	2.6747	-3.32794	0.000256127	0.00160784	ENSGALG00000030056
ENSGALG00000009601	41.695	-3.01049	0.000259802	0.0016296	NELL2
ENSGALG00000016797	97.4772	-3.09652	0.000264315	0.00165391	FHL2
ENSGALG00000005657	7.77296	-3.51501	0.000267032	0.00166958	CRHR2
ENSGALG00000028015	76.8367	-2.87666	0.000268022	0.00167442	HES1
ENSGALG00000050299	5.8198	-4.69335	0.000270426	0.00168674	ENSGALG00000050299
ENSGALG00000016102	10.624	-3.76013	0.000278326	0.0017236	CYP26B1
ENSGALG00000012425	56.4189	-2.96442	0.000279528	0.00172967	FERMT2
ENSGALG00000008741	1.9825	-5.57958	0.000293872	0.00179563	PROKR2
ENSGALG00000012004	3.18938	-6.4812	0.000294612	0.00179874	PRSS12
ENSGALG00000049007	11.5022	-3.20141	0.000298549	0.00181567	ENSGALG00000049007
ENSGALG00000009948	18.9429	-3.81599	0.000300676	0.00182576	HHIP
ENSGALG00000005483	12.3614	-2.96896	0.000307358	0.00186053	CDH13
ENSGALG00000006241	3.48105	-3.3535	0.000310832	0.00187719	TUBA3E
ENSGALG00000005619	18.5349	3.04452	0.000315219	0.00189196	F3
ENSGALG00000023172	9.7081	-3.69046	0.000318583	0.00190875	ENSGALG00000023172
ENSGALG00000036412	4.56088	-4.18553	0.000325634	0.00193806	TMEM108
ENSGALG00000032656	6.73402	-3.67022	0.000330789	0.00196406	TCF7L1
ENSGALG00000014678	2.63282	2.97447	0.000334959	0.00198447	ELL2
ENSGALG00000005974	667.25	-3.22939	0.000336557	0.00199062	COL6A1
ENSGALG00000031947	5.26128	-2.90101	0.000344944	0.00203282	FBXL7
ENSGALG00000016954	9.88715	-3.38056	0.000351312	0.00206618	RGCC
ENSGALG00000036638	7.76389	-4.16072	0.00035927	0.0021061	TACR1
ENSGALG00000013720	12.9282	-3.19439	0.000364859	0.00213245	FBXO15
ENSGALG00000025774	10.0922	-3.86321	0.000365931	0.00213711	HOXB2
ENSGALG00000001883	36.3735	-4.35853	0.000366345	0.00213793	ST6GALNAC2
ENSGALG00000036566	13.7493	-3.76443	0.000367065	0.00214052	ENSGALG00000036566
ENSGALG00000004722	19.9661	-3.02849	0.000372805	0.00217075	ASPN
ENSGALG00000014258	1.41526	-6.77946	0.000373319	0.00217212	LIMCH1
ENSGALG00000043219	2.50183	-4.52639	0.000382856	0.00221275	HOXB3
ENSGALG00000004841	17.7563	-4.28538	0.000391864	0.00225812	APLNR
ENSGALG00000052087	19.8781	-4.09904	0.000394153	0.00226628	EMILIN1
ENSGALG00000053887	12.2021	-3.35202	0.000400832	0.00229791	ENSGALG00000053887
ENSGALG00000015721	26.4393	-3.30089	0.000406056	0.00231933	SVEP1
ENSGALG00000007596	17.6252	-3.71726	0.000420181	0.00238429	ENSGALG00000007596
ENSGALG00000030115	2.77006	-4.68513	0.000430447	0.00243368	CCN4
ENSGALG00000031350	3.23797	-4.648	0.000435622	0.00246104	KCNE4
ENSGALG00000032893	37.5049	-2.88938	0.000435917	0.00246104	SHISA4
ENSGALG00000035879	28.965	-3.30236	0.000445831	0.00249712	ITGA7
ENSGALG00000012623	4.12641	-3.87535	0.000458081	0.00255472	CFC1
ENSGALG00000011145	21.8349	-3.18437	0.000462535	0.0025722	TRIL
ENSGALG00000035246	3.06775	-4.08153	0.000475489	0.0026311	DUOXA1
ENSGALG00000038162	2.324	-4.60989	0.000479686	0.00265057	CALHM5
ENSGALG00000029596	5.11179	-3.0786	0.000483789	0.00266757	HAS2
ENSGALG00000003829	9.30934	-4.18728	0.000485051	0.00267075	HPCAL4
ENSGALG00000016286	3.05219	-3.14735	0.000500071	0.00273799	CXorf21
ENSGALG00000044661	407.728	-3.26024	0.000512147	0.00278649	KLK6
ENSGALG00000053062	5.02099	-3.09686	0.00051968	0.00282283	ENSGALG00000053062
ENSGALG00000036095	4.94719	-3.43793	0.000521288	0.00282833	BICC1
ENSGALG00000040521	5.10284	-5.90674	0.000529488	0.00285889	HOXA2
ENSGALG00000027907	6.3768	-3.26986	0.000531282	0.00286263	NR2F1
ENSGALG00000040899	17.2284	-3.07357	0.000535118	0.00287733	GPAT2
ENSGALG00000042551	21.8992	-3.0397	0.000536528	0.00288095	ENSGALG00000042551
ENSGALG00000007515	50.1099	-3.56952	0.000541404	0.00290113	SFRP5
ENSGALG00000039001	6.55221	-3.23194	0.000565703	0.00301065	FILIP1
ENSGALG00000034713	11.2671	9.69275	0.000566331	0.00301193	ENSGALG00000034713
ENSGALG00000029863	2.75981	-4.43693	0.000572452	0.00304034	PHYHIPL
ENSGALG00000013212	4.16285	-3.20828	0.000592876	0.00312962	TMEFF1
ENSGALG00000036925	58.0091	-3.255	0.000595691	0.00314236	CADM3
ENSGALG00000017274	7.32876	-3.17327	0.000598534	0.00314883	CD9
ENSGALG00000028622	3.78619	-5.89973	0.00060334	0.00316984	PEAR1
ENSGALG00000053507	37.7226	-2.87318	0.000610345	0.0031989	ENSGALG00000053507
ENSGALG00000029540	2.87285	-3.71914	0.000611706	0.00320094	MMRN2
ENSGALG00000053690	3.39541	-9.75317	0.000611724	0.00320094	PNMT
ENSGALG00000039553	9.0489	-3.51732	0.000617449	0.00322657	SULF1
ENSGALG00000000585	37.0417	-3.45834	0.000641186	0.00332609	MYL4
ENSGALG00000013715	10.5038	-3.08162	0.000644074	0.00333885	DLC1
ENSGALG00000051440	20.4677	-3.92584	0.000644884	0.00334083	ENSGALG00000051440
ENSGALG00000005209	13.6494	-3.6423	0.000657198	0.00338886	AQP1
ENSGALG00000030907	3.65278	5.10118	0.000661176	0.00340487	CSF3
ENSGALG00000031122	5.59648	-3.53733	0.000674609	0.00346033	NTNG1
ENSGALG00000053743	3.26126	-4.05268	0.000676135	0.00346588	ENSGALG00000053743
ENSGALG00000031071	7.00519	-4.24991	0.000699695	0.00356555	ENSGALG00000031071
ENSGALG00000006343	555.878	-3.1025	0.000711976	0.00361159	ACTA2
ENSGALG00000030493	4.47339	3.05306	0.000720582	0.00364105	ENTPD3
ENSGALG00000015556	4.91013	-3.38817	0.000731025	0.00368445	AFAP1
ENSGALG00000014995	26.662	-3.56014	0.000750902	0.00375291	PGM5
ENSGALG00000023904	40.8401	-2.99205	0.000780114	0.00387187	FIBIN
ENSGALG00000002312	12.4935	-4.21837	0.000786279	0.00388982	TMEM132E
ENSGALG00000016358	4.01462	-2.97022	0.000790288	0.00390717	PTCHD1
ENSGALG00000016470	2.51915	-3.94842	0.000809943	0.00398771	KCNS3
ENSGALG00000029917	2.79883	-6.14004	0.000811281	0.00399072	SGCA
ENSGALG00000037901	196.453	-3.18436	0.000824609	0.00404529	EFEMP1
ENSGALG00000046316	3.87994	-5.60658	0.000826767	0.00405153	CFAP97D1
ENSGALG00000006707	4255.33	2.87938	0.000830421	0.00406304	NOX1
ENSGALG00000039334	4.59867	-3.03953	0.000845668	0.00412861	CCDC9B
ENSGALG00000045350	2.46597	-4.74425	0.000869378	0.00422584	KIAA1210
ENSGALG00000033314	4.20033	5.31954	0.000874917	0.00424747	ENSGALG00000033314
ENSGALG00000008439	202.799	-3.5109	0.000878611	0.0042601	CD36
ENSGALG00000026704	1.88664	-4.54029	0.000904901	0.00436014	GPX8
ENSGALG00000002103	20.0346	-3.08734	0.000922517	0.00441532	TPPP3
ENSGALG00000043287	12.5614	-4.16134	0.00092352	0.00441741	CAV1
ENSGALG00000012290	3.85032	-4.24509	0.000940589	0.00449354	SOX10
ENSGALG00000015403	2.42835	-5.69032	0.000970132	0.00460645	EPHA3
ENSGALG00000010939	2.56445	-3.90307	0.000986548	0.00467586	LIN7A
ENSGALG00000041266	122.808	-3.2513	0.000992366	0.00470057	CNN1
ENSGALG00000055117	14.9045	-3.11958	0.00101181	0.00477266	ENSGALG00000055117
ENSGALG00000038311	123.968	-2.86013	0.00102791	0.0048366	COL18A1
ENSGALG00000043080	3.47318	-3.69905	0.00103438	0.00485535	CCDC85A
ENSGALG00000007466	28.2307	-3.0702	0.00103787	0.00486876	EDNRB2
ENSGALG00000005969	8.44959	-2.94368	0.00103946	0.0048704	ANTXRL
ENSGALG00000001956	42.1273	-3.13605	0.00104863	0.00490619	OLFML3
ENSGALG00000009100	7.10046	-3.10385	0.00107477	0.00499978	FSHR
ENSGALG00000048768	4.07722	-15.6788	0.00110888	0.00512788	ENSGALG00000048768
ENSGALG00000051088	16.9074	-19.8933	0.00111301	0.00513479	HFE
ENSGALG00000042354	2.85158	-3.27741	0.00114159	0.0052295	PREX2
ENSGALG00000032750	10.637	-4.44618	0.00117115	0.0053301	CELSR2
ENSGALG00000053336	4.34007	-3.61057	0.00121293	0.00546005	ENSGALG00000053336
ENSGALG00000052464	5.92046	-5.38298	0.00123119	0.00551996	ANKRD33
ENSGALG00000038775	21.2193	-2.88497	0.00124545	0.00557747	SPON1
ENSGALG00000009567	2.6515	-4.48583	0.00131528	0.00582	TLL1
ENSGALG00000026836	83.0884	-2.98633	0.0013563	0.00595753	COL16A1
ENSGALG00000042392	31.184	2.9145	0.00136469	0.00599103	ENSGALG00000042392
ENSGALG00000005194	37.6185	-3.32538	0.00144035	0.00622157	CD72
ENSGALG00000000442	3.78368	-4.16892	0.00145517	0.00626801	KCNA2
ENSGALG00000009926	13.4172	-3.902	0.00145934	0.00627564	HAAO
ENSGALG00000041346	37.2852	-2.83437	0.00146914	0.00629364	CXCL12
ENSGALG00000036824	2.09438	-4.57804	0.00148369	0.00632468	CDH23
ENSGALG00000015112	4.07325	-3.35695	0.00150182	0.00638799	ZNF521
ENSGALG00000011468	6.23832	-3.75314	0.00156696	0.00662759	IGFBP5
ENSGALG00000010794	7.2791	-2.94195	0.00157173	0.00663468	MEOX2
ENSGALG00000026153	3.46215	-4.05808	0.00162846	0.00682976	FOXO6
ENSGALG00000041808	5.22478	-4.2582	0.00165443	0.00691267	ANO1
ENSGALG00000016500	6.82024	-2.98934	0.00168865	0.00702879	FKBP1B
ENSGALG00000048150	2.87845	-3.05745	0.00169525	0.00704925	ENSGALG00000048150
ENSGALG00000004141	4.74979	-2.90518	0.00170258	0.00706839	LBFABP
ENSGALG00000004290	3.39423	-4.83362	0.00174341	0.00721101	ANGPTL1
ENSGALG00000015028	7.17084	-3.96418	0.0017753	0.00732349	RLN3
ENSGALG00000019060	2.82904	-4.43116	0.00178599	0.00735982	MMP27
ENSGALG00000030673	6.85712	-3.2097	0.00180018	0.00739876	Lbhd2
ENSGALG00000038529	26.7677	-2.84975	0.00184662	0.00754979	PLPPR3
ENSGALG00000015826	2.51031	-3.80668	0.00189634	0.00770057	HTR1E
ENSGALG00000006038	12.3223	-3.34877	0.00192528	0.00780185	TGFBR3
ENSGALG00000033597	39.1665	-3.03443	0.0019503	0.00787867	ADAMTS13
ENSGALG00000005347	3.91546	-5.01603	0.00197336	0.00794303	ADAMTS18
ENSGALG00000052526	4.23004	-2.88836	0.00197465	0.0079441	ENSGALG00000052526
ENSGALG00000014186	3.01256	-3.03538	0.00201636	0.00808271	MPPED1
ENSGALG00000030647	19.229	-3.56455	0.00202663	0.00810919	MFAP2
ENSGALG00000050069	13.9954	-3.85043	0.00202712	0.00810919	BMP1
ENSGALG00000033974	1.50695	-4.20843	0.00203094	0.0081203	HGF
ENSGALG00000022440	10.7193	-3.04634	0.0020417	0.00815012	EVA1B
ENSGALG00000020386	5.72276	-3.54377	0.00204258	0.00815012	BDKRB1
ENSGALG00000013603	2.78555	-2.95094	0.00204891	0.00817074	MYCT1
ENSGALG00000014758	3.59693	-3.13119	0.00205089	0.00817074	ARHGAP28
ENSGALG00000021136	24.5969	-4.29663	0.00210521	0.00834024	VPREB3
ENSGALG00000002911	21.7915	-2.90501	0.00214834	0.00846382	MOXD1
ENSGALG00000005470	1.96686	-3.52566	0.00228961	0.0089034	PLPPR5
ENSGALG00000045251	45.1897	-4.98673	0.00230457	0.00894372	ENSGALG00000045251
ENSGALG00000007646	56.0444	-3.44507	0.00234166	0.00905223	ENSGALG00000007646
ENSGALG00000002563	3.25103	-3.28086	0.00234803	0.00906399	TPM4
ENSGALG00000032220	42.0344	-3.23214	0.00235525	0.00907715	ELN
ENSGALG00000006751	22.1427	-2.95489	0.00245286	0.00936198	THY1
ENSGALG00000030821	3.16082	-3.76944	0.00245317	0.00936198	CBLN4
ENSGALG00000026892	84.0533	-3.91406	0.00245946	0.00937682	ENSGALG00000026892
ENSGALG00000016058	2.10739	-4.09943	0.00251556	0.00954869	ERG
ENSGALG00000031398	5.26958	-3.41851	0.0025277	0.00958543	ENSGALG00000031398
ENSGALG00000010469	13.0252	-6.06624	0.00255176	0.00966257	CYP4A22
ENSGALG00000002637	2.21011	-3.17146	0.00257305	0.00972306	RBP7
ENSGALG00000016495	2.63074	-3.27871	0.00260321	0.00980501	ENSGALG00000016495

## Sheet: LB week30-60
Title of manuscript	Jejunal transcriptomic profiling of two layer strains throughout the entire production period
AUTHORs	Adewunmi O. Omotoso, Henry Reyer, Michael Oster, Siriluck Ponsuksili, Nares Trakooljul, Eduard Muráni, Vera Sommerfeld, Markus Rodehutscord, and Klaus Wimmers
CAPTION	Differentially expressed genes derived from jejunal mucosa representing longitidinal transcriptional change between selected production stages in LB and LSL laying hens.
week 30 vs. 60, LB
Ensembl ID	Base mean	Fold change	p-value	FDR (q-value)	Human orthologous gene symbol
ENSGALG00000006794	58.035	-3.2409	9.33091e-26	4.1958e-22	RAD50
ENSGALG00000026151	20.4824	-3.83969	4.01431e-22	6.11937e-19	CEP250
ENSGALG00000009677	86.0639	-2.93552	4.08261e-22	6.11937e-19	SSB
ENSGALG00000009839	73.2259	-3.60783	1.15014e-20	1.29295e-17	PPIG
ENSGALG00000049431	57.8747	-3.26707	2.41028e-20	2.16765e-17	CCAR1
ENSGALG00000013602	47.2588	-3.70397	1.16842e-19	8.75663e-17	PCM1
ENSGALG00000015483	133.098	-3.16717	1.56507e-19	1.00537e-16	PNISR
ENSGALG00000004750	22.2856	-4.80535	1.267e-18	6.33032e-16	NOL8
ENSGALG00000010177	111.545	-3.18646	4.31091e-18	1.70359e-15	ZFC3H1
ENSGALG00000015000	16.1477	-3.82896	4.54627e-18	1.70359e-15	LYAR
ENSGALG00000034768	27.5423	-3.15484	2.46926e-17	8.54111e-15	ESF1
ENSGALG00000008585	79.2526	-2.94796	8.06507e-17	2.26662e-14	SMC3
ENSGALG00000002042	24.3385	-2.86534	9.14766e-17	2.41964e-14	KNOP1
ENSGALG00000017070	21.2789	-4.09292	1.27907e-16	3.19529e-14	PDS5B
ENSGALG00000001942	35.4813	-3.23575	2.8217e-16	6.34411e-14	SPDL1
ENSGALG00000004467	105.922	-3.03774	5.82588e-16	1.19077e-13	CLIP1
ENSGALG00000045093	12.2597	-3.23727	1.9406e-15	3.35624e-13	C12orf50
ENSGALG00000002612	103.763	-3.01183	1.36403e-14	1.76633e-12	U2SURP
ENSGALG00000015118	13.3773	-3.6119	1.38328e-14	1.76633e-12	SMC5
ENSGALG00000016467	33.0717	-2.89475	1.61076e-14	1.95758e-12	SMC6
ENSGALG00000012579	31.2265	-3.53311	1.93306e-14	2.28746e-12	BAZ2B
ENSGALG00000007021	40.5895	-2.95879	2.78849e-14	3.21511e-12	PCNT
ENSGALG00000012607	27.3926	-4.76473	5.10975e-14	5.47068e-12	TUT7
ENSGALG00000048011	16.9633	-3.23013	1.12927e-13	1.12844e-11	SCLT1
ENSGALG00000012813	60.5016	-3.25595	1.32194e-13	1.25266e-11	PRPF4B
ENSGALG00000016065	41.9071	-4.58613	1.33716e-13	1.25266e-11	BRWD1
ENSGALG00000004542	34.8782	-2.97682	2.30665e-13	2.03377e-11	ZMYND8
ENSGALG00000005302	28.7697	-3.09644	3.09633e-13	2.62701e-11	SASS6
ENSGALG00000036543	38.9925	-3.28449	3.92239e-13	3.26623e-11	ZBTB38
ENSGALG00000046125	107.872	-3.75886	4.22784e-13	3.39485e-11	PECAM1
ENSGALG00000009817	14.6421	-2.98826	5.56677e-13	4.23963e-11	ZNF770
ENSGALG00000041102	26.2843	-2.85376	5.75132e-13	4.23963e-11	CDK5RAP2
ENSGALG00000039023	31.7104	-3.32531	6.38968e-13	4.56067e-11	NIPBL
ENSGALG00000045168	27.9731	-4.26019	6.81196e-13	4.71248e-11	RESF1
ENSGALG00000003378	6.27186	-4.94839	1.24454e-12	7.80394e-11	ENSGALG00000003378
ENSGALG00000014922	42.2154	-3.67286	1.46708e-12	8.79594e-11	ROCK1
ENSGALG00000037723	27.9038	-3.02379	1.81704e-12	1.04752e-10	ZNF280D
ENSGALG00000009743	13.0466	-4.71626	2.01754e-12	1.13403e-10	RPAP3
ENSGALG00000015461	1009.66	3.29921	2.53256e-12	1.37206e-10	ENSGALG00000015461
ENSGALG00000004387	83.8273	-2.86485	3.02591e-12	1.58215e-10	CCPG1
ENSGALG00000032398	32.9717	-3.38384	3.22143e-12	1.6461e-10	ASPM
ENSGALG00000000220	33.7387	-3.43533	4.80223e-12	2.24938e-10	APC
ENSGALG00000048936	5.26223	-4.39981	5.04973e-12	2.3346e-10	CDK5RAP2
ENSGALG00000014978	249.709	-3.02498	5.67153e-12	2.5503e-10	IQGAP2
ENSGALG00000007048	5.33972	-5.99514	7.65023e-12	3.3726e-10	SYNM
ENSGALG00000030268	66.4653	-3.89851	9.09928e-12	3.8968e-10	NKTR
ENSGALG00000015170	31.9413	-3.45797	9.83014e-12	4.15912e-10	VPS13A
ENSGALG00000005294	50.7514	-3.82379	1.09638e-11	4.48188e-10	PPFIBP2
ENSGALG00000003906	16.4254	-3.10074	1.22771e-11	4.9735e-10	MPHOSPH10
ENSGALG00000025996	25.4883	-5.10068	1.31794e-11	5.24453e-10	ENSGALG00000025996
ENSGALG00000031327	9.55449	-3.03967	1.44283e-11	5.69116e-10	CHD1
ENSGALG00000003605	47.3822	-2.86349	2.41654e-11	9.36758e-10	NIPBL
ENSGALG00000022866	9.83366	-3.40987	2.52237e-11	9.68463e-10	ZNF654
ENSGALG00000016860	69.9939	-2.90456	3.45318e-11	1.26242e-09	ERCC5
ENSGALG00000041577	11.5087	-3.70305	4.60542e-11	1.64357e-09	ITGA4
ENSGALG00000041373	33.2613	-4.44604	4.68617e-11	1.65922e-09	ARAP2
ENSGALG00000020788	4.61944	-4.77127	4.95926e-11	1.7422e-09	CCDC141
ENSGALG00000004756	7.30569	-2.9133	5.19191e-11	1.78769e-09	CEP89
ENSGALG00000011068	4.7405	-3.78631	7.12527e-11	2.28043e-09	COBLL1
ENSGALG00000041114	34.0305	-3.83692	8.04418e-11	2.47753e-09	GOLGA4
ENSGALG00000036645	25.9423	-3.36589	8.31355e-11	2.53328e-09	KIF15
ENSGALG00000051726	281.108	4.23891	8.33786e-11	2.53328e-09	ENSGALG00000051726
ENSGALG00000012207	26.3081	-3.02839	8.60971e-11	2.59832e-09	CCNT2
ENSGALG00000008507	60.5921	-4.24823	1.27316e-10	3.64647e-09	THOC2
ENSGALG00000008907	21.5622	-4.85295	2.0704e-10	5.4764e-09	PLCB4
ENSGALG00000050863	5.016	-4.69158	2.33087e-10	6.05846e-09	ENSGALG00000050863
ENSGALG00000035472	18.1588	-4.91372	5.67157e-10	1.33524e-08	ZNF292
ENSGALG00000002781	13.5821	-3.56266	6.02591e-10	1.40396e-08	BRCA1
ENSGALG00000040433	22.7487	-2.98595	6.13284e-10	1.42151e-08	CEP295
ENSGALG00000052648	22.1492	-2.99767	6.81181e-10	1.57079e-08	PRR14L
ENSGALG00000016451	23.2813	-3.10737	7.07313e-10	1.62273e-08	ROCK2
ENSGALG00000007260	10.8524	-3.30448	8.26863e-10	1.86841e-08	ZEB1
ENSGALG00000009683	12.261	-3.87592	1.17474e-09	2.5519e-08	NEK1
ENSGALG00000009553	43.2349	-3.01319	1.54493e-09	3.23118e-08	SMC4
ENSGALG00000015611	9.67349	-3.2638	1.67423e-09	3.46933e-08	CASP8AP2
ENSGALG00000010956	9.1562	-4.03914	1.85299e-09	3.82215e-08	TTC21B
ENSGALG00000014152	46.3011	-3.02372	1.93744e-09	3.97809e-08	KMT5B
ENSGALG00000026470	18.4033	-3.75461	2.3181e-09	4.65346e-08	ENSGALG00000026470
ENSGALG00000003353	12.0237	-3.47376	2.90955e-09	5.66375e-08	RAI14
ENSGALG00000013208	5.40145	-5.22358	2.96292e-09	5.74279e-08	CENPE
ENSGALG00000049819	10.3858	-3.4916	3.02911e-09	5.84503e-08	ENSGALG00000049819
ENSGALG00000004155	3.95894	-4.64281	3.04167e-09	5.84503e-08	MYOM3
ENSGALG00000003647	1733.55	4.25208	3.10105e-09	5.90865e-08	SLC13A2
ENSGALG00000015377	10.72	-3.76078	3.18544e-09	6.04383e-08	PHLDB2
ENSGALG00000006804	17.8217	-3.8573	3.43303e-09	6.40547e-08	ODF2L
ENSGALG00000010889	33.6299	-3.05967	4.30751e-09	7.74777e-08	HOOK1
ENSGALG00000016491	2675.62	-4.27054	5.06208e-09	8.92647e-08	APOB
ENSGALG00000038416	5.30251	-4.88669	5.40988e-09	9.46554e-08	KIF20B
ENSGALG00000012621	9.83397	-3.26741	6.5116e-09	1.10777e-07	ERCC6L2
ENSGALG00000008763	15.5829	-2.89489	6.77439e-09	1.14519e-07	SSX2IP
ENSGALG00000016128	57.7124	6.00728	8.58545e-09	1.40897e-07	B3GALT5
ENSGALG00000050656	1254.39	3.14046	9.28593e-09	1.502e-07	SPINT2
ENSGALG00000004515	10.1925	-3.73062	1.02846e-08	1.65166e-07	KNTC1
ENSGALG00000006520	59.5305	-6.36807	1.17755e-08	1.8196e-07	MYH11
ENSGALG00000004878	67.4961	-2.91841	1.5629e-08	2.31942e-07	ENSGALG00000004878
ENSGALG00000003433	9.70086	-5.14129	1.81307e-08	2.61862e-07	DPEP2
ENSGALG00000031666	5.64183	-3.97264	2.10137e-08	2.93452e-07	CCDC91
ENSGALG00000003838	279.281	2.98476	2.13618e-08	2.9739e-07	ENSGALG00000003838
ENSGALG00000048802	19.0767	3.92584	2.23661e-08	3.08951e-07	ENSGALG00000048802
ENSGALG00000014784	20.347	-3.05705	2.76943e-08	3.66271e-07	MAST4
ENSGALG00000004243	14326.9	4.5267	2.85497e-08	3.74753e-07	IFITM1
ENSGALG00000002942	77.5608	-2.96639	3.55004e-08	4.54523e-07	JMJD1C
ENSGALG00000003705	37.0064	-2.85497	3.63366e-08	4.61982e-07	VPS13C
ENSGALG00000046316	3.87994	-6.41572	3.96724e-08	4.98306e-07	CFAP97D1
ENSGALG00000016267	60.5217	-3.02493	4.30462e-08	5.33236e-07	PHF3
ENSGALG00000030526	2.32537	-4.91783	4.46461e-08	5.51535e-07	IL1R1
ENSGALG00000021128	203.9	3.07039	4.62188e-08	5.69399e-07	FSCN1
ENSGALG00000008956	34.3473	-2.93306	4.82602e-08	5.91308e-07	CCDC186
ENSGALG00000042771	20.7463	-3.36186	4.95419e-08	6.03723e-07	GBE1
ENSGALG00000051922	11.2246	-5.05941	5.21261e-08	6.30091e-07	ENSGALG00000051922
ENSGALG00000016904	4.93559	-5.36529	5.52075e-08	6.55013e-07	SLITRK6
ENSGALG00000009947	4.25357	-3.52958	5.64114e-08	6.64917e-07	PLEKHH2
ENSGALG00000039750	34.0876	10.0959	5.64859e-08	6.64917e-07	EDSC
ENSGALG00000008306	51.9965	-4.28969	5.67175e-08	6.65257e-07	FGL2
ENSGALG00000000273	10.7925	-3.32262	5.80063e-08	6.75738e-07	FER
ENSGALG00000001801	5.03248	-2.9652	5.86157e-08	6.81073e-07	IFT74
ENSGALG00000012997	4.45963	-4.75143	5.93485e-08	6.86042e-07	DNAH5
ENSGALG00000003759	5.65231	-3.11345	6.1421e-08	7.04566e-07	RORA
ENSGALG00000002080	36.1744	-3.31079	6.21176e-08	7.10743e-07	DOCK2
ENSGALG00000049326	4700.87	3.33473	6.32322e-08	7.2166e-07	CLDN7
ENSGALG00000049068	8.6087	-3.36644	6.6659e-08	7.53124e-07	ZNF831
ENSGALG00000010733	6.42907	-3.45163	7.04984e-08	7.94506e-07	CEP170
ENSGALG00000012160	3.99445	-3.29136	7.09376e-08	7.95469e-07	KIF18A
ENSGALG00000015874	6.80004	-3.03585	7.15533e-08	7.98391e-07	TTK
ENSGALG00000008486	4.31926	-3.00506	7.80249e-08	8.56689e-07	CACNA2D1
ENSGALG00000009992	56.9953	-2.97061	7.81117e-08	8.56689e-07	ARHGAP5
ENSGALG00000023689	3814.39	3.18795	8.13675e-08	8.83774e-07	ASS1
ENSGALG00000042521	7.21503	-3.48957	9.29968e-08	9.92234e-07	MPP3
ENSGALG00000017120	6.14213	-3.97616	9.55677e-08	1.01353e-06	SACS
ENSGALG00000005214	2.35542	-4.25748	9.69181e-08	1.02109e-06	TERB1
ENSGALG00000037875	11.5101	-3.72124	1.03357e-07	1.07833e-06	RBP1
ENSGALG00000005889	5.87868	-4.90365	1.09014e-07	1.12431e-06	CCDC18
ENSGALG00000015691	45.8448	-3.28503	1.10841e-07	1.13794e-06	SMC2
ENSGALG00000013207	1.71431	-5.40603	1.19678e-07	1.21479e-06	CTNNAL1
ENSGALG00000012177	8.44404	-3.09352	1.25398e-07	1.26146e-06	NCKAP5
ENSGALG00000051870	265.35	3.10833	1.37906e-07	1.37804e-06	ENSGALG00000051870
ENSGALG00000002579	5.71357	-3.37731	1.50434e-07	1.46477e-06	RIMBP2
ENSGALG00000032614	23.5197	3.63782	1.50495e-07	1.46477e-06	ART1
ENSGALG00000029298	10.9171	-2.929	1.70988e-07	1.63243e-06	F5
ENSGALG00000002012	15.3734	-4.03996	1.78728e-07	1.69911e-06	MMRN2
ENSGALG00000047009	15.2972	-3.62105	1.80333e-07	1.70715e-06	ICE1
ENSGALG00000015681	51.7465	-2.88682	1.91895e-07	1.79251e-06	NRIP1
ENSGALG00000037558	351.956	3.39026	1.96045e-07	1.82515e-06	MEF2B
ENSGALG00000004532	3.24094	-4.19462	2.02493e-07	1.8697e-06	ZNF507
ENSGALG00000039001	6.55221	-3.81474	2.11248e-07	1.9229e-06	FILIP1
ENSGALG00000005450	3.62877	-3.64455	2.27524e-07	2.0503e-06	CCDC66
ENSGALG00000044940	591.017	3.08711	2.54869e-07	2.25159e-06	GCNT3
ENSGALG00000002439	8.05	-3.75746	2.66624e-07	2.33708e-06	BDP1
ENSGALG00000009981	3.18381	-3.27764	3.62099e-07	3.03776e-06	PREPL
ENSGALG00000015360	10.8837	-2.86482	3.6504e-07	3.05673e-06	CIP2A
ENSGALG00000001558	6271.45	3.07692	3.7514e-07	3.13547e-06	MOV10
ENSGALG00000005521	340.113	-3.29747	4.10569e-07	3.3813e-06	PER2
ENSGALG00000033997	6.18276	-2.88485	4.17723e-07	3.42767e-06	ZNF800
ENSGALG00000016618	4.06551	-3.01605	4.56478e-07	3.69843e-06	PNPLA4
ENSGALG00000017073	9.77016	-3.78058	4.73826e-07	3.81835e-06	BRCA2
ENSGALG00000040621	8.84378	-3.55648	4.79775e-07	3.85668e-06	IL18R1
ENSGALG00000041826	15454.2	2.94034	5.40129e-07	4.25168e-06	S100A6
ENSGALG00000001025	33.6301	-2.9513	5.72574e-07	4.46401e-06	GOLGA1
ENSGALG00000003747	12.0645	-2.93614	5.76807e-07	4.48739e-06	OSMR
ENSGALG00000052770	7.00869	-3.51804	5.84472e-07	4.52422e-06	CEP152
ENSGALG00000041044	2.34307	-4.28263	5.95657e-07	4.58642e-06	ENSGALG00000041044
ENSGALG00000009104	9.13977	-3.1978	6.59942e-07	5.01274e-06	ANKRD26
ENSGALG00000011994	3.8115	-4.12794	6.76347e-07	5.11144e-06	SYNPO2
ENSGALG00000015878	5.15324	-3.59483	7.25847e-07	5.43982e-06	LCA5
ENSGALG00000012004	3.18938	-4.61995	7.49855e-07	5.59179e-06	PRSS12
ENSGALG00000051209	13.0311	-3.18013	8.40769e-07	6.18766e-06	PZP
ENSGALG00000016893	3.98066	-3.04762	8.51268e-07	6.25469e-06	UGGT2
ENSGALG00000046098	1284.09	3.71551	8.69418e-07	6.37762e-06	UBE2L6
ENSGALG00000003294	9.29869	-3.41913	1.00398e-06	7.21173e-06	ATAD5
ENSGALG00000043137	5.86104	-3.31837	1.09189e-06	7.70741e-06	SMARCD3
ENSGALG00000014924	11.7135	-3.06204	1.14622e-06	8.01585e-06	POLQ
ENSGALG00000049869	24.2706	3.80273	1.15777e-06	8.07146e-06	ENSGALG00000049869
ENSGALG00000053773	11.7776	5.51203	1.16112e-06	8.08231e-06	ENSGALG00000053773
ENSGALG00000005957	1146.41	10.2839	1.16431e-06	8.09199e-06	Slc6a14
ENSGALG00000035946	5.16001	-3.31603	1.27498e-06	8.67529e-06	GUCY1A1
ENSGALG00000013723	56220.8	4.86477	1.31087e-06	8.87735e-06	OASL
ENSGALG00000005643	9.5179	-3.39691	1.33817e-06	9.04858e-06	LYVE1
ENSGALG00000005499	4.75187	-4.26183	1.39667e-06	9.38771e-06	IL17RD
ENSGALG00000028145	156.403	3.85391	1.48281e-06	9.89163e-06	BORCS6
ENSGALG00000015528	6.21395	-3.18086	1.48593e-06	9.89163e-06	JAKMIP1
ENSGALG00000013745	9.59432	-2.96119	1.78869e-06	1.14249e-05	RTTN
ENSGALG00000008875	3.73468	-3.46404	2.12166e-06	1.31049e-05	PLCB1
ENSGALG00000006045	3.91173	-3.29215	2.13698e-06	1.31454e-05	SH3GL3
ENSGALG00000052885	3.89515	-3.74401	2.29078e-06	1.39958e-05	ENSGALG00000052885
ENSGALG00000007538	1286.3	9.37905	2.34987e-06	1.42985e-05	ENSGALG00000007538
ENSGALG00000047909	1.8904	-6.16114	2.66721e-06	1.56574e-05	ENSGALG00000047909
ENSGALG00000041078	5525.83	2.95295	3.2534e-06	1.8425e-05	MID1IP1
ENSGALG00000043587	3.12756	-4.05821	3.38079e-06	1.89555e-05	CCDC88A
ENSGALG00000038222	7.67741	-2.99261	3.5936e-06	1.9876e-05	BPTF
ENSGALG00000030858	10.6384	-3.24383	3.67715e-06	2.02138e-05	FRMD5
ENSGALG00000043724	24.9159	-3.07552	3.88521e-06	2.1074e-05	NFX1
ENSGALG00000034741	64.3772	-14.6419	4.07736e-06	2.18528e-05	ETNPPL
ENSGALG00000002175	2.19728	-3.47229	4.43692e-06	2.34998e-05	KIF14
ENSGALG00000008398	11.7631	-3.01711	4.7378e-06	2.47437e-05	MPP4
ENSGALG00000047412	42.6588	3.65961	4.76405e-06	2.48519e-05	ENSGALG00000047412
ENSGALG00000011080	8.46838	-3.16184	4.93733e-06	2.56073e-05	BDKRB2
ENSGALG00000049176	2.19721	-5.41387	5.26531e-06	2.69662e-05	CEP290
ENSGALG00000005204	4635.47	2.94601	5.74954e-06	2.89192e-05	ENSGALG00000005204
ENSGALG00000049947	151.415	3.41697	5.7723e-06	2.89689e-05	ENSGALG00000049947
ENSGALG00000033894	692.648	3.01632	5.83912e-06	2.9174e-05	MEA1
ENSGALG00000051290	90.4224	4.04574	5.96117e-06	2.96848e-05	ENSGALG00000051290
ENSGALG00000053335	5.07685	-3.68982	6.07901e-06	3.01714e-05	N4BP2
ENSGALG00000014954	5.15874	-3.4444	6.14192e-06	3.04165e-05	ZNF518B
ENSGALG00000025899	1980.66	8.41535	6.25885e-06	3.07249e-05	ENSGALG00000025899
ENSGALG00000048887	209.639	3.55163	6.31137e-06	3.08082e-05	ENSGALG00000048887
ENSGALG00000026077	9656.37	3.2022	6.36413e-06	3.09043e-05	ALDOC
ENSGALG00000002200	4.56162	-4.67753	7.55047e-06	3.5589e-05	ACSM3
ENSGALG00000026736	6.68227	-3.71957	8.04343e-06	3.75973e-05	OGN
ENSGALG00000047515	498.633	3.4366	8.06924e-06	3.76788e-05	ENSGALG00000047515
ENSGALG00000055106	105.568	3.05022	8.3128e-06	3.86555e-05	ENSGALG00000055106
ENSGALG00000034701	141.215	3.49966	8.39342e-06	3.89296e-05	RDH16
ENSGALG00000044536	487.048	3.33047	8.39772e-06	3.89296e-05	WDR13
ENSGALG00000032854	410.415	3.2657	8.78185e-06	4.02949e-05	ACP5
ENSGALG00000047341	1.83616	-6.26353	8.91596e-06	4.08332e-05	COL6A6
ENSGALG00000038593	139.939	3.40513	1.01794e-05	4.59574e-05	ENSGALG00000038593
ENSGALG00000007526	42184.9	5.84274	1.04016e-05	4.67724e-05	ENSGALG00000007526
ENSGALG00000051830	2.61793	3.73145	1.04987e-05	4.7115e-05	ENSGALG00000051830
ENSGALG00000050053	76.3698	3.0989	1.07877e-05	4.79486e-05	ENSGALG00000050053
ENSGALG00000009567	2.6515	-3.59171	1.07994e-05	4.79486e-05	TLL1
ENSGALG00000050575	21.1061	5.28353	1.14794e-05	5.05575e-05	ENSGALG00000050575
ENSGALG00000046585	79.5987	3.95399	1.15156e-05	5.06175e-05	ENSGALG00000046585
ENSGALG00000042009	6.86488	-3.56845	1.15855e-05	5.08612e-05	HMMR
ENSGALG00000040238	235.095	3.77709	1.16166e-05	5.09124e-05	IMP3
ENSGALG00000041205	282.077	2.99045	1.17057e-05	5.11795e-05	ENSGALG00000041205
ENSGALG00000039865	322.199	3.38852	1.18251e-05	5.15746e-05	HAX1
ENSGALG00000036240	6.36844	-3.80706	1.1945e-05	5.18962e-05	AKAP12
ENSGALG00000008629	1.87151	-3.60841	1.29861e-05	5.54022e-05	MRC1
ENSGALG00000043327	16.2178	3.70541	1.40738e-05	5.92556e-05	ENSGALG00000043327
ENSGALG00000008298	2.34354	-4.32198	1.45566e-05	6.07198e-05	LRRC17
ENSGALG00000046481	3.00354	-3.9201	1.47465e-05	6.13982e-05	ENSGALG00000046481
ENSGALG00000053336	4.34007	-3.21411	1.48535e-05	6.17295e-05	ENSGALG00000053336
ENSGALG00000037246	4.06708	-3.31413	1.52807e-05	6.29809e-05	RAMP3
ENSGALG00000036089	216.59	3.0402	1.5947e-05	6.51894e-05	NICN1
ENSGALG00000050829	116.118	3.66524	1.60643e-05	6.54359e-05	ENSGALG00000050829
ENSGALG00000028318	715.881	2.88624	1.60675e-05	6.54359e-05	CDKN1A
ENSGALG00000049529	24.657	-3.08484	1.60748e-05	6.54359e-05	ABI3BP
ENSGALG00000005347	3.91546	-5.12083	1.66074e-05	6.75208e-05	ADAMTS18
ENSGALG00000025205	2.7715	-2.92971	1.67747e-05	6.81392e-05	SNORD102
ENSGALG00000016635	25.2941	-2.99445	1.79258e-05	7.19273e-05	ENSGALG00000016635
ENSGALG00000054703	72.8074	2.88081	1.81654e-05	7.26076e-05	BOLA1
ENSGALG00000050734	154.931	3.64492	1.82923e-05	7.30499e-05	METTL27
ENSGALG00000015624	5.98326	-3.79446	1.87907e-05	7.47086e-05	VCAN
ENSGALG00000029983	3.27349	-4.11571	1.94797e-05	7.69715e-05	ANGPT1
ENSGALG00000050752	89.5357	4.42961	1.95265e-05	7.70886e-05	POLD4
ENSGALG00000050455	17.4684	3.73349	1.99949e-05	7.87307e-05	gga-mir-210a
ENSGALG00000015374	7.19658	9.43447	2.06164e-05	8.05429e-05	RBP4
ENSGALG00000022875	7.75823	-2.97235	2.07969e-05	8.1037e-05	MOG
ENSGALG00000052816	76.8082	4.49747	2.0932e-05	8.14224e-05	CCNQ
ENSGALG00000009107	63.5648	-3.38521	2.11531e-05	8.19282e-05	NRXN1
ENSGALG00000052702	24.0725	6.17818	2.22139e-05	8.52292e-05	ENSGALG00000052702
ENSGALG00000039499	5.33004	-3.4142	2.31562e-05	8.80927e-05	LRRCC1
ENSGALG00000012593	13.5125	9.94312	2.34928e-05	8.91472e-05	SLC28A3
ENSGALG00000048261	143.527	3.76502	2.38526e-05	9.01321e-05	HES6
ENSGALG00000005632	2.76268	-5.58778	2.48693e-05	9.35023e-05	MRVI1
ENSGALG00000048331	33.8717	3.39483	2.6412e-05	9.82349e-05	LRFN1
ENSGALG00000021627	17310.8	3.36409	2.70833e-05	0.000100482	IFI27L2
ENSGALG00000006707	4255.33	3.7702	2.76796e-05	0.000102357	NOX1
ENSGALG00000003803	40.0735	-4.47593	3.00679e-05	0.000108953	DAB2
ENSGALG00000051375	319.969	2.86354	3.09137e-05	0.000111207	ENSGALG00000051375
ENSGALG00000007530	1897.47	5.82327	3.11843e-05	0.000111822	ENSGALG00000054964
ENSGALG00000052196	132.062	3.14029	3.29579e-05	0.00011651	ENSGALG00000052196
ENSGALG00000035993	57.0262	3.19372	3.47022e-05	0.000121058	SUOX
ENSGALG00000032349	35.9002	-2.98429	3.70646e-05	0.000127227	CDH5
ENSGALG00000033471	35.7827	-3.28281	3.72669e-05	0.000127726	CALD1
ENSGALG00000003348	1151.99	3.2314	3.77522e-05	0.000129192	HIGD2A
ENSGALG00000020253	4.11309	-3.0865	3.91769e-05	0.000133156	MAP9
ENSGALG00000033927	632.125	2.92301	3.9775e-05	0.000134579	MFSD5
ENSGALG00000039177	3.71338	-3.4037	4.29041e-05	0.000143053	N4BP2
ENSGALG00000049958	3.94547	7.60069	4.32723e-05	0.000143708	ENSGALG00000049958
ENSGALG00000009705	3.10825	-5.24202	4.36647e-05	0.000144689	RYR3
ENSGALG00000046858	561.124	2.99539	4.46805e-05	0.000146759	MOGS
ENSGALG00000038714	2465.95	2.88449	4.50339e-05	0.000147704	NDUFB7
ENSGALG00000015001	15.7029	-2.99556	4.53435e-05	0.000148175	LAMA4
ENSGALG00000050005	291.5	2.9581	4.55991e-05	0.000148798	RNASEK-C17orf49
ENSGALG00000015935	58.7913	3.10858	4.68135e-05	0.000151989	SMYD1
ENSGALG00000043971	126.241	2.95237	4.77904e-05	0.000154603	SLC35A2
ENSGALG00000051258	7.21561	-3.30372	5.40604e-05	0.000171071	MYOF
ENSGALG00000053653	140.649	3.34532	5.9746e-05	0.000185026	ZNF467
ENSGALG00000049557	174.731	2.95111	6.08002e-05	0.000187903	ENSGALG00000049557
ENSGALG00000050651	3.90043	-3.02953	6.13669e-05	0.000189264	ENSGALG00000050651
ENSGALG00000011206	1.78006	-3.95617	6.16196e-05	0.000189783	KITLG
ENSGALG00000034438	7.96762	-2.9431	6.44831e-05	0.000196834	GNB3
ENSGALG00000016125	1.92965	-3.90047	6.83771e-05	0.000205527	LCA5L
ENSGALG00000035854	18.0785	-3.01557	7.17756e-05	0.000214168	ENSGALG00000035854
ENSGALG00000051235	6.48138	3.12775	7.25125e-05	0.000216223	ENSGALG00000051235
ENSGALG00000045045	56.2576	3.31996	8.18815e-05	0.000239187	GDPGP1
ENSGALG00000043415	3.03683	-2.99929	8.47309e-05	0.00024545	ACPP
ENSGALG00000044675	63.6675	-3.15036	9.14892e-05	0.000260378	MATN2
ENSGALG00000008582	1.68302	-3.38831	9.68501e-05	0.000271804	ADAM23
ENSGALG00000051947	152.8	3.07631	9.68945e-05	0.000271804	OPA3
ENSGALG00000050634	22.2706	-4.59369	9.9305e-05	0.0002777	ENSGALG00000050634
ENSGALG00000052538	64.122	3.03204	0.000111065	0.000306206	HGH1
ENSGALG00000049973	69.9029	7.95808	0.000112286	0.000308439	TMEM252
ENSGALG00000008546	7.3456	-3.31409	0.000113681	0.000311509	FGD5
ENSGALG00000003602	3.81293	-3.12032	0.000117152	0.00032012	RPGRIP1L
ENSGALG00000030095	204.032	2.86031	0.000117584	0.000320834	AP5S1
ENSGALG00000036831	166.649	-9.16416	0.000119872	0.000325346	ENSGALG00000036831
ENSGALG00000009361	14.4457	-2.86355	0.000119888	0.000325346	GUCY1B1
ENSGALG00000016895	9.19769	-2.89629	0.000129411	0.000346539	DZIP1
ENSGALG00000015422	2.08205	-3.7416	0.000136015	0.000361901	NRG1
ENSGALG00000055117	14.9045	-3.38766	0.000136367	0.000362195	ENSGALG00000055117
ENSGALG00000001862	864.842	-4.75507	0.000136988	0.000363416	ST6GALNAC1
ENSGALG00000004930	2.0301	-3.83913	0.000143294	0.00037725	HRH1
ENSGALG00000017148	2.41403	-3.38701	0.000150386	0.000392248	CENPJ
ENSGALG00000031853	177.095	4.57429	0.000158478	0.000409122	PIGBOS1
ENSGALG00000015627	1.38108	-3.74747	0.000170535	0.000433146	HAPLN1
ENSGALG00000040434	44.2092	-2.94018	0.000172936	0.000437365	ENSGALG00000040434
ENSGALG00000043044	1.46477	-3.83005	0.000174142	0.00043992	IL1R1
ENSGALG00000046705	5.38954	4.59868	0.000176697	0.00044413	ENSGALG00000046705
ENSGALG00000010562	1.77417	-3.80338	0.000198639	0.000489163	CEP128
ENSGALG00000027899	111.063	2.94938	0.000200889	0.000493354	ENSGALG00000027899
ENSGALG00000037064	35.7194	4.02602	0.000211525	0.000513029	ENSGALG00000037064
ENSGALG00000015307	4.22386	-3.0144	0.000223844	0.0005354	ABI3BP
ENSGALG00000015008	2.37379	-3.09098	0.000233045	0.000553873	ZNF366
ENSGALG00000044816	3.64799	-2.8612	0.000243549	0.000573381	FMR1NB
ENSGALG00000027786	1401.75	3.28013	0.000249013	0.000583718	SOCS3
ENSGALG00000009424	1.86108	-3.04094	0.000251971	0.000588587	FOXP2
ENSGALG00000027822	312.392	3.55226	0.000259509	0.000600269	Tha1
ENSGALG00000003930	2.15855	-2.92552	0.000266545	0.000613076	APBA2
ENSGALG00000000892	3.53389	6.8145	0.000291389	0.000658431	IL10
ENSGALG00000009690	5.00038	-3.26545	0.000301097	0.000676196	CENPF
ENSGALG00000054964	2925.84	4.69968	0.000301723	0.000676681	ENSGALG00000054964
ENSGALG00000013606	2.07823	-2.90791	0.000310694	0.000693343	FGL1
ENSGALG00000016350	1.74073	-2.96483	0.000316088	0.00070201	ARHGEF10
ENSGALG00000046160	15.8064	2.9352	0.000318658	0.000706905	PPBP
ENSGALG00000045898	2.964	-3.58193	0.000323351	0.000715551	SGO2
ENSGALG00000043141	1.96318	-3.35186	0.000339434	0.000744241	ENSGALG00000043141
ENSGALG00000007862	1.48628	-3.81025	0.000350281	0.000762759	CNTN3
ENSGALG00000015970	57.5825	-3.19942	0.000352992	0.000766805	COL9A1
ENSGALG00000006877	1.5254	-4.44471	0.000361692	0.000782302	KLHL4
ENSGALG00000016761	815.025	2.94032	0.000368207	0.000793141	LYG2
ENSGALG00000047704	7.11414	10.0036	0.000383562	0.000819125	BLOC1S1
ENSGALG00000051660	63.4627	10.8302	0.000389544	0.000829772	ENSGALG00000051660
ENSGALG00000008997	140.381	4.76506	0.000394653	0.000836546	STEAP4
ENSGALG00000048306	29.329	2.92091	0.00040222	0.000849132	ENSGALG00000048306
ENSGALG00000049208	21.6356	2.87815	0.000409584	0.000861442	HFE
ENSGALG00000016058	2.10739	-2.84787	0.000423766	0.000882804	ERG
ENSGALG00000015836	3.70528	-3.97713	0.000439667	0.000907456	CEP162
ENSGALG00000011271	43.141	-3.0856	0.000439736	0.000907456	LUM
ENSGALG00000038532	8.11376	3.44708	0.000471388	0.000956532	ENSGALG00000038532
ENSGALG00000007211	4.64411	3.55886	0.000525078	0.00104254	CDH22
ENSGALG00000039553	9.0489	-3.09689	0.0005488	0.00107575	SULF1
ENSGALG00000034081	3.06385	-2.8822	0.000552878	0.00108139	AKT3
ENSGALG00000008727	0.995722	-4.26778	0.000554632	0.00108387	PLA2G4D
ENSGALG00000032903	30.1073	3.05744	0.000557004	0.00108756	RTN4RL1
ENSGALG00000031571	3.34093	5.46651	0.000663524	0.00124474	HIST1H2AA
ENSGALG00000043257	1183.28	3.88781	0.000672563	0.0012596	ENSGALG00000043257
ENSGALG00000005572	555.464	3.4898	0.000688264	0.00128259	NOXO1
ENSGALG00000035579	2.47717	-3.96088	0.000689798	0.00128492	ENSGALG00000035579
ENSGALG00000054431	2.09581	-3.6202	0.000697131	0.00129643	ENSGALG00000054431
ENSGALG00000045814	1.52776	-4.97843	0.000712052	0.00131655	CRLF2
ENSGALG00000012588	2.54141	-2.9927	0.000727708	0.00133671	KIF27
ENSGALG00000002893	17.9954	-3.44598	0.000734097	0.0013446	STC2
ENSGALG00000050733	1.66178	-2.86509	0.000743327	0.00135763	ENSGALG00000050733
ENSGALG00000006705	10.2608	-2.88083	0.000758486	0.00138139	MYOF
ENSGALG00000049444	121.513	4.62701	0.000763365	0.00138803	HFE
ENSGALG00000041621	15298.9	3.10693	0.000815188	0.00145693	LY6E
ENSGALG00000025945	1705.12	5.62173	0.000840577	0.00148694	AVD
ENSGALG00000002722	2493.44	2.87457	0.000913344	0.00158571	MST1
ENSGALG00000049672	7.02041	2.96832	0.00094449	0.00162598	ENSGALG00000049672
ENSGALG00000009737	79.2558	4.00932	0.00103579	0.0017379	TAC1
ENSGALG00000026518	6.98212	3.54735	0.00109858	0.00181683	RUNDC3A
ENSGALG00000025650	9.56136	7.12181	0.00118954	0.00193377	RPPH1-2P
ENSGALG00000046877	2.53958	4.40016	0.00129669	0.00206648	ENSGALG00000046877
ENSGALG00000001883	36.3735	-3.13731	0.00130188	0.00207372	ST6GALNAC2
ENSGALG00000053641	25.2865	3.26254	0.00131854	0.00209506	ENSGALG00000053641
ENSGALG00000025729	10.1479	2.93468	0.00133837	0.00211685	ENSGALG00000025729
ENSGALG00000005194	37.6185	3.27647	0.00153474	0.00235616	CD72
ENSGALG00000053690	3.39541	-4.86005	0.00169807	0.00254545	PNMT
ENSGALG00000014695	43.4948	-4.11921	0.00172352	0.00257307	CLCN1
ENSGALG00000053871	4.15661	-3.24293	0.00181756	0.0026779	CDCA8
ENSGALG00000047289	1.71216	-3.09651	0.00190799	0.00277387	TNFAIP8L3
ENSGALG00000009078	22.3655	3.05259	0.00202695	0.0029044	GALNT14
ENSGALG00000051946	205.285	3.01896	0.00210166	0.0029954	ENSGALG00000051946
ENSGALG00000042928	12.8284	-3.13263	0.00214839	0.00304865	ENSGALG00000042928
ENSGALG00000026914	12.5273	3.42076	0.00220161	0.00311025	DOK3
ENSGALG00000033787	3.93919	4.38742	0.00239793	0.00332105	ENSGALG00000033787
ENSGALG00000023172	9.7081	2.84393	0.00251568	0.00344314	ENSGALG00000023172
ENSGALG00000049150	3.72612	-3.48331	0.00276584	0.0037104	ENSGALG00000049150
ENSGALG00000017902	1.71263	-3.0341	0.00284124	0.00378582	RNU2-13P
ENSGALG00000050015	16.5027	3.62933	0.00286495	0.00380917	ENSGALG00000050015
ENSGALG00000049254	3.54259	4.72062	0.00292405	0.00387518	CBR3
ENSGALG00000023439	1.84974	-2.88733	0.00313658	0.00407164	PJVK
ENSGALG00000030907	3.65278	6.46809	0.00316186	0.00409736	CSF3
ENSGALG00000046263	53.4466	2.93625	0.00321233	0.00414604	ENSGALG00000046263
ENSGALG00000050637	4.90613	3.00882	0.00344087	0.0043881	C5AR2
ENSGALG00000039336	4.52592	3.23249	0.00372427	0.00467919	CRX
ENSGALG00000005933	3.05233	-3.28417	0.00428898	0.00518444	SLC5A11
ENSGALG00000045473	4.96172	4.10334	0.0043261	0.00521808	CHIR-B6
ENSGALG00000002298	3.54953	3.36971	0.00432875	0.00521988	COL8A2
ENSGALG00000004729	34.6217	-4.2894	0.0044109	0.00529215	SLC7A10
ENSGALG00000049622	1.56072	-3.84773	0.00457464	0.00543622	ANKRD12
ENSGALG00000050179	23.8786	2.8695	0.00550565	0.00624233	ENSGALG00000050179
ENSGALG00000018977	15.823	4.0152	0.00604676	0.00670475	PLA2G2A
ENSGALG00000053101	1.83938	-3.5698	0.00604766	0.00670475	ENSGALG00000053101
ENSGALG00000048737	1.92625	-3.09002	0.00616263	0.006807	ENSGALG00000048737
ENSGALG00000043848	15.0623	2.91812	0.00649816	0.00710777	CD8A
ENSGALG00000053876	4.60602	3.86865	0.00797285	0.00830851	TTLL3
ENSGALG00000048413	4.06598	2.986	0.00804895	0.00836649	ENSGALG00000048413
ENSGALG00000047569	3.20541	4.30157	0.00906927	0.0091582	ENSGALG00000047569
ENSGALG00000017907	5.03157	4.49449	0.00907344	0.00916036	RNU4-2
ENSGALG00000045658	9.63635	3.74459	0.00984495	0.00976951	ABHD14A
ENSGALG00000049025	4.74314	3.33385	0.00986757	0.00978201	ENSGALG00000049025

## Sheet: LSL week10-16
Title of manuscript	Jejunal transcriptomic profiling of two layer strains throughout the entire production period
AUTHORs	Adewunmi O. Omotoso, Henry Reyer, Michael Oster, Siriluck Ponsuksili, Nares Trakooljul, Eduard Muráni, Vera Sommerfeld, Markus Rodehutscord, and Klaus Wimmers
CAPTION	Differentially expressed genes derived from jejunal mucosa representing longitidinal transcriptional change between selected production stages in LB and LSL laying hens.
week 10 vs. 16, LSL
Ensembl ID	Base mean	Fold change	p-value	FDR (q-value)	Human orthologous gene symbol
ENSGALG00000012056	582.856	-3.32596	5.71009e-35	2.65329e-31	GRAP2
ENSGALG00000006229	672.186	-3.24788	2.74391e-30	6.37501e-27	SLAMF7
ENSGALG00000037097	449.93	-2.93294	3.63516e-26	2.41305e-23	GRK3
ENSGALG00000009230	132.452	-3.44308	7.94809e-25	4.10357e-22	TMEM131L
ENSGALG00000010068	1052.6	7.38253	8.62216e-24	3.64221e-21	KCNK17
ENSGALG00000007701	3532.87	4.71913	1.23436e-23	4.77973e-21	B3GNT7
ENSGALG00000027247	205.701	-4.20214	2.40596e-20	5.32367e-18	EOMES
ENSGALG00000006415	192.85	-2.89084	2.90205e-20	5.8933e-18	CD40LG
ENSGALG00000016173	188.83	-3.49738	2.91706e-20	5.8933e-18	UBASH3A
ENSGALG00000007996	234.895	-3.40612	4.92113e-20	9.14673e-18	ANKRD44
ENSGALG00000024395	35.1389	-3.33992	1.74178e-19	2.89053e-17	ENSGALG00000024395
ENSGALG00000043257	1509.86	20.7752	2.08193e-19	3.33588e-17	ENSGALG00000043257
ENSGALG00000014754	423.633	-3.0375	2.51674e-19	3.77241e-17	TRBV24-1
ENSGALG00000014477	139.753	-4.7364	6.2002e-19	8.4736e-17	CD4
ENSGALG00000004398	174.029	-3.52709	7.58587e-19	1.00711e-16	CARD11
ENSGALG00000006969	62.123	-3.21169	1.24834e-18	1.61129e-16	USP28
ENSGALG00000013372	261.216	-4.1673	1.14415e-17	1.3632e-15	IL7R
ENSGALG00000008294	93.8668	-3.33773	1.43738e-17	1.59025e-15	ITPR1
ENSGALG00000006138	1442.57	4.93418	2.63433e-17	2.66106e-15	HELZ2
ENSGALG00000013642	194.473	4.1586	1.04043e-16	9.47951e-15	KAZN
ENSGALG00000049978	44.8586	-4.57178	1.90654e-16	1.64056e-14	ENSGALG00000049978
ENSGALG00000047247	40.1243	-3.86361	4.33098e-16	3.59368e-14	ENSGALG00000047247
ENSGALG00000028928	109.944	-2.92697	4.56615e-16	3.72234e-14	LCAT
ENSGALG00000031709	20.35	-4.35163	6.04113e-16	4.75782e-14	ENSGALG00000031709
ENSGALG00000029270	40.3387	-3.10911	7.71084e-16	5.77898e-14	GATA3
ENSGALG00000004243	16066.1	11.5121	1.57568e-15	1.10877e-13	IFITM1
ENSGALG00000004878	34.9283	-3.60137	1.98012e-15	1.35308e-13	ENSGALG00000004878
ENSGALG00000049947	74.6745	7.90954	2.66432e-15	1.69592e-13	ENSGALG00000049947
ENSGALG00000015656	55.2992	-6.14831	7.662e-15	4.50668e-13	Pakap
ENSGALG00000009864	119.377	-3.45181	1.35958e-14	7.7043e-13	TRAF5
ENSGALG00000007809	35.0528	-4.45338	1.72899e-14	9.56433e-13	TSHZ2
ENSGALG00000008447	117.093	-3.35943	1.77145e-14	9.59432e-13	SH2D1A
ENSGALG00000049586	35.5392	3.27106	1.77571e-14	9.59432e-13	ENSGALG00000049586
ENSGALG00000001889	90.3122	-2.85718	2.12121e-14	1.08296e-12	CARD9
ENSGALG00000029635	35.552	-3.72211	2.14417e-14	1.08296e-12	ENSGALG00000029635
ENSGALG00000024077	70.7463	-2.92587	3.09316e-14	1.49504e-12	CRYBG3
ENSGALG00000035903	250.052	4.29857	3.3051e-14	1.56711e-12	TENT5A
ENSGALG00000031604	21.0317	-5.53118	4.75736e-14	2.16724e-12	TET1
ENSGALG00000003461	29.1006	-4.11617	5.17319e-14	2.28934e-12	USP49
ENSGALG00000041621	14980.8	9.86872	6.5394e-14	2.83985e-12	LY6E
ENSGALG00000011222	64.9802	-3.53483	6.65605e-14	2.86374e-12	IL12RB2
ENSGALG00000010879	111.386	-3.286	1.34573e-13	5.41433e-12	FGGY
ENSGALG00000051767	18.5688	-3.7684	1.35164e-13	5.41433e-12	ENSGALG00000051767
ENSGALG00000029514	76.3321	-3.20826	1.38502e-13	5.46102e-12	MAPK8IP3
ENSGALG00000013723	51752.2	10.4344	1.3868e-13	5.46102e-12	OASL
ENSGALG00000050564	45.8078	-5.32991	2.27647e-13	8.67048e-12	WDFY4
ENSGALG00000050814	440.371	3.25724	2.42291e-13	9.07938e-12	PTCHD3
ENSGALG00000023821	1736.17	5.65679	2.46779e-13	9.17359e-12	DHX58
ENSGALG00000016400	540.143	12.9316	3.54009e-13	1.27516e-11	RSAD2
ENSGALG00000008759	94.5744	-3.48649	4.32858e-13	1.52375e-11	LAMP3
ENSGALG00000021355	93.7139	-2.843	5.89551e-13	2.0143e-11	ENSGALG00000021355
ENSGALG00000004519	148.22	-3.30979	7.50607e-13	2.50922e-11	TRPV2
ENSGALG00000027407	34.4311	-3.49629	1.15401e-12	3.65541e-11	Gpr132
ENSGALG00000014127	23.3802	-5.10391	1.21094e-12	3.80191e-11	TXK
ENSGALG00000024034	4316.69	3.38253	1.71814e-12	5.15427e-11	PI4KB
ENSGALG00000010149	688.327	3.22285	1.94657e-12	5.69826e-11	CMTR1
ENSGALG00000031786	218.441	-2.93693	2.16876e-12	6.25931e-11	BLVRA
ENSGALG00000024466	88.5558	-4.94423	2.99078e-12	8.47388e-11	CCL17
ENSGALG00000001161	150.643	-2.9507	3.13458e-12	8.82747e-11	FLI1
ENSGALG00000053204	1457.24	4.19476	3.4577e-12	9.67878e-11	ENSGALG00000053204
ENSGALG00000027805	99.3525	-2.88678	5.08933e-12	1.3591e-10	ENSGALG00000027805
ENSGALG00000048869	1207.25	3.25821	5.40884e-12	1.41995e-10	PTCHD3
ENSGALG00000001558	6550.66	4.53027	6.25905e-12	1.62479e-10	MOV10
ENSGALG00000017272	339.654	-4.96203	1.30255e-11	3.18553e-10	VWF
ENSGALG00000028982	1455.19	4.99335	1.40221e-11	3.39354e-10	CMPK2
ENSGALG00000037642	94.4582	-3.69887	1.5805e-11	3.72794e-10	SLC23A1
ENSGALG00000010343	32073.3	3.83961	1.59454e-11	3.74207e-10	TSPAN1
ENSGALG00000041800	71.7943	-5.13852	2.02076e-11	4.6484e-10	GLP2R
ENSGALG00000007018	892.289	3.58675	2.31869e-11	5.2557e-10	SLC26A11
ENSGALG00000004812	80.6306	-3.53699	2.54174e-11	5.70562e-10	NIBAN1
ENSGALG00000046160	12.5133	7.39232	2.6096e-11	5.80188e-10	PPBP
ENSGALG00000039146	34.6295	-7.52092	3.90028e-11	8.42944e-10	CCR4
ENSGALG00000010752	23.0913	-3.21069	3.94173e-11	8.47959e-10	CDCP2
ENSGALG00000039615	765.109	-2.86733	4.26721e-11	9.09555e-10	MSN
ENSGALG00000010612	124.59	-3.022	6.86076e-11	1.38607e-09	PRKD3
ENSGALG00000042001	618.468	4.37281	8.21821e-11	1.57799e-09	ENSGALG00000042001
ENSGALG00000004661	362.76	3.03701	8.34079e-11	1.59302e-09	SHISA5
ENSGALG00000012462	72.2684	-2.98236	8.60397e-11	1.62519e-09	KIF5C
ENSGALG00000051897	486.411	2.99887	9.69401e-11	1.79462e-09	ENSGALG00000051897
ENSGALG00000013057	1604	6.34556	9.82765e-11	1.81214e-09	USP41
ENSGALG00000013575	67470.6	6.81812	1.00304e-10	1.83496e-09	IFI6
ENSGALG00000006572	9.93112	-7.94575	1.13707e-10	2.06389e-09	TNNT3
ENSGALG00000021685	2885.64	4.31027	1.35284e-10	2.4271e-09	SERINC2
ENSGALG00000006707	4004.26	5.31065	1.90517e-10	3.24274e-09	NOX1
ENSGALG00000001693	53.7366	2.89956	2.04904e-10	3.43725e-09	SLC18A1
ENSGALG00000020193	24133.7	4.06741	2.54609e-10	4.16579e-09	PLAC8
ENSGALG00000017177	48.3918	-3.46196	2.78393e-10	4.4493e-09	MSANTD4
ENSGALG00000020575	38.8124	-2.99857	3.4623e-10	5.49084e-09	ERMN
ENSGALG00000053667	48.146	-2.88548	3.97681e-10	6.14039e-09	ENSGALG00000053667
ENSGALG00000036042	8.33384	-6.52771	3.9776e-10	6.14039e-09	ENSGALG00000036042
ENSGALG00000007503	14.7401	-3.74486	4.0504e-10	6.20388e-09	KMO
ENSGALG00000050893	182.896	-3.05734	4.18252e-10	6.36675e-09	CCRL2
ENSGALG00000049782	25.6584	-3.77714	4.94469e-10	7.36421e-09	ENSGALG00000049782
ENSGALG00000008669	36.7718	-3.88882	6.17519e-10	8.96011e-09	CD28
ENSGALG00000016927	51.4047	2.83677	6.1898e-10	8.96011e-09	KLF5
ENSGALG00000016761	938.683	4.72525	6.5289e-10	9.39245e-09	LYG2
ENSGALG00000002204	243.895	3.52233	6.87086e-10	9.82356e-09	SLC7A4
ENSGALG00000016817	68.6798	-4.23765	7.42235e-10	1.05471e-08	RASA3
ENSGALG00000034021	28.0656	-6.43839	8.15121e-10	1.15476e-08	ENSGALG00000034021
ENSGALG00000002792	2824.15	3.10478	8.55613e-10	1.19751e-08	SPDEF
ENSGALG00000027090	36.1757	-3.10343	1.00444e-09	1.39739e-08	ENSGALG00000027090
ENSGALG00000021395	102.353	-3.69211	1.56571e-09	2.07866e-08	ABCA10
ENSGALG00000049002	21.6187	-3.13865	1.70084e-09	2.24887e-08	ENSGALG00000049002
ENSGALG00000045085	222.958	6.39306	1.76585e-09	2.31789e-08	IFIT3
ENSGALG00000016687	39.006	-6.32042	2.09025e-09	2.66832e-08	P2RY8
ENSGALG00000034085	22.718	-2.97493	2.23653e-09	2.80119e-08	ENSGALG00000034085
ENSGALG00000026834	7433.04	2.97294	2.24309e-09	2.80185e-08	PLPP2
ENSGALG00000032282	14994.1	3.46444	2.40109e-09	2.92837e-08	CALB1
ENSGALG00000013594	23.6339	-4.04749	2.41537e-09	2.93807e-08	PARD6G
ENSGALG00000011391	4409.07	3.784	2.76356e-09	3.32677e-08	AMN
ENSGALG00000003747	16.835	-6.61512	2.85243e-09	3.40728e-08	OSMR
ENSGALG00000023546	85.9582	-2.99667	2.99597e-09	3.56043e-08	ENSGALG00000023546
ENSGALG00000003647	2189.55	2.98093	3.14303e-09	3.68804e-08	SLC13A2
ENSGALG00000007530	1574.11	8.70172	3.44081e-09	4.00709e-08	ENSGALG00000054964
ENSGALG00000018803	158.781	3.27548	4.39516e-09	4.92117e-08	TMEM198
ENSGALG00000001975	6573.7	2.86229	4.43624e-09	4.95523e-08	TMEM120A
ENSGALG00000041129	2153.29	4.16338	4.46317e-09	4.97335e-08	TMEM173
ENSGALG00000013741	61.9318	-3.24324	4.51214e-09	5.00392e-08	SYTL3
ENSGALG00000012015	30.9107	-4.80785	4.89077e-09	5.35761e-08	NDST4
ENSGALG00000021627	20522.2	4.23181	5.02451e-09	5.46774e-08	IFI27L2
ENSGALG00000043582	49.1509	3.87673	5.46788e-09	5.85424e-08	LY6E
ENSGALG00000006388	99.3784	-3.20929	5.9627e-09	6.33156e-08	IL16
ENSGALG00000005969	15.7916	-5.44201	7.02344e-09	7.33384e-08	ANTXRL
ENSGALG00000053841	29.4644	-2.97503	7.12617e-09	7.42442e-08	ENSGALG00000053841
ENSGALG00000037629	126.611	4.88791	7.66243e-09	7.85977e-08	TRANK1
ENSGALG00000050332	48.8814	-4.64607	8.80585e-09	8.85668e-08	ENSGALG00000050332
ENSGALG00000011190	8995.37	5.74951	9.14314e-09	9.17605e-08	ENSGALG00000011190
ENSGALG00000007021	42.8331	-2.85645	1.31275e-08	1.26031e-07	PCNT
ENSGALG00000015346	1529.46	3.05875	1.33921e-08	1.27841e-07	NFKBIZ
ENSGALG00000007346	33.3999	-5.37302	1.33985e-08	1.27841e-07	JCAD
ENSGALG00000027645	20.0252	-3.26529	1.35645e-08	1.29159e-07	ENSGALG00000027645
ENSGALG00000023780	62.9676	-3.2079	1.44739e-08	1.35595e-07	NCR2
ENSGALG00000002431	825.563	-3.40698	1.46852e-08	1.37299e-07	CFHR4
ENSGALG00000010435	74.933	-4.09202	1.48356e-08	1.38426e-07	RASGRP3
ENSGALG00000023909	57.893	-2.86795	1.56482e-08	1.45424e-07	ENSGALG00000023909
ENSGALG00000051209	13.8939	-3.42067	1.61269e-08	1.48978e-07	PZP
ENSGALG00000024488	162.443	-2.98469	1.62561e-08	1.49874e-07	CD99
ENSGALG00000034168	42.4129	-3.22705	1.68017e-08	1.54597e-07	WNT5A
ENSGALG00000048276	6.0517	-5.41525	1.7037e-08	1.56144e-07	ENSGALG00000048276
ENSGALG00000035960	59.5055	-3.90842	1.71624e-08	1.56984e-07	MYH7
ENSGALG00000001483	82.2818	-2.94118	1.72089e-08	1.571e-07	ENSGALG00000001483
ENSGALG00000036390	26.2124	-3.49076	1.84524e-08	1.66813e-07	PPP1R17
ENSGALG00000001470	3150.84	3.56307	1.95979e-08	1.75124e-07	STOML1
ENSGALG00000044525	1033.33	3.40033	1.98e-08	1.75916e-07	NFKBIE
ENSGALG00000026970	16379.2	3.55452	1.99436e-08	1.76853e-07	IFITM3
ENSGALG00000015006	7.20794	-5.39007	2.12559e-08	1.87063e-07	MAB21L3
ENSGALG00000053788	35.9721	-4.01827	2.244e-08	1.96367e-07	TNFSF8
ENSGALG00000010903	19.1527	-4.66894	2.30204e-08	2.00691e-07	RASGEF1B
ENSGALG00000003624	47.5531	2.94393	2.46242e-08	2.11416e-07	KLHL10
ENSGALG00000016693	17.5107	-3.98941	2.61998e-08	2.22563e-07	CSF2RA
ENSGALG00000051101	1460.24	3.22959	2.68823e-08	2.27115e-07	HLA-DRA
ENSGALG00000007526	34517.3	6.13203	3.02499e-08	2.52354e-07	ENSGALG00000007526
ENSGALG00000034438	11.6859	-4.53331	3.05159e-08	2.54117e-07	GNB3
ENSGALG00000014011	68.7203	-2.94481	3.07122e-08	2.55294e-07	LRMP
ENSGALG00000026152	7499.24	3.46932	3.16704e-08	2.62321e-07	GBP6
ENSGALG00000010997	35.8529	-2.93868	3.17626e-08	2.62616e-07	GSDME
ENSGALG00000014297	5964.04	3.20926	3.43295e-08	2.81834e-07	IRF7
ENSGALG00000039705	25.8149	-4.06369	3.68769e-08	2.98217e-07	GFPT2
ENSGALG00000032915	1159.33	2.98058	3.71069e-08	2.98827e-07	CHPF
ENSGALG00000016477	25.5689	-4.13698	3.83591e-08	3.07844e-07	WDR35
ENSGALG00000002843	2181.35	2.83939	4.8106e-08	3.78228e-07	RILP
ENSGALG00000051180	3.87643	-13.2391	4.90143e-08	3.84558e-07	ENSGALG00000051180
ENSGALG00000003105	49.0011	4.70121	5.00572e-08	3.90822e-07	ANKFN1
ENSGALG00000027655	7.51976	-7.32784	5.478e-08	4.20735e-07	TRABD2B
ENSGALG00000007538	1120.38	9.45833	5.73377e-08	4.38928e-07	ENSGALG00000007538
ENSGALG00000038582	6749.56	3.28041	5.91455e-08	4.49068e-07	SLC36A1
ENSGALG00000008661	55.5181	-3.77259	6.13877e-08	4.63768e-07	CCN1
ENSGALG00000032349	58.5674	-4.12477	6.14809e-08	4.63768e-07	CDH5
ENSGALG00000006174	23.6198	-4.20751	6.31963e-08	4.75165e-07	VSTM4
ENSGALG00000003939	182.585	-2.90295	6.49e-08	4.85618e-07	KLF17
ENSGALG00000007839	45.5134	-3.59662	7.20889e-08	5.25788e-07	NCAM1
ENSGALG00000001310	16.5389	-2.94556	7.64319e-08	5.51481e-07	TRNAU1AP
ENSGALG00000016281	12.652	-5.73349	8.54542e-08	6.09014e-07	DMD
ENSGALG00000009092	40.6319	-3.52656	8.80294e-08	6.24494e-07	STON1-GTF2A1L
ENSGALG00000006054	8.82287	-4.18718	9.44487e-08	6.65966e-07	CALCB
ENSGALG00000052894	13.0048	-4.35731	9.83341e-08	6.91264e-07	RANBP2
ENSGALG00000015374	5.64365	18.9926	1.0263e-07	7.19288e-07	RBP4
ENSGALG00000007014	15.3241	-3.07218	1.06722e-07	7.45716e-07	PYROXD2
ENSGALG00000053832	21.8468	-8.60051	1.26181e-07	8.53451e-07	ENSGALG00000053832
ENSGALG00000041102	30.7873	-3.10793	1.35479e-07	9.09716e-07	CDK5RAP2
ENSGALG00000031260	11.0812	-3.85153	1.55199e-07	1.02141e-06	BRD9
ENSGALG00000046098	1199.73	3.66528	1.55629e-07	1.02141e-06	UBE2L6
ENSGALG00000054759	34.1779	-2.85124	1.66083e-07	1.07484e-06	B3GALNT1
ENSGALG00000002722	2614.14	3.35709	1.69948e-07	1.09376e-06	MST1
ENSGALG00000011528	27.9224	-3.7188	1.86353e-07	1.18134e-06	KLC1
ENSGALG00000006662	6.63591	-5.33131	1.87902e-07	1.18953e-06	BPIFB3
ENSGALG00000000521	8282.43	3.03766	1.91252e-07	1.20418e-06	SPIRE2
ENSGALG00000006891	192.231	-3.21154	2.01043e-07	1.2496e-06	ITIH5
ENSGALG00000027822	386.052	4.56623	2.01156e-07	1.2496e-06	Tha1
ENSGALG00000027716	23.8584	3.05384	2.0229e-07	1.25497e-06	SAA2
ENSGALG00000046049	18.4677	-6.01877	2.1191e-07	1.31115e-06	RANBP2
ENSGALG00000046927	10.5748	-3.90144	2.20071e-07	1.35443e-06	ENSGALG00000046927
ENSGALG00000028347	7637	2.91712	2.20489e-07	1.35521e-06	SDCBP2
ENSGALG00000003354	6.14004	-6.23456	2.21219e-07	1.3579e-06	KCNH4
ENSGALG00000052941	16.9917	-2.89509	2.26625e-07	1.38377e-06	ENSGALG00000052941
ENSGALG00000017119	32.9132	-4.64183	2.33967e-07	1.42113e-06	TNFRSF19
ENSGALG00000016165	35.1405	-3.60376	2.55285e-07	1.54055e-06	TFF2
ENSGALG00000011124	30.299	-2.86799	2.82507e-07	1.68729e-06	ARHGAP24
ENSGALG00000016142	644.562	3.2897	2.96247e-07	1.75806e-06	MX1
ENSGALG00000001605	403.803	2.99953	3.30899e-07	1.93406e-06	PPM1J
ENSGALG00000025899	1711.05	7.82211	3.42101e-07	1.99405e-06	ENSGALG00000025899
ENSGALG00000017079	200.026	-3.08573	3.68496e-07	2.12707e-06	USPL1
ENSGALG00000005572	507.205	5.66097	4.00702e-07	2.28738e-06	NOXO1
ENSGALG00000000164	5.12912	-5.39445	4.03778e-07	2.29648e-06	MYBPH
ENSGALG00000002170	63.7604	-3.0166	4.25039e-07	2.40269e-06	Nr1h5
ENSGALG00000053278	27.5652	-3.67609	4.62696e-07	2.59661e-06	SUCNR1
ENSGALG00000013907	95.0357	-3.00493	4.73672e-07	2.64543e-06	KDR
ENSGALG00000006520	123.816	-4.49985	4.74612e-07	2.64749e-06	MYH11
ENSGALG00000054964	2367.06	6.41473	4.83634e-07	2.69136e-06	ENSGALG00000054964
ENSGALG00000011446	278.347	-3.2107	4.90442e-07	2.71624e-06	TNFAIP2
ENSGALG00000027707	18.1225	-5.87934	5.01436e-07	2.76952e-06	ESM1
ENSGALG00000041423	66.5461	-3.38778	5.15766e-07	2.82856e-06	MAP7D3
ENSGALG00000018557	124.791	-3.18525	5.20291e-07	2.84426e-06	SOD3
ENSGALG00000001883	24.5818	-4.34058	5.39924e-07	2.9309e-06	ST6GALNAC2
ENSGALG00000005957	1411.7	9.19749	5.58921e-07	3.02342e-06	Slc6a14
ENSGALG00000004400	49.5166	-3.05583	5.70016e-07	3.07986e-06	SPECC1
ENSGALG00000001183	132.358	-3.22006	5.97412e-07	3.20922e-06	MYH10
ENSGALG00000054523	33.9604	-3.26661	6.52129e-07	3.47503e-06	LZTFL1
ENSGALG00000045938	12.6215	-2.83702	6.91005e-07	3.6612e-06	RBBP8NL
ENSGALG00000005330	10.3271	-5.98033	6.92783e-07	3.66644e-06	SNCAIP
ENSGALG00000007608	23.234	-3.39761	7.01908e-07	3.70208e-06	ARHGEF9
ENSGALG00000006409	378.387	-2.85166	7.16531e-07	3.77065e-06	PODXL
ENSGALG00000032428	425.518	3.05238	7.562e-07	3.95699e-06	C19orf12
ENSGALG00000008335	47.2321	-4.7484	7.70585e-07	4.01418e-06	PHTF2
ENSGALG00000014514	18.2868	-3.73649	7.75842e-07	4.03253e-06	CC2D2A
ENSGALG00000016590	23.8372	-3.58275	8.11418e-07	4.18932e-06	TLR7
ENSGALG00000046125	100.852	-3.60733	8.30407e-07	4.27233e-06	PECAM1
ENSGALG00000010850	9.56305	-18.6325	8.496e-07	4.34302e-06	C8A
ENSGALG00000024272	26.0743	4.42697	8.66448e-07	4.41942e-06	S100A12
ENSGALG00000032740	8.4528	-3.70314	8.8053e-07	4.47651e-06	HOXB7
ENSGALG00000013505	66.4755	-3.87299	9.38312e-07	4.72375e-06	SYNE1
ENSGALG00000009107	122.671	-3.39264	9.52388e-07	4.77908e-06	NRXN1
ENSGALG00000009276	948.799	3.31647	9.82962e-07	4.91657e-06	LRAT
ENSGALG00000027965	10.6894	-3.95618	1.00069e-06	4.9838e-06	OPRL1
ENSGALG00000050299	12.4676	-3.83744	1.03373e-06	5.11543e-06	ENSGALG00000050299
ENSGALG00000004613	48.7624	-3.73905	1.04787e-06	5.16342e-06	P2RX5
ENSGALG00000039741	12.5241	-5.66762	1.17837e-06	5.70957e-06	TNFRSF8
ENSGALG00000028830	11.2748	-3.24944	1.20032e-06	5.80989e-06	CFAP73
ENSGALG00000051487	5.67023	-10.3114	1.25747e-06	6.06126e-06	ENSGALG00000051487
ENSGALG00000003580	513.673	-3.28402	1.27158e-06	6.12293e-06	MMP2
ENSGALG00000053568	52.3833	-2.99192	1.30028e-06	6.24172e-06	CD8A
ENSGALG00000020895	16.1222	-4.29801	1.31928e-06	6.32636e-06	ENSGALG00000020895
ENSGALG00000035726	23.7328	-4.81642	1.32308e-06	6.33803e-06	FLT3
ENSGALG00000004980	51.3664	-3.45712	1.452e-06	6.87694e-06	KCNMA1
ENSGALG00000036742	24.7089	-2.84801	1.45333e-06	6.87694e-06	CASTOR3
ENSGALG00000047735	11.435	-3.97288	1.52926e-06	7.17051e-06	ENSGALG00000047735
ENSGALG00000005014	7.53809	-3.86365	1.57686e-06	7.32714e-06	ENSGALG00000005014
ENSGALG00000031117	19.0389	-4.96004	1.6914e-06	7.79699e-06	STK17A
ENSGALG00000001840	41.6529	-4.14684	1.6962e-06	7.8114e-06	TEK
ENSGALG00000011646	44.2434	-2.9442	1.70683e-06	7.84476e-06	PLD4
ENSGALG00000040730	27.6464	-2.99662	1.858e-06	8.46423e-06	RXRG
ENSGALG00000043185	4.6827	-6.4358	1.9351e-06	8.78104e-06	MATN1
ENSGALG00000033635	45.6291	-3.20428	1.94938e-06	8.83719e-06	PTGS2
ENSGALG00000000059	92.457	4.15125	1.97908e-06	8.91963e-06	AC092143.1
ENSGALG00000007814	211194	4.07171	2.1502e-06	9.57019e-06	ALPP
ENSGALG00000002201	12.812	-3.44102	2.1568e-06	9.59038e-06	PPL
ENSGALG00000052306	2218.06	-4.09471	2.20124e-06	9.72286e-06	ENSGALG00000052306
ENSGALG00000048910	11.1166	-3.03506	2.21596e-06	9.76002e-06	ENSGALG00000048910
ENSGALG00000039022	15.3068	-3.03901	2.29587e-06	1.0017e-05	PDE1B
ENSGALG00000035362	18.0234	-3.18917	2.42618e-06	1.0458e-05	CROCC
ENSGALG00000013244	29.9512	-4.81308	2.52343e-06	1.0797e-05	ABCC9
ENSGALG00000048858	51.8281	-3.64996	2.57923e-06	1.09703e-05	CD8A
ENSGALG00000007211	12.2801	5.22842	2.59005e-06	1.0981e-05	CDH22
ENSGALG00000014280	62.0085	-3.13494	2.65078e-06	1.12179e-05	AICDA
ENSGALG00000002012	22.7536	-4.97111	2.6556e-06	1.12248e-05	MMRN2
ENSGALG00000002244	4.18302	-4.49106	2.73093e-06	1.14943e-05	AGRP
ENSGALG00000009626	265.394	-3.39591	2.73708e-06	1.15098e-05	THBS1
ENSGALG00000028047	35.7787	3.0405	2.74795e-06	1.15346e-05	RHOV
ENSGALG00000031284	14.8075	-3.74855	2.77459e-06	1.16263e-05	PTPRM
ENSGALG00000030626	56.1572	-2.90657	2.80574e-06	1.17348e-05	FZD6
ENSGALG00000021686	1678.45	2.9435	3.3202e-06	1.35095e-05	ENSGALG00000021686
ENSGALG00000006189	8.26555	-2.87893	3.37429e-06	1.36936e-05	CRYGN
ENSGALG00000014192	29.0869	-3.61331	3.3821e-06	1.37133e-05	ATP10D
ENSGALG00000039238	18.5702	-3.89902	3.41573e-06	1.37797e-05	SALL1
ENSGALG00000053659	2.36928	-10.3759	3.4664e-06	1.39456e-05	ENSGALG00000053659
ENSGALG00000037064	79.4702	4.94842	3.48125e-06	1.39691e-05	ENSGALG00000037064
ENSGALG00000008722	26.9264	-3.7026	3.50358e-06	1.40466e-05	MCOLN2
ENSGALG00000027786	1410.1	3.20882	3.54534e-06	1.41529e-05	SOCS3
ENSGALG00000008150	20.4293	-5.19113	3.79192e-06	1.50211e-05	RASAL1
ENSGALG00000033416	6.39446	-6.19131	3.97181e-06	1.56272e-05	HIC2
ENSGALG00000009479	39.5842	4.44057	4.21192e-06	1.638e-05	SAMD9L
ENSGALG00000006584	7.11391	-4.58739	4.39084e-06	1.69977e-05	ENSGALG00000006584
ENSGALG00000005208	35.7214	-3.03912	4.60374e-06	1.76066e-05	S1PR1
ENSGALG00000025774	18.6276	-3.03528	4.61653e-06	1.7641e-05	HOXB2
ENSGALG00000050455	15.3865	3.14508	4.65924e-06	1.77896e-05	gga-mir-210a
ENSGALG00000053252	6.47783	-5.54876	5.00085e-06	1.89434e-05	ENSGALG00000053252
ENSGALG00000052273	12.1473	-4.2243	5.40113e-06	2.02595e-05	ENSGALG00000052273
ENSGALG00000048889	6.01408	-6.1792	5.44851e-06	2.03823e-05	ENSGALG00000048889
ENSGALG00000006106	756.568	3.00024	5.71606e-06	2.11697e-05	TNFRSF6B
ENSGALG00000041808	7.48949	-7.74059	5.88485e-06	2.16668e-05	ANO1
ENSGALG00000054973	3.4896	7.77491	5.92234e-06	2.17543e-05	C1QL4
ENSGALG00000006322	6047.08	3.05911	6.20164e-06	2.2637e-05	CLCA1
ENSGALG00000041392	282.023	2.9003	6.27544e-06	2.28884e-05	ENSGALG00000041392
ENSGALG00000015573	128.429	-2.84695	6.47887e-06	2.3538e-05	FHL5
ENSGALG00000002374	15.1636	-3.47158	6.8071e-06	2.4606e-05	SLC9A9
ENSGALG00000016558	5.51042	-8.08622	6.97872e-06	2.50795e-05	VEGFD
ENSGALG00000006175	17921.8	2.9064	7.38203e-06	2.63455e-05	DPEP1
ENSGALG00000053336	6.74373	-5.24604	7.70542e-06	2.73108e-05	ENSGALG00000053336
ENSGALG00000016635	47.6244	-3.32912	7.80991e-06	2.7618e-05	ENSGALG00000016635
ENSGALG00000048572	24.7921	-3.06815	7.8534e-06	2.77507e-05	CD8A
ENSGALG00000025659	9.47949	-3.06389	8.2609e-06	2.89609e-05	gga-mir-2129
ENSGALG00000039118	23.6004	-2.85731	8.29965e-06	2.90623e-05	MEIS2
ENSGALG00000034493	17.5031	-3.31353	8.41668e-06	2.94278e-05	DCLK3
ENSGALG00000052803	14.6777	-3.14459	8.7577e-06	3.04141e-05	ENSGALG00000052803
ENSGALG00000039334	9.12252	-5.958	9.02071e-06	3.12808e-05	CCDC9B
ENSGALG00000049529	33.8319	-3.01892	9.11283e-06	3.14827e-05	ABI3BP
ENSGALG00000013112	29.955	-3.00554	9.304e-06	3.20479e-05	RERGL
ENSGALG00000049819	19.5273	-3.82969	9.49853e-06	3.26212e-05	ENSGALG00000049819
ENSGALG00000002294	7.66438	-3.94253	9.74566e-06	3.32732e-05	SEMA6A
ENSGALG00000009612	10.5139	-2.83066	1.04955e-05	3.54168e-05	TGFB2
ENSGALG00000050630	521.902	2.85096	1.05482e-05	3.55689e-05	ENSGALG00000050630
ENSGALG00000024490	15.1616	-5.04723	1.06457e-05	3.58197e-05	TMEM156
ENSGALG00000047176	6.73429	-4.1029	1.07678e-05	3.6126e-05	SLC22A2
ENSGALG00000016893	9.15995	-5.35283	1.12852e-05	3.76712e-05	UGGT2
ENSGALG00000043137	10.906	-3.37233	1.15738e-05	3.84688e-05	SMARCD3
ENSGALG00000010713	8.69911	-4.1964	1.16143e-05	3.8576e-05	ENSGALG00000010713
ENSGALG00000007786	10.7364	-3.16325	1.20212e-05	3.9757e-05	DOK5
ENSGALG00000010707	16.6601	-3.42729	1.21032e-05	3.99712e-05	GPR68
ENSGALG00000006958	20.9943	-2.96344	1.3493e-05	4.39673e-05	ENSGALG00000006958
ENSGALG00000009470	10.6341	-3.29239	1.48162e-05	4.76442e-05	SERPINI1
ENSGALG00000002105	5.44149	-4.76153	1.48858e-05	4.77762e-05	FOXI1
ENSGALG00000048887	1057.58	4.952	1.50713e-05	4.81675e-05	ENSGALG00000048887
ENSGALG00000011076	5.79134	-7.53879	1.50722e-05	4.81675e-05	SYNE3
ENSGALG00000012292	15.1428	-3.1249	1.53947e-05	4.90631e-05	BANK1
ENSGALG00000014935	15.3015	-4.08266	1.54917e-05	4.92709e-05	GREB1L
ENSGALG00000026452	6.4198	-6.01637	1.62956e-05	5.1651e-05	CAVIN4
ENSGALG00000037933	20.422	-2.93935	1.6477e-05	5.21548e-05	Fsbp
ENSGALG00000003419	15.5372	-3.80628	1.6721e-05	5.28551e-05	MPHOSPH9
ENSGALG00000016186	345.565	2.83449	1.70371e-05	5.3729e-05	PDE9A
ENSGALG00000004653	16.765	-2.94475	1.71675e-05	5.39362e-05	ENSGALG00000004653
ENSGALG00000015362	30.0765	-3.22382	1.74315e-05	5.4618e-05	TRAT1
ENSGALG00000048295	112.155	3.07263	1.75705e-05	5.49401e-05	IRX6
ENSGALG00000016788	5.41721	-7.23664	1.86065e-05	5.76004e-05	IL18RAP
ENSGALG00000007525	4.61725	-5.75094	1.86726e-05	5.7728e-05	INCENP
ENSGALG00000037223	14.0733	-2.8865	1.87883e-05	5.80087e-05	ENSGALG00000037223
ENSGALG00000030420	6.3347	4.27623	1.89763e-05	5.84725e-05	ECEL1
ENSGALG00000014615	56.3572	-3.26709	1.94781e-05	5.96234e-05	LAMA1
ENSGALG00000014873	199.684	-2.93563	1.95891e-05	5.98447e-05	GJA1
ENSGALG00000010156	135.135	-3.18378	2.08056e-05	6.29406e-05	DOCK8
ENSGALG00000043610	2098.33	-2.86362	2.15492e-05	6.47685e-05	ENSGALG00000043610
ENSGALG00000042411	29.0831	-3.76525	2.21955e-05	6.63674e-05	GASK1B
ENSGALG00000011078	15.2918	-4.42066	2.47903e-05	7.29528e-05	PTPN13
ENSGALG00000029469	7.14991	-3.83724	2.64203e-05	7.69695e-05	ENSGALG00000029469
ENSGALG00000036471	24.1454	-3.42329	2.70758e-05	7.85834e-05	RFTN2
ENSGALG00000016785	28.3135	-3.57563	2.84158e-05	8.20118e-05	IL1RL1
ENSGALG00000054976	2.92427	-4.45039	2.98133e-05	8.52509e-05	IL11
ENSGALG00000015551	8.49288	-2.96048	2.99272e-05	8.54713e-05	GRIN3A
ENSGALG00000049741	9.60306	-3.21806	3.08603e-05	8.78123e-05	SMIM18
ENSGALG00000036725	6.86252	-3.6416	3.13117e-05	8.88248e-05	ASCL3
ENSGALG00000051337	4.89956	-3.09361	3.13502e-05	8.88797e-05	CFB
ENSGALG00000017106	71.9945	-2.90472	3.19034e-05	9.00087e-05	ATP8A2
ENSGALG00000015842	41.9249	-3.06833	3.24741e-05	9.13979e-05	TIAM1
ENSGALG00000048089	7.2088	-3.29158	3.3177e-05	9.28549e-05	ENSGALG00000048089
ENSGALG00000027345	9.67778	-3.27129	3.33761e-05	9.32692e-05	SLC46A2
ENSGALG00000009604	5.13875	5.46361	3.37292e-05	9.3962e-05	DBX2
ENSGALG00000024565	3.69003	-7.37848	3.43776e-05	9.54818e-05	AC007375.1
ENSGALG00000038532	20.3157	2.91054	3.45947e-05	9.58027e-05	ENSGALG00000038532
ENSGALG00000054838	5.35495	-4.12766	3.46779e-05	9.59718e-05	ENSGALG00000054838
ENSGALG00000033966	28.8292	-3.04112	3.54215e-05	9.75587e-05	TENM4
ENSGALG00000009239	7.70656	-4.55418	3.79925e-05	0.000103481	TLR2
ENSGALG00000017183	35.631	-3.60573	3.84556e-05	0.000104559	MMP13
ENSGALG00000010794	10.7734	-3.74929	3.93221e-05	0.000106665	MEOX2
ENSGALG00000035185	12.1159	-2.96711	3.96376e-05	0.000107208	ENSGALG00000035185
ENSGALG00000007358	14.5032	-3.08124	3.97379e-05	0.000107416	CILP
ENSGALG00000011298	9.53181	-4.46741	3.97709e-05	0.000107443	RARB
ENSGALG00000005426	107.794	-2.98903	4.38483e-05	0.000116361	FREM1
ENSGALG00000013818	8.58048	-3.53003	4.41241e-05	0.000116901	CITED2
ENSGALG00000035464	6.23513	-3.00503	4.42761e-05	0.000117229	ENSGALG00000035464
ENSGALG00000013948	12.7656	-3.00442	4.72426e-05	0.000124304	RASL11B
ENSGALG00000035099	8.13698	-5.89749	4.97379e-05	0.000129549	LRRN1
ENSGALG00000033365	532.016	-2.8538	5.04702e-05	0.000131104	ALDH1A3
ENSGALG00000046694	3.00158	-5.94729	5.16459e-05	0.000133323	ENSGALG00000046694
ENSGALG00000027429	6.45262	-2.94461	5.37073e-05	0.000137347	HSD17B1
ENSGALG00000008970	59.728	-3.17558	5.4058e-05	0.000138092	NRK
ENSGALG00000004621	78.3395	-2.85277	5.67609e-05	0.000143811	PREX1
ENSGALG00000050543	3.11573	-7.7569	5.71999e-05	0.000144748	ENSGALG00000050543
ENSGALG00000051349	19.1222	-7.77362	5.84384e-05	0.000147178	ENSGALG00000051349
ENSGALG00000040249	5.72348	-4.32717	6.25429e-05	0.000155377	BHLHE22
ENSGALG00000020615	7.39394	-3.06427	6.31358e-05	0.000156715	STK32C
ENSGALG00000016431	5.98398	-4.88851	6.35112e-05	0.000157372	PAX5
ENSGALG00000005209	24.9398	-3.51516	6.44247e-05	0.000159295	AQP1
ENSGALG00000050439	4.32389	-4.63971	6.60948e-05	0.000162412	CD163L1
ENSGALG00000054405	4.80646	-7.83469	6.81924e-05	0.00016686	ENSGALG00000054405
ENSGALG00000047321	14.0907	-2.88247	6.97454e-05	0.000170123	ENSGALG00000047321
ENSGALG00000014749	17.9394	-3.05211	7.07718e-05	0.000172037	EPHB6
ENSGALG00000028721	64.4615	-2.83139	7.08135e-05	0.000172037	LMOD1
ENSGALG00000008998	5.46258	-4.33298	7.25877e-05	0.000175764	TOGARAM2
ENSGALG00000055056	3.59854	-7.19361	7.41666e-05	0.000179112	TRPV3
ENSGALG00000001234	3.84962	-4.52061	7.71715e-05	0.000185318	CETP
ENSGALG00000053000	37.7785	-4.53089	7.8113e-05	0.000187288	C20orf194
ENSGALG00000050389	4.7802	4.91317	7.89651e-05	0.000188747	ENSGALG00000050389
ENSGALG00000017075	14.2478	-5.10381	7.9716e-05	0.000190346	FRY
ENSGALG00000033880	13.3409	-4.03831	8.00813e-05	0.000190924	CRISPLD1
ENSGALG00000023172	23.5647	-2.83357	8.39794e-05	0.000198083	ENSGALG00000023172
ENSGALG00000052057	165.27	-5.24358	8.4911e-05	0.000199976	ENSGALG00000052057
ENSGALG00000003540	16.3745	-3.01358	8.5295e-05	0.000200677	CEP95
ENSGALG00000036190	1514.83	3.09004	8.61367e-05	0.000202452	AOC1
ENSGALG00000046427	6.70032	-3.78009	8.80707e-05	0.000206372	SAMD14
ENSGALG00000011922	19.4164	-3.27777	9.00506e-05	0.000210061	PCNX4
ENSGALG00000014668	15.5058	-6.03282	9.08629e-05	0.000211634	MCTP1
ENSGALG00000015216	12.6178	-5.3573	9.25033e-05	0.000214809	SYK
ENSGALG00000009520	18.2846	-3.30462	9.29519e-05	0.000215527	ENSG00000145416
ENSGALG00000002632	9.87277	-4.74147	9.45431e-05	0.000218562	CALCRL
ENSGALG00000048849	15.6275	-3.42398	9.55637e-05	0.000220483	ENSGALG00000048849
ENSGALG00000012984	99.354	3.01723	9.82397e-05	0.00022576	ENSGALG00000012984
ENSGALG00000053954	3.9856	-3.31845	9.89686e-05	0.000226986	POU2F2
ENSGALG00000017040	9.94722	-4.38447	0.000101692	0.000231519	ENSGALG00000017040
ENSGALG00000009755	10.5239	-5.21476	0.000108942	0.000245379	LRIG3
ENSGALG00000011734	2.4485	-5.03683	0.000111079	0.000248985	CCR8
ENSGALG00000004689	28.3691	-2.97493	0.000112133	0.000250864	PKN1
ENSGALG00000045251	32.74	-4.34304	0.000112294	0.000251104	ENSGALG00000045251
ENSGALG00000010939	2.6381	-7.30812	0.000113395	0.000252835	LIN7A
ENSGALG00000040621	13.8662	-3.22557	0.000116886	0.00025851	IL18R1
ENSGALG00000011623	30.5189	-3.06595	0.00011945	0.000263304	ADAMTS3
ENSGALG00000016975	7.13504	-3.95144	0.00012022	0.000264625	KCTD4
ENSGALG00000007712	47.7082	-3.54128	0.000125117	0.000273717	MYO1B
ENSGALG00000008591	5.60174	-5.85981	0.000125772	0.000274866	CACNB2
ENSGALG00000013745	11.4396	-5.79181	0.000126908	0.000276704	RTTN
ENSGALG00000044935	4.37384	-3.60483	0.000135271	0.00029181	GIMAP7
ENSGALG00000002046	8.43773	-3.70076	0.00013886	0.000298169	SYT15
ENSGALG00000039985	89.0903	-2.89501	0.000141791	0.000302815	CDH11
ENSGALG00000010738	22.8211	3.50977	0.000145347	0.000309441	TC2N
ENSGALG00000044069	6.23665	-4.82916	0.000145375	0.000309441	ENSGALG00000044069
ENSGALG00000013929	82.2652	-4.07585	0.000148467	0.000314868	PDGFRA
ENSGALG00000010246	46.8476	-2.91173	0.000148874	0.000315443	OSBPL8
ENSGALG00000011189	6.36099	-3.36971	0.00014974	0.000316989	TCTE3
ENSGALG00000052571	19.6705	-3.08261	0.000156424	0.000327853	ITK
ENSGALG00000053764	23.4607	3.92639	0.000157244	0.000328977	CYYR1
ENSGALG00000035839	7.09926	-2.94088	0.000160275	0.000333817	TMEM255B
ENSGALG00000030719	31.3807	-3.31675	0.000164421	0.00034062	CLMN
ENSGALG00000035293	6.03464	-4.94538	0.000174462	0.000358226	ENSGALG00000035293
ENSGALG00000037618	14.7584	-2.94342	0.000176976	0.000361789	ASAP1
ENSGALG00000002671	3.93143	-6.99632	0.000177547	0.000362484	ENSGALG00000002671
ENSGALG00000014016	2.94326	-5.14506	0.000178232	0.000363398	MEX3A
ENSGALG00000052246	3.01993	-6.30944	0.000181629	0.000368908	ENSGALG00000052246
ENSGALG00000010049	56.9342	-3.22594	0.000184217	0.000373355	PTPRB
ENSGALG00000013226	1794.61	3.08144	0.000184379	0.000373472	Sult6b2
ENSGALG00000025929	8.12972	-3.12265	0.000184537	0.000373631	HOXA5
ENSGALG00000043587	4.54104	-6.72956	0.000193575	0.000389385	CCDC88A
ENSGALG00000033520	10.1959	-3.31088	0.00019984	0.000400081	DCSTAMP
ENSGALG00000038740	50.4979	-8.61407	0.000201105	0.00040244	AMY1B
ENSGALG00000013941	16.3999	-2.90068	0.000216203	0.00042896	PDE7B
ENSGALG00000004262	4.83071	3.02955	0.000217521	0.000430655	TMIGD1
ENSGALG00000012156	5.36268	-5.87511	0.000227506	0.000447942	DPP10
ENSGALG00000053046	2.57729	-5.88992	0.000228962	0.000450046	NEB
ENSGALG00000008288	3.28223	-6.64707	0.000229783	0.000451279	ARMC10
ENSGALG00000047878	11.4849	-2.86466	0.000230429	0.000451893	LRRC37A
ENSGALG00000035625	23.0569	-3.27975	0.000235176	0.000459346	CEP192
ENSGALG00000046914	9.12795	-3.33065	0.000241359	0.000469449	LIMCH1
ENSGALG00000029378	9.93344	-7.0704	0.000242464	0.00047081	ITGA9
ENSGALG00000011468	9.58491	-3.05252	0.000250724	0.000483416	IGFBP5
ENSGALG00000051258	8.97986	-3.98924	0.000251234	0.000484197	MYOF
ENSGALG00000049304	2.04476	-6.42316	0.000253618	0.000487982	ENSGALG00000049304
ENSGALG00000051113	24.4439	3.5664	0.000254323	0.000488849	ENSGALG00000051113
ENSGALG00000014464	42.9619	-3.08878	0.000260689	0.00049952	MTR
ENSGALG00000007777	8.77832	-6.58492	0.000261717	0.000500924	SLC39A10
ENSGALG00000006644	3.21808	-5.85535	0.000262727	0.000502389	ENSGALG00000006644
ENSGALG00000039001	10.5332	-3.4633	0.000263083	0.000502863	FILIP1
ENSGALG00000035052	17.426	3.44131	0.000264734	0.000504979	BMP3
ENSGALG00000011608	13.6343	-4.58841	0.000275735	0.000522855	INF2
ENSGALG00000009904	17.6208	3.29304	0.000287682	0.000542516	IL22
ENSGALG00000030287	3.44026	-4.10968	0.000291552	0.000548256	NEUROD6
ENSGALG00000004562	46.2083	-2.884	0.000291669	0.000548256	HVCN1
ENSGALG00000006325	9.7714	-5.1705	0.000302059	0.000562777	ENSGALG00000006325
ENSGALG00000036301	8.11413	-3.02702	0.000311592	0.000577528	KIAA0895
ENSGALG00000042810	6.39185	-4.79802	0.000320408	0.00059104	ENSGALG00000042810
ENSGALG00000046379	2.93188	-5.79752	0.00033754	0.000616153	CCDC146
ENSGALG00000012662	19.5751	-3.50576	0.000341502	0.000622049	NUAK1
ENSGALG00000041044	2.42052	-6.10806	0.000349028	0.000633522	ENSGALG00000041044
ENSGALG00000004515	13.8135	-3.01433	0.000351812	0.00063758	KNTC1
ENSGALG00000003433	19.3286	-4.40134	0.000371424	0.000665996	DPEP2
ENSGALG00000043047	5.82635	2.92256	0.000382814	0.000682093	SOBP
ENSGALG00000010874	10.6322	-3.85868	0.00038484	0.000684357	UNC79
ENSGALG00000001094	5.47747	-2.99597	0.000386552	0.000687138	ADGRD2
ENSGALG00000015624	15.1473	-3.65936	0.000387588	0.000688715	VCAN
ENSGALG00000020788	6.27654	-4.50107	0.000391922	0.000695354	CCDC141
ENSGALG00000002080	58.4023	-2.94433	0.000399827	0.000705875	DOCK2
ENSGALG00000023436	18.309	-3.40682	0.000403728	0.000711513	HDC
ENSGALG00000010733	9.22324	-4.58674	0.000414818	0.000728107	CEP170
ENSGALG00000006165	38.9818	-5.27194	0.00041665	0.000729753	WDFY4
ENSGALG00000030800	3.69377	-7.03372	0.000424531	0.000739661	IL31RA
ENSGALG00000005594	2.40555	-5.73213	0.000435245	0.000754923	OMG
ENSGALG00000031700	5.01426	-5.40666	0.000436204	0.000756022	TRPS1
ENSGALG00000028908	4.57245	-3.12442	0.000437226	0.00075751	HOXA6
ENSGALG00000034616	4.82858	-4.53122	0.000438355	0.000758901	INHBA
ENSGALG00000030075	3458.99	-2.84433	0.000441914	0.000764492	FCGBP
ENSGALG00000033641	5.11953	-2.97391	0.000445974	0.000770082	NRG2
ENSGALG00000008747	18.5499	-4.13309	0.00045672	0.0007863	ITGA8
ENSGALG00000016017	12.0127	-4.14136	0.000465738	0.000798896	SLC4A11
ENSGALG00000052853	3.6869	-4.08671	0.000475129	0.00081138	ENSGALG00000052853
ENSGALG00000003602	4.61238	-4.90194	0.000477051	0.000814064	RPGRIP1L
ENSGALG00000010311	18.5857	-3.55166	0.000483414	0.000822807	NAV3
ENSGALG00000054610	7.21406	-3.33607	0.000488395	0.000829766	ENSGALG00000054610
ENSGALG00000015556	10.1337	-5.49665	0.000526695	0.000886793	AFAP1
ENSGALG00000006051	21.1617	-2.91438	0.000537036	0.00090055	CDC7
ENSGALG00000005601	2.11822	-6.58276	0.000538388	0.000902167	DNAH12
ENSGALG00000028304	15.011	-5.71891	0.000564117	0.000936796	MRC1
ENSGALG00000049832	3.34589	-5.0846	0.00057117	0.000946405	ENSGALG00000049832
ENSGALG00000049823	27.0866	-3.03499	0.000581292	0.000960296	ENSGALG00000049823
ENSGALG00000007594	2.88354	-4.8126	0.000581519	0.000960296	ASB12
ENSGALG00000030493	3.35925	-5.15209	0.000599009	0.000984576	ENTPD3
ENSGALG00000052624	6.16329	-4.67055	0.000600334	0.000986404	ITK
ENSGALG00000006034	12.0529	-3.26615	0.000602435	0.000989507	PITPNM3
ENSGALG00000011571	13.4737	-3.33384	0.000617472	0.00100744	AGPAT4
ENSGALG00000015001	27.9698	-2.9978	0.000618287	0.00100806	LAMA4
ENSGALG00000008087	37.3384	-7.43576	0.000621693	0.00101219	CPA1
ENSGALG00000050515	4149.92	-2.99721	0.000622133	0.0010122	ENSGALG00000050515
ENSGALG00000007048	10.7777	-3.79067	0.000639112	0.00103341	SYNM
ENSGALG00000049537	4.54031	-3.48577	0.000644508	0.00104095	MIR363
ENSGALG00000009361	23.4848	-2.89271	0.000646161	0.00104326	GUCY1B1
ENSGALG00000013748	7.8679	-4.48551	0.000677069	0.00108449	CD226
ENSGALG00000047837	37.1883	2.93621	0.00068549	0.00109534	GIMAP7
ENSGALG00000041787	32.3173	-2.89839	0.00068716	0.00109761	PLA2G15
ENSGALG00000014496	30.1981	-2.869	0.000697483	0.00111068	PROM1
ENSGALG00000009683	13.1875	-3.5083	0.000697892	0.00111095	NEK1
ENSGALG00000014758	7.50018	-5.75301	0.000700399	0.00111393	ARHGAP28
ENSGALG00000009737	102.608	3.65908	0.000704207	0.00111832	TAC1
ENSGALG00000011205	8.05134	-3.38851	0.000722556	0.00114218	SMOC2
ENSGALG00000005754	10.5075	-3.05606	0.0007269	0.00114769	ENSGALG00000005754
ENSGALG00000033997	9.11837	-3.2207	0.000736477	0.00115927	ZNF800
ENSGALG00000015428	4.30902	-5.37789	0.000753463	0.001182	PSD3
ENSGALG00000011299	3.59543	-4.18649	0.000755597	0.00118375	KIF25
ENSGALG00000044354	5.22355	-4.15171	0.000766412	0.00119626	ENSGALG00000044354
ENSGALG00000013743	470.472	3.19103	0.000770831	0.00120165	ENPP7
ENSGALG00000005846	7.95024	-4.05074	0.000781408	0.00121436	MPDZ
ENSGALG00000015519	5.27455	-4.22846	0.000808533	0.00125066	ROBO2
ENSGALG00000051518	7.32893	-3.87619	0.000831614	0.00128124	ENSGALG00000051518
ENSGALG00000021136	37.0274	-3.54138	0.000855577	0.00131078	VPREB3
ENSGALG00000016279	15.6915	-2.97375	0.000862155	0.00131671	RAB23
ENSGALG00000009693	5.05526	-4.5071	0.000915755	0.00138291	CPXM2
ENSGALG00000025817	3.11318	-3.00421	0.000919315	0.00138783	NHLH1
ENSGALG00000021589	2.1865	-5.35371	0.000942601	0.00141609	ENSGALG00000021589
ENSGALG00000043373	16.7916	-3.20618	0.000981743	0.00146119	ARVCF
ENSGALG00000001392	9.24908	-3.4003	0.000993662	0.00147468	MMP23B
ENSGALG00000016462	4.4995	-3.77197	0.00100542	0.00148908	MYCN
ENSGALG00000009021	5.55374	-2.9916	0.0010057	0.00148908	ST6GALNAC5
ENSGALG00000030416	3.94821	-2.84737	0.00101371	0.00149821	HOXC5
ENSGALG00000038405	3.80407	-5.57036	0.00102642	0.00151459	CASR
ENSGALG00000037219	9.38539	-3.04484	0.00103798	0.00152728	RNF2
ENSGALG00000030908	18.5277	-3.04371	0.00107182	0.00156755	ATP2B2
ENSGALG00000042521	7.76201	-2.88809	0.00107356	0.00156821	MPP3
ENSGALG00000036969	14.0464	-3.11231	0.00107424	0.0015686	KLHL14
ENSGALG00000037193	7.99778	-3.60912	0.0010826	0.00157844	HECW1
ENSGALG00000009062	7.0833	-4.23092	0.00108734	0.00158336	CDK14
ENSGALG00000016881	24.1105	-2.93033	0.00111869	0.00162088	GPR183
ENSGALG00000013124	4.01279	-4.08337	0.00112049	0.00162298	FHOD3
ENSGALG00000015835	5.7668	-3.69602	0.0011258	0.00162967	GRIK1
ENSGALG00000053773	13.3244	-3.28989	0.00113937	0.00164572	ENSGALG00000053773
ENSGALG00000052770	6.65765	-3.22474	0.00114388	0.00164891	CEP152
ENSGALG00000050863	4.98714	-3.36464	0.00114787	0.00165314	ENSGALG00000050863
ENSGALG00000034828	6.6839	-3.61127	0.00114807	0.00165314	AC025039.1
ENSGALG00000006045	9.41986	-3.36783	0.00120294	0.0017144	SH3GL3
ENSGALG00000051033	4.23322	-4.18946	0.00120315	0.0017144	CD163
ENSGALG00000045305	3.01232	-4.36215	0.0012068	0.00171801	ENSGALG00000045305
ENSGALG00000046419	2.42396	-3.75607	0.00121	0.00172205	ENSGALG00000046419
ENSGALG00000011220	18.353	-3.43926	0.00121523	0.00172895	SLC25A29
ENSGALG00000048873	2.29954	-5.02855	0.00122499	0.00173964	C3orf14
ENSGALG00000051559	2.78716	-4.48659	0.00123386	0.00175011	ENSGALG00000051559
ENSGALG00000043728	3.59287	-4.89443	0.00127774	0.00180025	SCN8A
ENSGALG00000016294	5.21255	-3.51851	0.00128163	0.00180518	HMGCLL1
ENSGALG00000053036	5.28187	-3.62977	0.00130126	0.00182895	ENSGALG00000053036
ENSGALG00000043283	3.63831	-5.01437	0.00130568	0.00183295	LGI2
ENSGALG00000030160	2.63344	-3.73737	0.00130684	0.00183347	DRC7
ENSGALG00000034244	5.5325	-4.45503	0.00132569	0.00185544	AC004830.1
ENSGALG00000030585	8.35297	-3.46427	0.00133234	0.00186231	UBXN2B
ENSGALG00000047414	1.77659	-6.18352	0.00133399	0.00186362	RSPH10B
ENSGALG00000014178	8.56925	-4.84744	0.00134212	0.00187279	SCUBE1
ENSGALG00000032363	7.25965	-3.76496	0.00134869	0.00187913	GPR141
ENSGALG00000052369	3.77496	-3.75321	0.00136363	0.00189653	ENSGALG00000052369
ENSGALG00000049067	5.24858	-6.0768	0.0013888	0.00192349	RIMS1
ENSGALG00000016293	9.14372	-3.44842	0.00139138	0.0019259	BMP5
ENSGALG00000015257	8.39302	-2.99553	0.00139179	0.0019259	GIN1
ENSGALG00000011013	14.2689	-3.14069	0.0013991	0.00193314	PCNX2
ENSGALG00000015008	4.68589	-5.72912	0.00149042	0.00204291	ZNF366
ENSGALG00000050600	4.85022	-3.03845	0.00149876	0.00205011	ENSGALG00000050600
ENSGALG00000051551	4.45952	-3.49624	0.00150513	0.00205761	ENSGALG00000051551
ENSGALG00000000818	9.08329	-4.9389	0.00150975	0.00206212	Tlr11
ENSGALG00000041491	3.57719	-3.7029	0.0015227	0.00207733	ACKR4
ENSGALG00000010949	9.39459	-3.05769	0.00157735	0.00213375	GPNMB
ENSGALG00000050528	4.72467	-3.75099	0.00157798	0.00213397	CD8A
ENSGALG00000023781	2.06073	-5.16065	0.00158549	0.00214226	TREM-A1
ENSGALG00000051208	1.7481	-5.30491	0.0015943	0.00215041	ENSGALG00000051208
ENSGALG00000015422	3.83515	-3.18978	0.00159505	0.00215081	NRG1
ENSGALG00000053743	4.58182	-2.94669	0.0016001	0.00215636	ENSGALG00000053743
ENSGALG00000020049	22.405	4.6895	0.00160217	0.00215852	KCNK16
ENSGALG00000012044	5.30154	-5.60314	0.00167218	0.00223341	ANK2
ENSGALG00000037773	6.80203	-2.91797	0.00168562	0.00224731	ST3GAL1
ENSGALG00000035946	9.13564	-4.15098	0.001711	0.00227677	GUCY1A1
ENSGALG00000027853	3.77247	-5.66093	0.00173991	0.0023106	CTNNA2
ENSGALG00000014362	3.70735	-4.43684	0.00176474	0.00233822	CD86
ENSGALG00000006038	26.4308	-4.02813	0.00178111	0.00235522	TGFBR3
ENSGALG00000051786	3.84638	4.65293	0.00180463	0.00237954	ENSGALG00000051786
ENSGALG00000037246	6.50901	-3.35479	0.00181988	0.00239761	RAMP3
ENSGALG00000048627	4.0351	-3.2154	0.00183103	0.00241094	ENSGALG00000048627
ENSGALG00000033604	2.16834	-4.73618	0.00184239	0.00242315	gga-mir-1755
ENSGALG00000044816	4.08824	-3.43941	0.00184986	0.00243065	FMR1NB
ENSGALG00000015289	4.30164	-2.92853	0.00185019	0.00243065	ARMC2
ENSGALG00000006833	9.79387	-3.15251	0.00187353	0.00245368	ITIH2
ENSGALG00000009784	4.17801	-4.96252	0.0019564	0.00254226	PTPN14
ENSGALG00000010625	6.12023	-3.28029	0.00197642	0.00256244	SRD5A2
ENSGALG00000010748	9.59247	-3.56161	0.00200106	0.00258945	EXO1
ENSGALG00000015382	1.83152	-4.8482	0.00203094	0.00261923	CHRNA6
ENSGALG00000009280	5.67438	-2.93583	0.00204268	0.00263073	NPY2R
ENSGALG00000039320	24.4757	-2.95466	0.00205217	0.00263645	ADGRF5
ENSGALG00000027980	10.1364	-2.90023	0.00207533	0.00265965	NANOS1
ENSGALG00000041814	10.7254	-3.06777	0.00213162	0.00271801	DYNC2H1
ENSGALG00000042354	5.17485	-5.18136	0.00224465	0.00284122	PREX2
ENSGALG00000014515	3.96848	-4.10496	0.00226583	0.0028657	C1QTNF7
ENSGALG00000006705	15.2482	-3.75695	0.00227324	0.0028735	MYOF
ENSGALG00000006008	3.6658	-4.17418	0.00229409	0.00289435	HOMER2
ENSGALG00000052009	246.535	-2.95949	0.00231776	0.00291314	ENSGALG00000052009
ENSGALG00000031572	5.12784	-3.26595	0.00235574	0.00295447	ENSGALG00000031572
ENSGALG00000014501	2.44501	-3.89323	0.00240207	0.00299802	FGFBP2
ENSGALG00000050179	7.19682	-2.86333	0.00240717	0.00300243	ENSGALG00000050179
ENSGALG00000004570	41.1789	-2.83213	0.00246874	0.00306395	NCOA3
ENSGALG00000004087	9.12485	-5.31644	0.0024958	0.00308927	THSD4
ENSGALG00000053620	15.3411	-3.21178	0.00250485	0.00309966	ENSGALG00000053620
ENSGALG00000049235	4.50208	-3.89021	0.00251805	0.00311268	ENSGALG00000049235
ENSGALG00000041183	5.41172	-4.02602	0.00252327	0.00311747	SGPP1
ENSGALG00000052269	9.3954	-3.11613	0.00259486	0.00319488	ENSGALG00000052269
ENSGALG00000006681	5.49775	-2.85842	0.00266784	0.00326655	BRSK2
ENSGALG00000014645	7.13733	-3.72898	0.00276996	0.00336939	MEF2C
ENSGALG00000003857	10.4343	-3.93434	0.00280053	0.00339858	ITK
ENSGALG00000049122	3.7575	-3.46055	0.00283851	0.00343402	TG
ENSGALG00000019866	3.38043	-3.51452	0.00286757	0.00346364	PFN4
ENSGALG00000011581	14.1347	-2.98546	0.00301932	0.00361406	KIF26A
ENSGALG00000054828	2.93641	-3.09301	0.00308364	0.00367213	ENSGALG00000054828
ENSGALG00000015112	8.8743	-3.87985	0.0031268	0.003721	ZNF521
ENSGALG00000010633	6.06309	-2.9912	0.00312869	0.00372196	GPX7
ENSGALG00000014201	6.93564	-3.27507	0.00313205	0.00372501	PARVB
ENSGALG00000051327	7.90891	-2.94412	0.00319555	0.00378503	ENSGALG00000051327
ENSGALG00000015247	7.87204	-3.30041	0.00327507	0.00385768	GPR161
ENSGALG00000009429	4.25696	-4.29165	0.00328823	0.0038672	RXFP1
ENSGALG00000055067	3.592	-3.89451	0.00331512	0.00389291	ARHGAP20
ENSGALG00000039935	7.45831	-3.72018	0.00332839	0.00390455	PDE1C
ENSGALG00000007003	2.45906	-3.79415	0.0033856	0.00395667	C20orf173
ENSGALG00000016128	10.934	4.14434	0.00338674	0.00395701	B3GALT5
ENSGALG00000049561	3.06047	-3.03397	0.0035548	0.00412023	ENSGALG00000049561
ENSGALG00000011283	1.80154	-4.40632	0.0036274	0.00418834	ENSGALG00000011283
ENSGALG00000029435	13.7436	-3.08215	0.00365152	0.00421027	CYP7B1
ENSGALG00000032534	2.90346	-4.0409	0.0036869	0.00423995	ENSGALG00000032534
ENSGALG00000052653	2.76243	-3.48818	0.00369993	0.00425237	PCDHAC2
ENSGALG00000043240	3.88341	-2.8782	0.00373279	0.00428378	ARPP21
ENSGALG00000009403	2.73382	-4.6966	0.00379583	0.00433472	GRK5
ENSGALG00000008835	4.34383	-3.12364	0.00380643	0.00434362	SAMD13
ENSGALG00000031524	10.2944	-2.88078	0.0038231	0.0043605	ENSGALG00000031524
ENSGALG00000005450	6.12031	-2.87059	0.00382547	0.00436127	CCDC66
ENSGALG00000054431	2.44554	-5.2693	0.00386087	0.00439494	ENSGALG00000054431
ENSGALG00000050737	406.728	4.15684	0.00393241	0.0044589	SLC27A5
ENSGALG00000014924	14.5639	-3.0561	0.00397371	0.00448965	POLQ
ENSGALG00000005923	9.91785	-3.18909	0.00397402	0.00448965	NPY4R
ENSGALG00000030492	3.74708	-2.91489	0.00399312	0.00450795	ASCL2
ENSGALG00000007596	17.406	3.47378	0.00400717	0.00452051	ENSGALG00000007596
ENSGALG00000034081	6.13077	-4.16041	0.00401338	0.00452642	AKT3
ENSGALG00000034992	3.70994	-4.98073	0.0040216	0.00453348	FRMD4A
ENSGALG00000007042	3.10995	-3.25692	0.00412164	0.0046216	CCDC40
ENSGALG00000029983	3.73941	-3.72933	0.00412834	0.00462688	ANGPT1
ENSGALG00000052177	3.03176	-3.29936	0.0041918	0.00468219	ENSGALG00000052177
ENSGALG00000008048	7.52821	-3.52317	0.00419531	0.00468385	CPA2
ENSGALG00000048382	3.05247	-3.27481	0.00420863	0.00469647	CD8A
ENSGALG00000048617	3.22805	-3.20074	0.00428652	0.00476392	CD8A
ENSGALG00000049444	474.025	3.79544	0.00433362	0.00480436	HFE
ENSGALG00000015360	12.9938	-3.94607	0.00436924	0.00483391	CIP2A
ENSGALG00000046830	4.50024	-3.15371	0.00441009	0.00486866	KCNIP3
ENSGALG00000044996	3.91215	-3.43113	0.0044323	0.00488948	TMEM71
ENSGALG00000035579	4.33935	-3.56491	0.00445375	0.0049087	ENSGALG00000035579
ENSGALG00000015037	4.63401	-4.27538	0.00448568	0.0049357	EVC
ENSGALG00000003733	6.46948	-4.70625	0.00452591	0.00497172	LIFR
ENSGALG00000014675	3.21964	-4.53526	0.00459095	0.00503246	RHOBTB3
ENSGALG00000016678	7.52237	3.17901	0.00466806	0.00509895	IL17F
ENSGALG00000011801	3.38313	-4.04133	0.00469077	0.00511654	ESR2
ENSGALG00000047069	2.653	-3.34771	0.00476069	0.0051753	ENSGALG00000047069
ENSGALG00000003550	6.68826	-3.67591	0.00478032	0.00518864	ARHGAP40
ENSGALG00000026215	4.0473	-3.38427	0.0048994	0.0052907	ENSGALG00000026215
ENSGALG00000044940	203.174	5.03037	0.00490317	0.00529231	GCNT3
ENSGALG00000029709	44.4188	-2.99267	0.00492419	0.00531129	INPP4A
ENSGALG00000004155	3.52444	-4.63918	0.00500066	0.00537756	MYOM3
ENSGALG00000030540	5.00366	-3.38633	0.00513758	0.00549554	gga-mir-1653
ENSGALG00000009173	2.78821	-3.98835	0.00515567	0.00551099	GFRA1
ENSGALG00000011796	386.682	3.57255	0.00535289	0.00569827	GPRC5A
ENSGALG00000000244	2.30985	-4.08545	0.00555955	0.00585791	CAMK4
ENSGALG00000014186	7.36311	-2.9261	0.00571902	0.00599062	MPPED1
ENSGALG00000008912	3.04278	-3.51871	0.00574936	0.00601562	ABCB1
ENSGALG00000012691	3.24428	-4.04587	0.00584113	0.00609653	ALDH1L2
ENSGALG00000038162	2.86906	-3.44356	0.00590002	0.00614696	CALHM5
ENSGALG00000032768	4.47953	-2.98172	0.00590703	0.00615012	SOX5
ENSGALG00000035784	2.80282	3.09903	0.0060048	0.00622264	ENSGALG00000035784
ENSGALG00000005194	67.5363	-2.98187	0.00604781	0.00626302	CD72
ENSGALG00000042575	6.70745	-18.2143	0.00613614	0.006346	ENSGALG00000042575
ENSGALG00000009903	3.24906	-4.63868	0.00621939	0.00641326	IFNG
ENSGALG00000017866	4.23775	-3.99492	0.00622612	0.00641763	SNORA28
ENSGALG00000008890	11.5917	-3.92748	0.00637708	0.00654565	ADGRL4
ENSGALG00000053028	6.92219	-2.97414	0.00638298	0.00654881	COL4A6
ENSGALG00000051534	12.5881	-3.39333	0.00640817	0.00657031	PITPNC1
ENSGALG00000007944	4.29139	-4.42359	0.00647312	0.00662812	HECW2
ENSGALG00000041121	4.33416	-3.83525	0.006486	0.00663802	SLIT2
ENSGALG00000054944	2.80926	-4.56066	0.00650428	0.00665124	GULP1
ENSGALG00000049692	3.00695	-3.47742	0.0065269	0.00666703	CETN1
ENSGALG00000005401	3.7233	-3.31723	0.00674947	0.00685071	WNT9A
ENSGALG00000012917	1.45059	-4.58466	0.00681079	0.00689368	CDH6
ENSGALG00000003726	10.2003	-3.12554	0.00729486	0.00728807	EGFLAM
ENSGALG00000037545	2.53795	-4.04407	0.00732511	0.00730885	GRIP2
ENSGALG00000015013	4.31935	-2.996	0.00747276	0.00741986	MSX1
ENSGALG00000016470	4.26616	-4.60326	0.00749956	0.00743623	KCNS3
ENSGALG00000002028	2.25876	-5.0215	0.00755614	0.00748314	GPRC5B
ENSGALG00000004518	1.80074	-4.18575	0.00762687	0.00752911	BHMT2
ENSGALG00000044914	3.31325	-3.04856	0.00763136	0.00753195	C11orf16
ENSGALG00000054048	6.77566	-3.50457	0.00765246	0.00753996	TMEM211
ENSGALG00000046743	2.42208	-3.01272	0.00767635	0.00755709	ZNF672
ENSGALG00000051039	2.96872	-4.03592	0.007815	0.00766112	ENSGALG00000051039
ENSGALG00000006563	4.71837	-3.0437	0.00791547	0.00775144	SEMA3D
ENSGALG00000017122	3.57312	-4.27684	0.00791766	0.00775195	SGCG
ENSGALG00000015497	1.97206	-3.54812	0.00799504	0.00781124	VGLL3
ENSGALG00000051968	2.47386	-4.06607	0.0081822	0.00796563	ENSGALG00000051968
ENSGALG00000051262	1.80253	-3.8315	0.00826944	0.00803709	ENSGALG00000051262
ENSGALG00000031863	2.59959	-3.87323	0.0084678	0.00819047	ENSGALG00000031863
ENSGALG00000014821	3.7212	-3.45065	0.00862555	0.0083102	THEMIS
ENSGALG00000008709	8.43295	-2.97935	0.00867146	0.00834232	MCOLN3
ENSGALG00000047478	5.50048	-2.8609	0.0089776	0.00858705	ENSGALG00000047478
ENSGALG00000011994	8.55521	-3.28918	0.00919992	0.00875644	SYNPO2
ENSGALG00000040836	2.03732	3.87064	0.00943168	0.00893125	INSYN2A
ENSGALG00000051829	3.60084	-3.04888	0.0095551	0.00902243	ENSGALG00000051829
ENSGALG00000048479	3.19752	4.08743	0.00963014	0.00906565	ENSGALG00000048479
ENSGALG00000049452	2.18511	4.3498	0.00979699	0.00917995	ENSGALG00000049452
ENSGALG00000045350	4.35095	-3.88632	0.00984222	0.00921304	KIAA1210

## Sheet: LSL week16-24
Title of manuscript	Jejunal transcriptomic profiling of two layer strains throughout the entire production period
AUTHORs	Adewunmi O. Omotoso, Henry Reyer, Michael Oster, Siriluck Ponsuksili, Nares Trakooljul, Eduard Muráni, Vera Sommerfeld, Markus Rodehutscord, and Klaus Wimmers
CAPTION	Differentially expressed genes derived from jejunal mucosa representing longitidinal transcriptional change between selected production stages in LB and LSL laying hens.
week 16 vs. 24, LSL
Ensembl ID	Base mean	Fold change	p-value	FDR (q-value)	Human orthologous gene symbol
ENSGALG00000010068	1052.6	-74.4632	2.61171e-106	5.14133e-103	KCNK17
ENSGALG00000039903	1920.22	23.6612	3.48522e-93	3.43046e-90	VSIG10
ENSGALG00000007181	384.614	-4.41166	3.54615e-64	2.32695e-61	PGS1
ENSGALG00000001933	2500.89	-4.14952	2.37286e-63	1.16779e-60	CORO2A
ENSGALG00000013197	646.307	-4.58411	3.55822e-61	1.40092e-58	GALNT12
ENSGALG00000054469	326.227	-6.04563	2.05878e-57	6.75475e-55	DISP1
ENSGALG00000007403	4698.44	6.76469	1.26444e-56	3.55592e-54	PEBP1
ENSGALG00000047199	2042.72	61.8766	1.45479e-55	3.57982e-53	CYP2C18
ENSGALG00000013785	210.265	-3.90469	8.22556e-53	1.79918e-50	GNAL
ENSGALG00000013143	137.678	-5.92114	1.08487e-52	2.13564e-50	PDE3A
ENSGALG00000050814	440.371	-10.6832	7.51222e-50	1.23236e-47	PTCHD3
ENSGALG00000005815	747.894	-8.37566	9.40889e-48	1.42477e-45	TMEM41B
ENSGALG00000048869	1207.25	-11.6541	6.16153e-47	8.66387e-45	PTCHD3
ENSGALG00000034397	44.6253	-8.07662	6.62742e-47	8.6977e-45	ENPP1
ENSGALG00000032282	14994.1	-19.4695	3.48707e-46	4.03797e-44	CALB1
ENSGALG00000052243	504.549	43.2781	2.36261e-45	2.58387e-43	CYP2C18
ENSGALG00000002225	1121.75	-5.31581	5.5142e-45	5.7132e-43	RFFL
ENSGALG00000021443	105.485	5.71495	1.13542e-44	1.11758e-42	PANX3
ENSGALG00000016690	2243	18.832	4.82607e-44	4.3184e-42	CYP2AC1
ENSGALG00000008056	445.449	-4.28966	3.81515e-43	3.26539e-41	B4GALT5
ENSGALG00000026727	766.345	-8.18939	1.23538e-42	1.0133e-40	SLC30A10
ENSGALG00000014862	804.587	-9.95695	1.40608e-42	1.06461e-40	HMGCS1
ENSGALG00000001895	502.615	-11.3894	5.29964e-42	3.86397e-40	PANK3
ENSGALG00000016144	1379.01	-7.05469	1.64447e-41	1.15616e-39	TMPRSS2
ENSGALG00000002179	159.415	4.13585	2.87884e-41	1.92017e-39	FBF1
ENSGALG00000052537	88.4984	9.89341	2.92624e-41	1.92017e-39	ENSGALG00000052537
ENSGALG00000000901	349.678	-6.87411	3.0265e-41	1.9219e-39	ENSGALG00000000901
ENSGALG00000014616	177.597	23.4413	2.71583e-40	1.67072e-38	MT4
ENSGALG00000040834	517.534	-5.72217	4.98856e-40	2.97586e-38	LGR4
ENSGALG00000019228	203.805	-5.82244	7.9944e-40	4.62869e-38	SFT2D2
ENSGALG00000017244	1306.31	-10.3569	8.23369e-40	4.63103e-38	PRSS23
ENSGALG00000002162	2413.62	-3.63771	1.05612e-39	5.61907e-38	ACO1
ENSGALG00000039811	198.081	-6.2251	1.78446e-39	9.24432e-38	NIPA1
ENSGALG00000016186	345.565	-23.1722	2.4511e-39	1.23722e-37	PDE9A
ENSGALG00000014971	221.669	-9.78092	8.36517e-39	4.11686e-37	SLC2A9
ENSGALG00000014948	612.49	-4.91052	3.7634e-38	1.80696e-36	HMGCR
ENSGALG00000019114	3207.75	6.10249	4.23653e-38	1.9857e-36	CLDN10
ENSGALG00000039738	291.257	-19.2993	4.89507e-38	2.241e-36	SLC9A3
ENSGALG00000001325	7384.33	30.9532	7.10214e-38	3.17751e-36	CYP1A1
ENSGALG00000012166	269.184	-6.53201	1.57466e-37	6.88853e-36	SLC35F5
ENSGALG00000013253	305.028	5.91569	1.66427e-37	7.12224e-36	INSRR
ENSGALG00000015368	305.286	-4.04803	2.36754e-37	9.81102e-36	TMEM175
ENSGALG00000012834	1119.34	-15.6855	2.89897e-37	1.16466e-35	AKR1D1
ENSGALG00000047622	99.0897	8.47536	3.62813e-37	1.42845e-35	ENSGALG00000047622
ENSGALG00000006673	34.4559	6.16218	4.00047e-37	1.54416e-35	POU2F3
ENSGALG00000006413	97.225	-54.9884	5.85749e-37	2.13535e-35	CEMIP
ENSGALG00000016185	726.838	-3.81005	6.2269e-37	2.22875e-35	SLC37A1
ENSGALG00000051466	398.128	-3.61651	8.34694e-37	2.9342e-35	NDFIP2
ENSGALG00000043573	926.068	-3.06281	1.82167e-36	6.1829e-35	CHMP4C
ENSGALG00000000195	234.333	-7.53553	2.59762e-36	8.66713e-35	SLC23A2
ENSGALG00000026811	197.316	-4.43916	2.66475e-36	8.7429e-35	SHB
ENSGALG00000029324	298.592	-7.46329	2.73239e-36	8.81788e-35	SLC7A6
ENSGALG00000002262	558.292	-3.73325	1.20876e-35	3.83794e-34	ETF1
ENSGALG00000000296	930.617	-3.57342	2.32034e-35	7.13711e-34	PCNX1
ENSGALG00000037989	740.161	-4.78712	4.58832e-35	1.38961e-33	IL10RB
ENSGALG00000010313	333.818	-2.98751	5.57042e-35	1.66148e-33	MAST2
ENSGALG00000012018	593.867	-5.42795	7.34216e-35	2.1415e-33	UGT8
ENSGALG00000009260	151.027	-3.51308	1.00412e-34	2.86474e-33	TMEM62
ENSGALG00000014509	552.265	-21.4289	2.00851e-34	5.64844e-33	BST1
ENSGALG00000030270	42.6404	8.48932	5.71972e-34	1.58587e-32	CD1D
ENSGALG00000008701	1935.16	-8.1998	5.98697e-34	1.63631e-32	XDH
ENSGALG00000001239	182.138	-10.4438	6.06789e-34	1.63631e-32	SLC26A2
ENSGALG00000007090	81.5412	5.84301	8.72606e-34	2.32133e-32	CPN1
ENSGALG00000010535	118.49	-4.90773	1.00989e-33	2.61584e-32	SGMS2
ENSGALG00000033303	157.215	8.20858	1.02666e-33	2.62475e-32	DPP4
ENSGALG00000016878	1497.93	-5.81809	1.1389e-33	2.87436e-32	TM9SF2
ENSGALG00000005867	178.836	-3.61429	1.98314e-33	4.94172e-32	ENSG00000165406
ENSGALG00000011149	214.718	-4.27745	2.05598e-33	5.05917e-32	PLA2R1
ENSGALG00000007291	337.732	-3.39641	2.72421e-33	6.62075e-32	C16orf72
ENSGALG00000010593	131.91	-13.3212	3.03194e-33	7.27877e-32	GALC
ENSGALG00000054657	67.9468	4.59842	3.07193e-33	7.28592e-32	ENSGALG00000054657
ENSGALG00000000311	292.707	-7.14273	3.24278e-33	7.59958e-32	DOCK5
ENSGALG00000036391	2579.73	-4.67488	4.09715e-33	9.48886e-32	GFPT1
ENSGALG00000001320	2334.31	19.7407	4.84378e-33	1.10876e-31	CYP1A1
ENSGALG00000039774	227.899	-3.07757	5.02748e-33	1.13758e-31	YTHDF3
ENSGALG00000002750	569.207	-4.87773	6.76995e-33	1.48079e-31	NCKAP1
ENSGALG00000006425	659.863	-6.29324	8.38303e-33	1.81347e-31	SLC6A6
ENSGALG00000015916	623.386	-3.99367	8.80136e-33	1.88327e-31	SLC17A5
ENSGALG00000038704	203.235	-3.9521	1.1659e-32	2.4679e-31	KBTBD2
ENSGALG00000031741	552.671	-3.05622	1.30204e-32	2.72676e-31	PTK2
ENSGALG00000033178	326.18	-6.47993	1.55671e-32	3.21982e-31	KLF6
ENSGALG00000038089	529.607	-4.393	1.57019e-32	3.21982e-31	EGFR
ENSGALG00000031415	270.078	-4.0526	2.13497e-32	4.33282e-31	SLC30A9
ENSGALG00000009560	1066.09	-7.07112	2.77606e-32	5.5764e-31	MSMO1
ENSGALG00000010678	417.108	-3.26156	3.45863e-32	6.83822e-31	DESI2
ENSGALG00000013865	413.823	-9.30505	3.4737e-32	6.83822e-31	IFNGR1
ENSGALG00000003427	248.21	-3.9154	6.81815e-32	1.31588e-30	USP3
ENSGALG00000015464	516.862	-4.38218	7.43909e-32	1.41629e-30	PTGFRN
ENSGALG00000011475	9526.46	3.59035	7.48228e-32	1.41629e-30	SMARCAL1
ENSGALG00000003374	521.267	-4.07716	8.5908e-32	1.59543e-30	ESRP2
ENSGALG00000048830	108.978	5.80873	8.81926e-32	1.62256e-30	EIF4EBP3
ENSGALG00000008874	138.951	-14.1035	1.02679e-31	1.87151e-30	SLC13A1
ENSGALG00000002931	3001.55	36.7972	1.03626e-31	1.87151e-30	REG4
ENSGALG00000048488	49.9622	8.22664	1.19448e-31	2.13765e-30	ENSGALG00000048488
ENSGALG00000033630	213.63	-5.56774	1.21575e-31	2.15611e-30	LRP12
ENSGALG00000006096	4724.57	2.99494	1.40505e-31	2.46959e-30	RPS13
ENSGALG00000016481	275.758	-3.39598	1.42618e-31	2.48455e-30	PUM2
ENSGALG00000009365	1238.39	-3.26407	1.6662e-31	2.87722e-30	CYP51A1
ENSGALG00000040363	525.753	-4.76331	3.05479e-31	5.18411e-30	ABHD5
ENSGALG00000042679	61.838	-4.35379	4.44564e-31	7.41658e-30	RETREG1
ENSGALG00000004244	203.066	-3.8664	4.92637e-31	8.1495e-30	TTPAL
ENSGALG00000014094	529.926	-19.7154	5.83841e-31	9.57777e-30	STK38L
ENSGALG00000040447	314.122	-3.27252	5.99416e-31	9.75201e-30	CDCP1
ENSGALG00000038923	425.301	-6.34617	6.92401e-31	1.11725e-29	CES3
ENSGALG00000002643	194.827	5.88358	8.94614e-31	1.42875e-29	ENSGALG00000002643
ENSGALG00000014682	294.592	-8.19353	9.94402e-31	1.56604e-29	CAST
ENSGALG00000006936	250.823	7.47376	1.08306e-30	1.69213e-29	WDR6
ENSGALG00000013990	17536	3.35343	1.14424e-30	1.77364e-29	RPS12
ENSGALG00000002198	371.746	4.84444	1.34133e-30	2.06289e-29	FHOD1
ENSGALG00000041650	1679.23	-3.14929	1.5447e-30	2.35725e-29	DUSP7
ENSGALG00000008459	134.225	-5.95429	1.66018e-30	2.51399e-29	BMPR2
ENSGALG00000008098	652.483	-4.95676	2.0986e-30	3.15363e-29	NAMPT
ENSGALG00000011405	444.663	-11.3586	2.59569e-30	3.87106e-29	SLC4A7
ENSGALG00000042833	464.487	-3.05364	3.68352e-30	5.41139e-29	MAPK14
ENSGALG00000041867	575.753	-3.85008	3.76907e-30	5.49606e-29	IFNAR2
ENSGALG00000004806	484.8	-4.91329	4.39555e-30	6.36247e-29	EDEM3
ENSGALG00000008114	564.883	5.7074	4.51858e-30	6.44827e-29	SFXN2
ENSGALG00000039773	472.658	3.56688	4.54333e-30	6.44827e-29	AKAP8
ENSGALG00000027961	251.098	5.13114	4.5531e-30	6.44827e-29	PCASP2
ENSGALG00000011227	475.944	-4.03159	4.99473e-30	7.02321e-29	CDS1
ENSGALG00000016639	306.943	-5.28291	5.05002e-30	7.05059e-29	KIF13B
ENSGALG00000015163	84.2793	-3.97016	5.53328e-30	7.67089e-29	RNF138
ENSGALG00000015197	324.52	-4.15173	5.95981e-30	8.14744e-29	SLC35A5
ENSGALG00000007530	1574.11	-63.9251	6.13128e-30	8.32404e-29	ENSGALG00000054964
ENSGALG00000031934	491.218	-4.44736	6.44882e-30	8.69519e-29	TES
ENSGALG00000007620	116.385	-4.70935	6.71197e-30	8.98843e-29	GFRA3
ENSGALG00000010811	2862.77	-5.35499	7.22662e-30	9.61224e-29	LGMN
ENSGALG00000037375	727.815	-3.55935	7.5062e-30	9.91711e-29	MAN1B1
ENSGALG00000000848	789.575	-3.82914	8.19622e-30	1.07566e-28	AP1G1
ENSGALG00000002945	73.0594	5.48578	8.58273e-30	1.11892e-28	TMEM266
ENSGALG00000002527	214.606	-2.98182	1.08587e-29	1.40633e-28	ENSGALG00000002527
ENSGALG00000036790	7839.67	3.44712	1.21152e-29	1.54867e-28	RPS27A
ENSGALG00000015138	104.686	-3.58031	1.40038e-29	1.77855e-28	CEMIP2
ENSGALG00000006889	1211.58	-4.26834	1.78711e-29	2.2408e-28	TMC7
ENSGALG00000034077	418.145	-16.806	1.93962e-29	2.41664e-28	KCNK5
ENSGALG00000015439	269.326	-4.84494	2.35261e-29	2.89455e-28	SLC44A1
ENSGALG00000011106	168.222	-3.41894	2.41257e-29	2.94989e-28	GALNT2
ENSGALG00000005475	681.314	-3.84073	2.43211e-29	2.95542e-28	RHOGL
ENSGALG00000002595	12314.1	9.0622	3.26584e-29	3.89639e-28	GPX4
ENSGALG00000054443	1151.36	4.37999	3.60344e-29	4.24768e-28	ENSGALG00000054443
ENSGALG00000007075	680.125	-7.4562	3.79697e-29	4.42285e-28	ATP13A3
ENSGALG00000016471	503.498	-5.44501	3.93562e-29	4.55739e-28	NT5C1B
ENSGALG00000005293	68.3591	8.47104	4.72553e-29	5.44008e-28	GNG13
ENSGALG00000005139	2980.14	-4.51187	4.97781e-29	5.69719e-28	CLTC
ENSGALG00000054143	119.724	5.77775	5.01737e-29	5.69782e-28	ENSGALG00000054143
ENSGALG00000037642	94.4582	8.72736	5.03625e-29	5.69782e-28	SLC23A1
ENSGALG00000004814	163.53	-7.91896	6.47199e-29	7.28033e-28	RHPN2
ENSGALG00000053631	39.9955	10.5815	7.12707e-29	7.97167e-28	KIF12
ENSGALG00000008285	2798.45	-6.97607	7.34066e-29	8.16419e-28	NAPEPLD
ENSGALG00000009813	548.852	-3.10439	7.66873e-29	8.48115e-28	SCOC
ENSGALG00000009482	258.541	-7.0738	1.01588e-28	1.11723e-27	HEPACAM2
ENSGALG00000034960	3207	7.18114	1.3878e-28	1.50295e-27	MLXIPL
ENSGALG00000007912	104.727	-4.61431	1.38952e-28	1.50295e-27	ATP9A
ENSGALG00000012601	392.933	-11.1155	1.44147e-28	1.55062e-27	GOLM1
ENSGALG00000034971	101.427	-6.69709	1.47105e-28	1.57384e-27	SLC45A4
ENSGALG00000051672	315.376	-3.69133	1.70864e-28	1.81815e-27	NHLRC3
ENSGALG00000003301	47.2978	10.3753	1.7336e-28	1.83479e-27	FAM167B
ENSGALG00000007861	784.477	-3.70538	1.86397e-28	1.96223e-27	MAGT1
ENSGALG00000035883	39.3428	5.86329	1.93684e-28	2.02809e-27	ZMYND10
ENSGALG00000031735	289.381	7.14248	2.11996e-28	2.19647e-27	CD5
ENSGALG00000003129	226.393	-4.29247	2.14881e-28	2.21471e-27	RAB11FIP1
ENSGALG00000003695	29.1173	-4.20433	2.21519e-28	2.27122e-27	MINPP1
ENSGALG00000003510	633.575	2.89946	2.94979e-28	2.97788e-27	UCK2
ENSGALG00000029935	352.444	-5.29515	3.31818e-28	3.33269e-27	ENSGALG00000029935
ENSGALG00000006229	672.186	3.05981	3.87874e-28	3.87593e-27	SLAMF7
ENSGALG00000006522	439.047	2.97003	4.9962e-28	4.96736e-27	HCK
ENSGALG00000036920	716.044	-5.16706	5.44371e-28	5.38509e-27	SLC22A5
ENSGALG00000050294	1273.42	10.717	5.51135e-28	5.42474e-27	NAT8
ENSGALG00000027462	127.683	8.74703	6.62642e-28	6.48984e-27	P3H4
ENSGALG00000044480	519.06	-3.08425	6.745e-28	6.57327e-27	IL13RA1
ENSGALG00000029168	36.2871	-7.96691	6.7984e-28	6.59268e-27	CLTRN
ENSGALG00000012072	871.941	-7.45423	7.03839e-28	6.79194e-27	PARP14
ENSGALG00000051563	61.1592	-14.0827	7.51899e-28	7.22032e-27	ENSGALG00000051563
ENSGALG00000004618	1319.47	-3.97739	8.12253e-28	7.76203e-27	TAX1BP3
ENSGALG00000039222	49.5198	-6.43843	8.58146e-28	8.16097e-27	DPY19L4
ENSGALG00000004684	152.857	-8.46369	9.88634e-28	9.31195e-27	IPPK
ENSGALG00000008778	224.193	-3.89094	1.05134e-27	9.85539e-27	SPRED2
ENSGALG00000029445	46.4778	10.7316	1.0815e-27	1.00901e-26	FADS6
ENSGALG00000049318	210.088	7.16125	1.17224e-27	1.08851e-26	GNMT
ENSGALG00000034212	102.918	9.51924	1.19088e-27	1.10063e-26	CFAP65
ENSGALG00000009674	206.96	-6.15918	1.26165e-27	1.15088e-26	CLCN3
ENSGALG00000005020	96.3948	-3.2649	1.26279e-27	1.15088e-26	ENSGALG00000005020
ENSGALG00000005979	168.999	-2.97004	1.27387e-27	1.15562e-26	OXSR1
ENSGALG00000041778	103.272	3.15703	1.44669e-27	1.30638e-26	ENSGALG00000041778
ENSGALG00000029702	1166.23	3.05822	1.52881e-27	1.37423e-26	ENSGALG00000029702
ENSGALG00000007493	683.999	-2.91277	1.65012e-27	1.47653e-26	NSDHL
ENSGALG00000002648	408.804	4.50602	1.65918e-27	1.47793e-26	ENSGALG00000002648
ENSGALG00000000438	313.27	-7.4936	1.74107e-27	1.54388e-26	ERMP1
ENSGALG00000007077	826.455	-19.6128	1.90089e-27	1.67804e-26	CPT1A
ENSGALG00000033256	776.334	-6.97743	2.48738e-27	2.17626e-26	PCSK5
ENSGALG00000002656	285.744	-3.01843	2.59623e-27	2.26144e-26	CRK
ENSGALG00000028046	782.878	-5.59192	2.76317e-27	2.39625e-26	INSIG2
ENSGALG00000027069	2560.84	7.65168	2.78708e-27	2.40639e-26	TSC22D3
ENSGALG00000040189	300.882	-3.29824	3.07042e-27	2.62797e-26	RIPK4
ENSGALG00000015537	980.463	-3.8372	3.13876e-27	2.67483e-26	MAN2B2
ENSGALG00000033567	136.932	6.53868	3.52207e-27	2.98855e-26	CUL7
ENSGALG00000007490	1131.38	3.66032	4.4007e-27	3.70217e-26	DDX54
ENSGALG00000001936	633.683	-17.8331	5.02522e-27	4.20957e-26	MYO7B
ENSGALG00000026981	914.915	-4.10256	5.61167e-27	4.68092e-26	NHSL1
ENSGALG00000005708	2483.97	-2.99536	5.63713e-27	4.68232e-26	HNF4beta
ENSGALG00000012124	114.33	-3.35387	6.22468e-27	5.14862e-26	PELI2
ENSGALG00000049536	280.156	7.27362	6.39115e-27	5.2642e-26	ART3
ENSGALG00000017394	1115.42	-4.40661	6.911e-27	5.66867e-26	INSIG1
ENSGALG00000011047	774.008	-3.1434	7.03435e-27	5.7459e-26	LEPROT
ENSGALG00000002326	890.957	-3.07615	7.35401e-27	5.98219e-26	Atp8b5
ENSGALG00000015271	199.538	3.03975	7.53439e-27	6.1037e-26	FILIP1L
ENSGALG00000049136	1673.1	3.52344	8.5359e-27	6.85859e-26	HNRNPUL2
ENSGALG00000002142	50.0714	-7.60989	8.88071e-27	7.10663e-26	DGKQ
ENSGALG00000016791	1291.13	-4.3183	9.31506e-27	7.42404e-26	SLC9A2
ENSGALG00000054059	191.553	-4.38682	9.47128e-27	7.5181e-26	ENPP1
ENSGALG00000017084	717.668	-2.95674	1.03744e-26	8.20193e-26	UBL3
ENSGALG00000026468	352.096	-2.88326	1.07115e-26	8.43454e-26	CHSY1
ENSGALG00000026490	8782.47	2.98959	1.26377e-26	9.87231e-26	RPS16
ENSGALG00000002622	222.267	5.6791	1.46655e-26	1.14111e-25	FCHSD1
ENSGALG00000011272	454.408	-3.27615	1.49219e-26	1.15649e-25	RAB5A
ENSGALG00000054856	556.545	16.2856	1.65257e-26	1.27576e-25	Adh6a
ENSGALG00000049288	45.6887	-5.31186	1.75384e-26	1.34866e-25	GIMAP7
ENSGALG00000034742	1681.17	-6.36075	1.87215e-26	1.43403e-25	LIMA1
ENSGALG00000049755	63.8597	-14.3254	1.89543e-26	1.44623e-25	IL22RA2
ENSGALG00000006521	724.97	-8.81537	1.90368e-26	1.44692e-25	TRPM5
ENSGALG00000011141	35.8617	-15.2297	1.96707e-26	1.48935e-25	ITGB6
ENSGALG00000039786	78.846	5.50843	3.01484e-26	2.25663e-25	FGFR1
ENSGALG00000004437	154.441	-3.35479	3.0451e-26	2.27064e-25	LHFPL2
ENSGALG00000027909	633.721	4.33447	3.11972e-26	2.31751e-25	GPN2
ENSGALG00000006939	1607.52	-6.51441	3.2383e-26	2.39655e-25	PFKP
ENSGALG00000002868	8872.24	3.13904	3.26422e-26	2.40669e-25	RPL26
ENSGALG00000014432	13360.6	3.1431	3.67846e-26	2.70198e-25	RPS20
ENSGALG00000015669	236.084	-4.03352	3.71877e-26	2.72144e-25	PTBP3
ENSGALG00000014569	1013.34	-4.01361	3.73986e-26	2.72673e-25	PNPLA2
ENSGALG00000030614	579.897	18.0318	4.21407e-26	3.04989e-25	ADH6
ENSGALG00000043359	464.149	4.10714	4.53235e-26	3.26823e-25	RRP9
ENSGALG00000002813	20150	3.98902	4.59167e-26	3.29891e-25	RPS10
ENSGALG00000016824	86.0848	-3.18157	4.66556e-26	3.33981e-25	TMCO3
ENSGALG00000020049	22.405	-100.421	5.03637e-26	3.57026e-25	KCNK16
ENSGALG00000028810	1982.31	5.39711	5.04189e-26	3.57026e-25	CHCHD10
ENSGALG00000012769	167.054	-4.26885	5.45888e-26	3.83793e-25	CHPT1
ENSGALG00000012186	548.835	-5.11443	5.5541e-26	3.89097e-25	CASP6
ENSGALG00000037064	79.4702	-34.8906	6.39873e-26	4.4668e-25	ENSGALG00000037064
ENSGALG00000002356	125.071	-5.70707	7.22355e-26	4.9895e-25	CMTR2
ENSGALG00000029199	386.919	5.93052	8.85575e-26	6.00373e-25	WDR55
ENSGALG00000008182	81.3444	-3.83553	8.86539e-26	6.00373e-25	CHAC2
ENSGALG00000054304	600.355	-4.59208	8.87488e-26	6.00373e-25	EPS8L2
ENSGALG00000048295	112.155	20.4375	1.01008e-25	6.7858e-25	IRX6
ENSGALG00000032916	510.779	6.56203	1.01218e-25	6.7858e-25	ENSGALG00000032916
ENSGALG00000027287	57.8253	5.47058	1.01344e-25	6.7858e-25	HK3
ENSGALG00000041845	69.7258	3.57548	1.09608e-25	7.31425e-25	ZNF692
ENSGALG00000029999	174.104	7.66536	1.13583e-25	7.55393e-25	CCDC102A
ENSGALG00000026862	148.599	-3.87554	1.15583e-25	7.66104e-25	CLDN1
ENSGALG00000009287	174.068	-3.60299	1.17001e-25	7.71291e-25	ATF2
ENSGALG00000052306	2218.06	22.6572	1.22357e-25	8.02898e-25	ENSGALG00000052306
ENSGALG00000050619	46.5528	-4.4957	1.33902e-25	8.75731e-25	SOCS2
ENSGALG00000017167	248.527	6.49899	1.38856e-25	9.02139e-25	SLC35F2
ENSGALG00000035447	336.411	-4.99076	1.57027e-25	1.0167e-24	IL4R
ENSGALG00000011426	839.016	-6.19901	1.57521e-25	1.0167e-24	RNASET2
ENSGALG00000052511	52.5864	-4.52365	1.59633e-25	1.02696e-24	PPP2R3A
ENSGALG00000041619	1191.98	-4.13119	1.60668e-25	1.03025e-24	MTPN
ENSGALG00000001501	654.24	-4.30248	1.84778e-25	1.181e-24	MAPK1
ENSGALG00000002837	13247.6	3.06216	1.90713e-25	1.21499e-24	RPL27
ENSGALG00000005079	319.063	-7.26616	1.98047e-25	1.2536e-24	VCL
ENSGALG00000019794	160.133	3.95425	2.07341e-25	1.30822e-24	MSTO1
ENSGALG00000031546	223.251	167.414	2.65202e-25	1.66795e-24	CBLIF
ENSGALG00000014115	84.5729	-3.42222	2.68429e-25	1.68287e-24	SLAIN2
ENSGALG00000002759	172.956	-8.92849	2.70276e-25	1.68907e-24	PEAK1
ENSGALG00000010613	160.942	-4.8677	3.49972e-25	2.17333e-24	ZFYVE9
ENSGALG00000034965	313.443	-6.1131	3.54494e-25	2.19449e-24	DIP2B
ENSGALG00000023193	258.062	4.57666	4.17642e-25	2.56124e-24	SOCS1L
ENSGALG00000014510	1756.98	-3.35399	4.33616e-25	2.65094e-24	FBXL5
ENSGALG00000045029	68.6094	8.14675	4.43628e-25	2.70376e-24	ENSGALG00000045029
ENSGALG00000005158	450.061	-3.87281	4.98704e-25	3.03004e-24	WDFY1
ENSGALG00000032092	276.572	-5.79705	5.25444e-25	3.18269e-24	PPP4R1
ENSGALG00000007439	855.139	-3.88981	6.52696e-25	3.92929e-24	PRELID3B
ENSGALG00000016165	35.1405	13.8468	6.99703e-25	4.19944e-24	TFF2
ENSGALG00000003113	677.149	5.06523	7.74031e-25	4.63142e-24	RGS14
ENSGALG00000002003	45.4191	-7.72201	7.9897e-25	4.76615e-24	BMPR1A
ENSGALG00000015529	251.042	-3.60918	8.22023e-25	4.88886e-24	WFS1
ENSGALG00000010032	748.53	-11.9092	8.38443e-25	4.97149e-24	ENSGALG00000010032
ENSGALG00000034282	74.4594	4.22791	8.41807e-25	4.97645e-24	ENSGALG00000034282
ENSGALG00000047410	613.915	5.49399	9.51035e-25	5.59769e-24	ENSGALG00000047410
ENSGALG00000001720	98.8166	-3.467	9.52582e-25	5.59769e-24	STIMATE
ENSGALG00000007924	613.154	-5.74331	1.03597e-24	6.06956e-24	STK17B
ENSGALG00000010352	153.316	-3.71145	1.10851e-24	6.4753e-24	ARHGEF26
ENSGALG00000038527	111.205	4.2262	1.16605e-24	6.79126e-24	CARMIL3
ENSGALG00000032002	8056.75	3.08271	1.24083e-24	7.20549e-24	RPL34
ENSGALG00000014979	273.989	-5.25988	1.37555e-24	7.96433e-24	FRK
ENSGALG00000011465	1429.55	-3.87678	1.40317e-24	8.077e-24	STT3B
ENSGALG00000001777	866.955	-4.91185	1.40322e-24	8.077e-24	MFSD11
ENSGALG00000043025	912.072	-4.2538	1.41718e-24	8.13356e-24	EPS8L2
ENSGALG00000032335	391.633	5.27431	1.5047e-24	8.60575e-24	MARCKSL1
ENSGALG00000029270	40.3387	3.72807	1.50819e-24	8.60575e-24	GATA3
ENSGALG00000041564	88.9323	-5.29105	1.60523e-24	9.10666e-24	MAN1A2
ENSGALG00000005648	62.5846	4.67792	1.64096e-24	9.28261e-24	ENSGALG00000005648
ENSGALG00000002710	603.558	-5.12787	1.67367e-24	9.44049e-24	IPMK
ENSGALG00000039263	92.0844	4.83228	2.0033e-24	1.12354e-23	OXLD1
ENSGALG00000000723	1352.15	-4.03628	2.27228e-24	1.2636e-23	STX12
ENSGALG00000041353	356.686	-3.77187	2.37539e-24	1.31352e-23	TP53INP1
ENSGALG00000033234	954.065	5.36993	2.40662e-24	1.32706e-23	JAK3
ENSGALG00000015617	5380.33	3.12508	2.70366e-24	1.48255e-23	RPS23
ENSGALG00000009428	597.357	-3.13123	3.12091e-24	1.70187e-23	SUSD6
ENSGALG00000009040	106.738	-3.59164	3.21544e-24	1.74375e-23	TBC1D8B
ENSGALG00000015347	27.7981	-72.8258	3.29252e-24	1.78065e-23	ZPLD1
ENSGALG00000026161	45.6367	7.72079	3.36185e-24	1.81316e-23	ENSGALG00000026161
ENSGALG00000053601	469.831	4.06047	3.4409e-24	1.85073e-23	LPXN
ENSGALG00000001634	11611.8	3.53897	3.47392e-24	1.8634e-23	RPL23
ENSGALG00000020003	524.205	-5.03481	3.51676e-24	1.88125e-23	MAP3K4
ENSGALG00000053580	1258.7	-8.28185	3.56963e-24	1.90436e-23	ENSGALG00000053580
ENSGALG00000041568	122.811	-5.77027	3.79943e-24	2.02147e-23	AVL9
ENSGALG00000004170	25820.1	-2.9205	4.12385e-24	2.18228e-23	ADA
ENSGALG00000037549	386.751	4.95541	4.19361e-24	2.21325e-23	EML3
ENSGALG00000008881	207.501	3.39201	4.28886e-24	2.25747e-23	RGS3
ENSGALG00000006503	2424.94	-3.70663	4.57328e-24	2.39437e-23	VDAC1
ENSGALG00000037497	115.016	5.72678	4.91078e-24	2.56425e-23	CABP2
ENSGALG00000034007	430.777	-9.93325	4.93461e-24	2.56987e-23	ITGA6
ENSGALG00000003355	611.734	3.05406	4.95591e-24	2.57416e-23	Nop16
ENSGALG00000010697	302.538	-4.66319	4.97993e-24	2.57652e-23	SEMA4D
ENSGALG00000009859	113.936	-6.40865	5.05759e-24	2.60634e-23	TBC1D30
ENSGALG00000034811	10835.5	3.03571	5.35941e-24	2.75467e-23	RPLP2
ENSGALG00000014085	117.707	-3.33564	5.84999e-24	2.99899e-23	TM7SF3
ENSGALG00000015904	570.555	-3.35998	6.02783e-24	3.08213e-23	TMEM30A
ENSGALG00000010770	2892.41	-6.19057	6.11664e-24	3.11944e-23	SCIN
ENSGALG00000053446	82.4681	13.2375	6.22851e-24	3.16828e-23	CBR3
ENSGALG00000053332	120.859	4.55307	6.47145e-24	3.28338e-23	TEDC2
ENSGALG00000043606	189.288	3.80677	7.21799e-24	3.63405e-23	GBP6
ENSGALG00000001938	499.635	-6.69019	7.39171e-24	3.71202e-23	SLC25A24
ENSGALG00000029721	110.214	6.17646	7.51441e-24	3.76403e-23	C1orf232
ENSGALG00000030943	61.0173	-5.27813	8.26866e-24	4.13133e-23	KRAS
ENSGALG00000032685	585.994	-3.67694	8.67366e-24	4.3118e-23	HECTD4
ENSGALG00000039917	517.593	5.06648	9.27365e-24	4.59845e-23	EXOSC1
ENSGALG00000001525	1420.96	-5.29928	9.33924e-24	4.61934e-23	CALCOCO2
ENSGALG00000004505	176.38	4.87302	9.9494e-24	4.9088e-23	CCDC137
ENSGALG00000041556	507.821	2.93935	1.00632e-23	4.95251e-23	GPATCH8
ENSGALG00000026159	644.754	5.43369	1.05315e-23	5.15376e-23	PDLIM7
ENSGALG00000033887	306.92	-4.63322	1.05506e-23	5.15376e-23	IL17RA
ENSGALG00000055069	507.004	5.32607	1.09301e-23	5.31275e-23	NUP160
ENSGALG00000043570	846.725	-3.8174	1.10987e-23	5.38144e-23	SGK3
ENSGALG00000031410	3431.91	-9.33269	1.26894e-23	6.13761e-23	ENPEP
ENSGALG00000045228	55.9868	9.36586	1.28113e-23	6.18138e-23	ENSGALG00000045228
ENSGALG00000002234	460.479	4.64879	1.33945e-23	6.44694e-23	UNC13D
ENSGALG00000013916	770.682	3.0346	1.50259e-23	7.20328e-23	HYPK
ENSGALG00000030034	1635.51	17.5618	1.50391e-23	7.20328e-23	G6PC
ENSGALG00000028830	11.2748	87.3171	1.58907e-23	7.59274e-23	CFAP73
ENSGALG00000008836	817.767	-5.01782	1.62152e-23	7.72899e-23	ATP6AP1
ENSGALG00000006697	338.622	-3.24728	1.69508e-23	8.06011e-23	TOLLIP
ENSGALG00000002106	176.174	-2.91036	1.8373e-23	8.71531e-23	CLCC1
ENSGALG00000046674	578.945	5.49581	1.86814e-23	8.8403e-23	CTU2
ENSGALG00000028172	202.147	3.7337	1.91724e-23	9.05091e-23	WDR90
ENSGALG00000009320	241.1	-6.73129	1.92704e-23	9.0754e-23	PSEN1
ENSGALG00000042151	9794.11	-5.50545	1.94811e-23	9.15273e-23	ENSGALG00000014664
ENSGALG00000006900	240.442	5.21934	2.0314e-23	9.52131e-23	C20orf173
ENSGALG00000015263	404.961	-4.59032	2.04606e-23	9.55729e-23	Tmem30c
ENSGALG00000017021	252.793	-6.20585	2.04878e-23	9.55729e-23	ATP7B
ENSGALG00000015438	47.1255	-3.58171	2.05502e-23	9.56374e-23	MPZL1
ENSGALG00000001639	183.164	-4.31775	2.1233e-23	9.85818e-23	MTF1
ENSGALG00000006487	263.702	-3.16396	2.33344e-23	1.0783e-22	TM9SF2L
ENSGALG00000016232	23278.6	3.26473	2.33897e-23	1.07832e-22	RPL8
ENSGALG00000045137	25.1335	5.78566	2.35696e-23	1.08408e-22	ENSGALG00000045137
ENSGALG00000012059	137.637	-3.27352	2.38257e-23	1.0933e-22	OSBPL11
ENSGALG00000015435	58.5122	-6.33001	2.45427e-23	1.12358e-22	DCAF6
ENSGALG00000034948	351.842	-3.04091	2.60235e-23	1.18861e-22	UAP1L1
ENSGALG00000028685	705.008	-6.1723	2.77245e-23	1.26337e-22	SEMA5A
ENSGALG00000014662	732.401	6.89094	2.79513e-23	1.27076e-22	RBP5
ENSGALG00000049780	1351.33	4.47107	2.8054e-23	1.2725e-22	ENSGALG00000049780
ENSGALG00000005338	3685.44	3.43123	2.87858e-23	1.29673e-22	RPS21
ENSGALG00000003568	454.879	-3.22247	2.91717e-23	1.31111e-22	PPP1R16B
ENSGALG00000013063	22.8437	-6.99299	3.04494e-23	1.36542e-22	SRD5A1
ENSGALG00000006179	21038.2	4.31181	3.0566e-23	1.36753e-22	RPL13
ENSGALG00000012585	244.396	-4.13245	3.11462e-23	1.39033e-22	UBQLN1
ENSGALG00000041731	68.4526	-5.90114	3.17609e-23	1.41364e-22	CAPN7
ENSGALG00000033857	2428.56	7.53872	3.18121e-23	1.41364e-22	NAT8
ENSGALG00000028155	216.879	-2.95578	3.28541e-23	1.45666e-22	DUSP16
ENSGALG00000051459	505.448	10.2169	3.3566e-23	1.48488e-22	FAM136A
ENSGALG00000027140	120.393	-2.90204	3.40542e-23	1.5031e-22	MARVELD2
ENSGALG00000006623	484.321	-4.44216	3.47153e-23	1.52885e-22	ATP11C
ENSGALG00000001149	198.51	5.91093	3.80315e-23	1.66373e-22	ADGRG5
ENSGALG00000051597	339.142	3.47118	3.83901e-23	1.67569e-22	PPAN
ENSGALG00000052171	38.206	8.97853	3.9442e-23	1.71401e-22	ENSGALG00000052171
ENSGALG00000004270	16.5102	-26.2481	4.32681e-23	1.87201e-22	ALDH1A2
ENSGALG00000010364	1889.68	5.49688	4.43246e-23	1.91351e-22	AADAC
ENSGALG00000011866	415.621	3.46045	4.96735e-23	2.13041e-22	RRP7A
ENSGALG00000053278	27.5652	14.0523	5.17344e-23	2.21397e-22	SUCNR1
ENSGALG00000003499	387.862	3.00684	5.1884e-23	2.21556e-22	MAST3
ENSGALG00000004252	365.736	3.7612	5.25765e-23	2.24027e-22	CTSL
ENSGALG00000009413	397.038	-3.50918	5.3736e-23	2.28473e-22	BROX
ENSGALG00000036831	1295.65	74.3266	5.65479e-23	2.39911e-22	ENSGALG00000036831
ENSGALG00000053860	3370.5	-17.8505	5.705e-23	2.41521e-22	ENSGALG00000053860
ENSGALG00000003487	199.244	-3.18752	5.89295e-23	2.48942e-22	RAB8B
ENSGALG00000043405	416.922	-5.01775	6.06108e-23	2.55496e-22	BNIP3L
ENSGALG00000027805	99.3525	4.417	6.40162e-23	2.68701e-22	ENSGALG00000027805
ENSGALG00000000891	423.801	4.29707	6.50325e-23	2.72385e-22	NSUN5
ENSGALG00000046823	561.074	7.58353	6.94857e-23	2.90419e-22	SNX22
ENSGALG00000009006	90.7715	-5.62374	7.7032e-23	3.20598e-22	STEAP1B
ENSGALG00000027418	211.039	7.70545	8.01646e-23	3.32932e-22	HINT2
ENSGALG00000041618	1898.92	4.39367	8.10123e-23	3.35744e-22	ENSGALG00000041618
ENSGALG00000028423	70.034	-2.88054	8.12192e-23	3.35895e-22	HS2ST1
ENSGALG00000017186	2395.6	-2.95916	9.1084e-23	3.75902e-22	BIRC3
ENSGALG00000004040	703.014	-3.45222	9.15576e-23	3.77066e-22	MFAP3
ENSGALG00000026559	711.019	4.63131	9.17981e-23	3.77267e-22	SNRNP25
ENSGALG00000014719	25.0136	3.3738	9.34686e-23	3.83333e-22	ENSGALG00000014719
ENSGALG00000010746	2880.82	-3.09954	9.41291e-23	3.85239e-22	TMEM59
ENSGALG00000001883	24.5818	22.1754	9.8371e-23	4.01764e-22	ST6GALNAC2
ENSGALG00000011657	353.043	-3.83787	1.00687e-22	4.1037e-22	EAF2
ENSGALG00000037423	173.408	-3.48398	1.03005e-22	4.18951e-22	PTPRK
ENSGALG00000041611	2623.88	7.57077	1.07254e-22	4.34439e-22	ENSGALG00000041611
ENSGALG00000001231	1135.16	-3.25005	1.1193e-22	4.51523e-22	SAMHD1
ENSGALG00000014695	44.3134	30.0478	1.16439e-22	4.67792e-22	CLCN1
ENSGALG00000012929	759.709	-3.76274	1.17715e-22	4.71956e-22	DNM1L
ENSGALG00000009965	69.8068	6.76574	1.18907e-22	4.75765e-22	MPL
ENSGALG00000010411	723.28	-3.62744	1.20259e-22	4.80201e-22	RNF13
ENSGALG00000035699	384.256	-3.83213	1.27242e-22	5.0603e-22	ENSG00000145495
ENSGALG00000003313	642.758	5.28567	1.28615e-22	5.1046e-22	ENSGALG00000003313
ENSGALG00000006049	554.788	-4.0112	1.2977e-22	5.12976e-22	STK26
ENSGALG00000037826	64.7957	5.43573	1.4583e-22	5.75304e-22	TESPA1
ENSGALG00000010497	27.1253	8.04719	1.58506e-22	6.22816e-22	SLC29A4
ENSGALG00000046708	173.268	6.58539	1.80626e-22	7.05508e-22	PTGES
ENSGALG00000001364	2534.45	-3.19049	1.89966e-22	7.36144e-22	CSNK1A1
ENSGALG00000036711	215.153	5.79061	1.94449e-22	7.52037e-22	S100A11
ENSGALG00000036133	62.427	8.50408	2.05223e-22	7.92151e-22	KLF15
ENSGALG00000036754	183.208	-6.26613	2.09939e-22	8.08768e-22	CHKA
ENSGALG00000046187	1130.46	-4.02444	2.12641e-22	8.17578e-22	PARP12
ENSGALG00000012879	823.426	-3.25132	2.28318e-22	8.74437e-22	VPS4B
ENSGALG00000034988	272.852	5.91829	2.3563e-22	9.00689e-22	RDH5
ENSGALG00000015195	19690.8	6.95464	2.4975e-22	9.5281e-22	RPS15
ENSGALG00000007994	83.0714	-7.85208	2.60049e-22	9.90185e-22	PARD6B
ENSGALG00000008975	407.958	-4.33889	2.64661e-22	1.0058e-21	FAM3C
ENSGALG00000037854	11068	6.91473	2.77295e-22	1.05178e-21	TKFC
ENSGALG00000001651	198.776	3.83875	3.09369e-22	1.17118e-21	TTI2
ENSGALG00000036915	345.51	-4.48602	3.25148e-22	1.22856e-21	SQLE
ENSGALG00000040120	99.4209	6.4927	3.33525e-22	1.25779e-21	GLYATL3
ENSGALG00000033260	618.652	-5.47175	3.54273e-22	1.33348e-21	ST3GAL5
ENSGALG00000003614	151.319	3.57783	3.61352e-22	1.35736e-21	AZIN2
ENSGALG00000009466	373.95	-5.79868	3.72234e-22	1.3931e-21	SEC23IP
ENSGALG00000054174	58.9044	23.2754	3.81874e-22	1.42498e-21	KLK6
ENSGALG00000012420	278.772	6.44824	3.822e-22	1.42498e-21	LGALS1
ENSGALG00000012392	385.27	-7.24302	4.03712e-22	1.4995e-21	IYD
ENSGALG00000010131	327.546	-5.10803	4.17595e-22	1.54814e-21	BTBD9
ENSGALG00000027534	432.504	8.13211	4.21136e-22	1.55541e-21	GM2A
ENSGALG00000014730	261.64	-3.496	4.41627e-22	1.62197e-21	ELOVL7
ENSGALG00000000693	1029.82	5.54605	4.4802e-22	1.64096e-21	NOB1
ENSGALG00000010026	422.467	-3.27583	4.49427e-22	1.64143e-21	PPP1CB
ENSGALG00000017126	91.1896	-4.00823	4.73135e-22	1.72163e-21	ZDHHC20
ENSGALG00000006415	192.85	2.91337	5.01251e-22	1.81722e-21	CD40LG
ENSGALG00000048612	9118.47	5.85141	5.14169e-22	1.85381e-21	RPS26
ENSGALG00000028047	35.7787	-8.85699	5.26934e-22	1.89636e-21	RHOV
ENSGALG00000009823	197.254	-3.30555	5.45959e-22	1.96124e-21	PTPRE
ENSGALG00000001465	7618.99	4.11747	5.48391e-22	1.96639e-21	RPL38
ENSGALG00000050375	167.034	5.73333	5.686e-22	2.03145e-21	ENSGALG00000050375
ENSGALG00000033379	128.08	-2.85671	5.75005e-22	2.05061e-21	EAF1
ENSGALG00000004587	262.305	-2.99432	5.8401e-22	2.07896e-21	RC3H1
ENSGALG00000033879	429.367	-3.5243	5.88623e-22	2.0916e-21	CAND1
ENSGALG00000008983	103.358	-4.54928	6.55754e-22	2.31759e-21	GNB4
ENSGALG00000039139	180.347	-6.58461	6.86447e-22	2.42172e-21	TNS3
ENSGALG00000039322	84.5892	6.82778	6.95303e-22	2.44858e-21	DDR2
ENSGALG00000042029	89.1675	5.38469	7.1578e-22	2.51406e-21	SERINC4
ENSGALG00000003645	98.7894	-3.04688	7.16453e-22	2.51406e-21	PITPNM2
ENSGALG00000002960	621.378	13.4254	7.18126e-22	2.51545e-21	HMGCS2
ENSGALG00000008457	470.573	-3.50469	7.43175e-22	2.59857e-21	RIN2
ENSGALG00000042766	114.787	-7.96954	7.71551e-22	2.693e-21	TRAPPC9
ENSGALG00000001256	773.181	-3.75311	8.47382e-22	2.94203e-21	NLRC5
ENSGALG00000010789	272.85	6.71332	8.58155e-22	2.97419e-21	PARS2
ENSGALG00000006402	122.06	4.65211	8.63442e-22	2.98725e-21	NRROS
ENSGALG00000038133	186.172	4.62632	8.86494e-22	3.05626e-21	SMIM3
ENSGALG00000012312	204.586	7.54055	9.10445e-22	3.13335e-21	GCAT
ENSGALG00000048601	269.296	-3.50875	9.49869e-22	3.26332e-21	LRRC66
ENSGALG00000006382	483.544	-13.0611	9.91239e-22	3.39361e-21	PTPRJ
ENSGALG00000030703	198.538	-2.95107	1.04452e-21	3.55747e-21	CYBRD1
ENSGALG00000001862	283.371	60.5968	1.09394e-21	3.71933e-21	ST6GALNAC1
ENSGALG00000050882	403.088	-5.71424	1.12273e-21	3.80408e-21	SLC7A6
ENSGALG00000016792	95.3449	-3.07885	1.1285e-21	3.81707e-21	MFSD9
ENSGALG00000010702	555.348	-3.07757	1.17686e-21	3.97383e-21	ADSS
ENSGALG00000013232	459.894	4.71581	1.18233e-21	3.98227e-21	RHBG
ENSGALG00000054619	40.0892	-5.6363	1.18341e-21	3.98227e-21	GAB2
ENSGALG00000016351	1180.98	-3.22109	1.22917e-21	4.12919e-21	ACOT9
ENSGALG00000005644	1108.62	4.18528	1.23387e-21	4.13793e-21	MYO1G
ENSGALG00000033118	447.009	-3.13504	1.24694e-21	4.16049e-21	FAM83H
ENSGALG00000015660	59.5542	-2.89485	1.25213e-21	4.16407e-21	SNX30
ENSGALG00000040948	35.3869	-3.90894	1.25224e-21	4.16407e-21	ZMAT3
ENSGALG00000021442	194.16	4.27631	1.26073e-21	4.18241e-21	CARMIL2
ENSGALG00000000755	75.2011	-3.32272	1.26201e-21	4.18241e-21	ACER3
ENSGALG00000009442	690.044	-3.23622	1.2907e-21	4.27033e-21	ETFDH
ENSGALG00000045529	44.4073	9.48673	1.2948e-21	4.2767e-21	RAB15
ENSGALG00000016858	14.1236	-146.502	1.39115e-21	4.58725e-21	SLC10A2
ENSGALG00000004355	541.122	-3.055	1.47671e-21	4.86123e-21	MCU
ENSGALG00000005655	31.2483	3.6891	1.49176e-21	4.89439e-21	ENSGALG00000005655
ENSGALG00000047573	35.6245	3.49065	1.54644e-21	5.05693e-21	ENSGALG00000047573
ENSGALG00000050503	68.4291	-6.52802	1.57805e-21	5.15174e-21	TNFRSF10B
ENSGALG00000018702	154.509	3.67062	1.58415e-21	5.1631e-21	ENSGALG00000018702
ENSGALG00000048831	101.727	2.86618	1.62453e-21	5.28594e-21	ENSGALG00000048831
ENSGALG00000015142	682.67	-4.45318	1.6364e-21	5.31581e-21	DSG2
ENSGALG00000008930	477.966	-4.93284	1.66888e-21	5.40346e-21	B3GNT2
ENSGALG00000016362	158.731	-3.02802	1.7622e-21	5.69625e-21	SH3YL1
ENSGALG00000002679	91.2006	-3.09685	1.81371e-21	5.8368e-21	GLT1D1
ENSGALG00000051905	344.574	-2.85958	1.81901e-21	5.8368e-21	PPP1R14D
ENSGALG00000002818	1247.05	-3.40712	1.81919e-21	5.8368e-21	VAT1
ENSGALG00000010182	350.045	3.21255	1.82051e-21	5.8368e-21	SLC29A1
ENSGALG00000050075	92.3736	4.16321	1.83401e-21	5.87054e-21	TMEM35A
ENSGALG00000044339	1023.27	3.7501	1.89943e-21	6.06024e-21	ENSGALG00000044339
ENSGALG00000015662	252.517	-4.64035	1.94966e-21	6.20785e-21	ENSGALG00000015662
ENSGALG00000010580	61.5677	-3.60053	1.95201e-21	6.20785e-21	STRN
ENSGALG00000007481	1108.6	-3.11175	1.98357e-21	6.29805e-21	HACD3
ENSGALG00000053846	41.7713	10.9191	2.02278e-21	6.41223e-21	FLNC
ENSGALG00000031642	1494.9	3.47057	2.16725e-21	6.81531e-21	ILK
ENSGALG00000002644	13925.3	3.248	2.21399e-21	6.94013e-21	RPL10A
ENSGALG00000002853	759.668	2.93333	2.22052e-21	6.94952e-21	CFDP1
ENSGALG00000001546	967.786	-6.10808	2.37259e-21	7.41368e-21	ZZEF1
ENSGALG00000028822	138.567	16.5335	2.3964e-21	7.47619e-21	RNF152
ENSGALG00000005982	137.104	-3.48811	2.44628e-21	7.61975e-21	KLHL13
ENSGALG00000001207	235.811	-6.84119	2.4527e-21	7.62766e-21	PLCH2
ENSGALG00000007541	95.3059	-3.17044	2.53023e-21	7.85637e-21	STX16
ENSGALG00000021301	87.2523	5.2961	2.57386e-21	7.97927e-21	TRIM27
ENSGALG00000023131	212.081	3.88758	2.66441e-21	8.24697e-21	PDXP
ENSGALG00000036327	77.1617	69.1438	2.68609e-21	8.30103e-21	NGEF
ENSGALG00000016205	273.834	-4.71456	2.80869e-21	8.65274e-21	PDXK
ENSGALG00000025958	121.013	5.8219	2.94602e-21	9.04978e-21	RF00012
ENSGALG00000054106	463.414	4.77729	2.94676e-21	9.04978e-21	CIC
ENSGALG00000016304	534.089	-3.43938	2.96913e-21	9.10427e-21	LRRC1
ENSGALG00000020805	388.682	-4.34076	3.10277e-21	9.4845e-21	LRRC8D
ENSGALG00000049516	63.9094	6.01021	3.17464e-21	9.67417e-21	DENND4B
ENSGALG00000009252	1023.99	-3.08192	3.25013e-21	9.88888e-21	PLD1
ENSGALG00000028886	40.147	-16.9342	3.26423e-21	9.91647e-21	PLG
ENSGALG00000030176	170.935	4.63696	3.39781e-21	1.02905e-20	SLC31A2
ENSGALG00000015071	110.667	-3.06812	3.52135e-21	1.06483e-20	FOCAD
ENSGALG00000041927	278.216	4.83589	3.65016e-21	1.09928e-20	FZD9
ENSGALG00000009480	53.0516	-5.27997	3.75392e-21	1.1265e-20	DOCK4
ENSGALG00000000783	121.831	-6.54602	3.77915e-21	1.13235e-20	PTAFR
ENSGALG00000005848	76.2054	9.10559	3.81175e-21	1.13865e-20	IL11RA
ENSGALG00000013187	419.65	-4.45037	3.82293e-21	1.14026e-20	CLPTM1L
ENSGALG00000030550	1170.99	-4.98797	3.82921e-21	1.1404e-20	ATP2B1
ENSGALG00000001939	304.176	-2.9666	3.83716e-21	1.14104e-20	HIPK1
ENSGALG00000000474	6101.09	3.33077	3.85147e-21	1.14357e-20	RPL36
ENSGALG00000042733	71.6887	6.22396	4.14697e-21	1.22772e-20	CYB5D1
ENSGALG00000016034	1057.87	-2.89406	4.14736e-21	1.22772e-20	ATRN
ENSGALG00000009904	17.6208	-17.2042	4.30558e-21	1.26884e-20	IL22
ENSGALG00000012269	213.453	5.13115	4.31344e-21	1.26925e-20	VCPKMT
ENSGALG00000008188	99.5597	-4.85733	4.65829e-21	1.36664e-20	TRIM36
ENSGALG00000047566	1013.46	7.00077	4.72695e-21	1.38472e-20	ENSGALG00000047566
ENSGALG00000000430	151.793	-2.93112	4.81134e-21	1.40526e-20	SPPL2B
ENSGALG00000054964	2367.06	-32.2771	4.86384e-21	1.41849e-20	ENSGALG00000054964
ENSGALG00000007341	485.979	4.0092	5.04734e-21	1.46766e-20	MED19
ENSGALG00000007470	359.73	3.39709	5.11108e-21	1.484e-20	POLR1D
ENSGALG00000034507	138.135	5.3724	5.32832e-21	1.54253e-20	CHST2
ENSGALG00000034716	28.263	5.03766	5.95758e-21	1.71712e-20	HEY2
ENSGALG00000042452	1476.66	-4.8474	6.28935e-21	1.81009e-20	DPP4
ENSGALG00000043034	105.868	6.80404	6.41418e-21	1.83917e-20	KIFC3
ENSGALG00000000253	95.2652	-4.76168	6.41841e-21	1.83917e-20	SLC25A46
ENSGALG00000026154	85.4479	-3.3693	6.64544e-21	1.8987e-20	ENSGALG00000026154
ENSGALG00000037778	207.333	-3.44468	6.6664e-21	1.90192e-20	NAB1
ENSGALG00000044618	603.858	-4.58113	6.77534e-21	1.93021e-20	ENSGALG00000044618
ENSGALG00000026978	6184.2	3.4461	6.81854e-21	1.93971e-20	RPL29
ENSGALG00000029614	391.421	4.86761	6.87028e-21	1.95161e-20	FAM174C
ENSGALG00000005703	869.007	-3.63546	6.89511e-21	1.95584e-20	SLC30A4
ENSGALG00000005614	396.874	3.47856	7.06996e-21	2.00255e-20	SRRD
ENSGALG00000044817	212.832	-12.1605	7.12931e-21	2.01646e-20	ENSGALG00000044817
ENSGALG00000028451	4251.06	6.61312	7.34928e-21	2.07272e-20	MT3
ENSGALG00000003750	830.178	3.08008	7.37231e-21	2.07624e-20	PLCG1
ENSGALG00000040663	254.133	-3.77431	7.39553e-21	2.0798e-20	DDI1
ENSGALG00000036028	230.28	-6.63128	7.81299e-21	2.19094e-20	GNA13
ENSGALG00000035345	429.454	-10.0346	8.00437e-21	2.24142e-20	TXNRD1
ENSGALG00000035060	975.709	6.38964	8.15654e-21	2.28079e-20	FKBP11
ENSGALG00000001750	603.76	-2.84008	8.17239e-21	2.28198e-20	MAT2B
ENSGALG00000017627	1180.92	5.72368	8.27806e-21	2.30821e-20	TWNK
ENSGALG00000022804	141.091	-6.44983	8.4566e-21	2.35466e-20	TRAPPC10
ENSGALG00000030889	32.459	5.01286	8.47174e-21	2.35554e-20	FOXA2
ENSGALG00000000529	1213.25	4.05034	8.63651e-21	2.39459e-20	LIMD2
ENSGALG00000041981	115.511	7.99061	8.77311e-21	2.42904e-20	PRR7
ENSGALG00000050240	607.232	5.67181	8.90454e-21	2.46197e-20	TBX21
ENSGALG00000014568	304.788	3.93043	8.9756e-21	2.47383e-20	EMG1
ENSGALG00000052930	701.491	4.39331	8.97628e-21	2.47383e-20	PABPN1
ENSGALG00000045196	279.644	-3.67402	8.98513e-21	2.47383e-20	LAPTM4B
ENSGALG00000006728	15181	-5.09014	9.67439e-21	2.65617e-20	SLC5A1
ENSGALG00000003155	95.6869	3.3117	9.96604e-21	2.72863e-20	SRR
ENSGALG00000013824	115.483	-3.12107	1.00483e-20	2.74732e-20	HECA
ENSGALG00000032723	81.0818	5.46262	1.00849e-20	2.75112e-20	ANKRD13B
ENSGALG00000019514	5399.79	-3.28368	1.00901e-20	2.75112e-20	CNDP2
ENSGALG00000026315	143.347	9.59811	1.01296e-20	2.75534e-20	RAB34
ENSGALG00000051589	111.385	7.05492	1.01336e-20	2.75534e-20	ENSGALG00000051589
ENSGALG00000035047	140.396	6.70644	1.04854e-20	2.84708e-20	ENSGALG00000035047
ENSGALG00000047998	61.5289	6.25351	1.06481e-20	2.88726e-20	ENSGALG00000047998
ENSGALG00000015828	73.9701	-9.03843	1.07598e-20	2.91353e-20	BACH1
ENSGALG00000028506	109.865	6.87696	1.07759e-20	2.9139e-20	NHSL2
ENSGALG00000044343	589.975	-4.62549	1.08288e-20	2.92419e-20	BTN2A1
ENSGALG00000051458	194.49	4.82768	1.18692e-20	3.20074e-20	EHBP1L1
ENSGALG00000026070	445.402	4.3261	1.23599e-20	3.32849e-20	ENSGALG00000026070
ENSGALG00000030964	50.0357	7.98837	1.25593e-20	3.37757e-20	LRRC20
ENSGALG00000033666	770.656	5.25062	1.25788e-20	3.37822e-20	NHP2
ENSGALG00000037261	331.282	2.84807	1.27855e-20	3.42905e-20	RFXANK
ENSGALG00000045218	28.4117	3.99322	1.30241e-20	3.48355e-20	MYO18B
ENSGALG00000020813	254.564	-3.61844	1.34937e-20	3.60425e-20	CCDC50
ENSGALG00000038219	616.15	3.61532	1.371e-20	3.65706e-20	NAA40
ENSGALG00000046749	146.335	6.51645	1.39242e-20	3.70918e-20	ENSGALG00000046749
ENSGALG00000012211	340.294	-3.45586	1.4208e-20	3.77965e-20	PDLIM5
ENSGALG00000003144	799.728	-5.56589	1.52486e-20	4.04555e-20	TRIM25
ENSGALG00000021688	433.93	4.46169	1.55185e-20	4.10608e-20	CD320
ENSGALG00000005468	272.977	-3.60924	1.58612e-20	4.18989e-20	SYNRG
ENSGALG00000050390	375.736	4.86079	1.60926e-20	4.24088e-20	CYB561D2
ENSGALG00000030890	433.345	8.22028	1.66108e-20	4.37159e-20	RRS1
ENSGALG00000033660	144.82	-4.20917	1.72443e-20	4.52623e-20	PRDM10
ENSGALG00000005505	254.992	-4.99952	1.96252e-20	5.13061e-20	PIK3CB
ENSGALG00000049949	277.246	6.54597	2.00871e-20	5.23747e-20	ENSGALG00000049949
ENSGALG00000014869	612.693	-5.8929	2.111e-20	5.4823e-20	NNT
ENSGALG00000006773	218.458	4.1691	2.11375e-20	5.4823e-20	TRMT12
ENSGALG00000014934	270.518	-3.8865	2.15337e-20	5.57771e-20	HS3ST1
ENSGALG00000050380	368.917	-4.88248	2.19216e-20	5.67072e-20	TMPPE
ENSGALG00000012308	202.562	-2.88185	2.28385e-20	5.90015e-20	MANBA
ENSGALG00000049652	5129.44	5.00773	2.29527e-20	5.92188e-20	CBR3
ENSGALG00000006806	366.932	4.05171	2.43016e-20	6.2617e-20	HINFP
ENSGALG00000028937	1124.92	6.99939	2.57918e-20	6.61107e-20	TIMM13
ENSGALG00000037929	875.691	3.83172	2.78018e-20	7.10776e-20	BIN2
ENSGALG00000039156	450.643	5.66883	2.87255e-20	7.32926e-20	ENSGALG00000039156
ENSGALG00000031794	129.424	-8.4101	2.87426e-20	7.32926e-20	PDCD1LG2
ENSGALG00000010371	652.219	-3.7166	2.98493e-20	7.59179e-20	FAM13A
ENSGALG00000032763	267.403	3.63826	3.01219e-20	7.65123e-20	MECR
ENSGALG00000031056	522.638	3.94011	3.02306e-20	7.66894e-20	NEMP1
ENSGALG00000007964	28.932	6.57434	3.11403e-20	7.88955e-20	CASTOR1
ENSGALG00000001876	116.681	5.89742	3.14444e-20	7.95638e-20	RASA4B
ENSGALG00000054212	1265.2	4.77541	3.17516e-20	8.02379e-20	PAOX
ENSGALG00000035111	447.675	4.96043	3.27352e-20	8.26175e-20	PDRG1
ENSGALG00000014878	231.973	-4.80557	3.42771e-20	8.63981e-20	MAN1A1
ENSGALG00000004367	21.9536	6.42349	3.44735e-20	8.6782e-20	AWAT1
ENSGALG00000033441	366.994	6.46931	3.48271e-20	8.75602e-20	COX14
ENSGALG00000035749	126.879	3.6888	3.49925e-20	8.78638e-20	MZT2B
ENSGALG00000011290	20013.6	4.81447	3.54194e-20	8.88224e-20	RPL15
ENSGALG00000012256	197.269	-5.86692	3.65103e-20	9.14416e-20	UTRN
ENSGALG00000009848	908.343	-5.04449	3.7142e-20	9.29056e-20	LPGAT1
ENSGALG00000011450	80.6377	5.34369	3.92249e-20	9.79913e-20	LTC4S
ENSGALG00000000650	1877.14	5.47055	3.94883e-20	9.85241e-20	NIP7
ENSGALG00000006219	452.219	-2.87596	3.97441e-20	9.90368e-20	PRKAG2
ENSGALG00000004845	662.566	7.87907	4.11268e-20	1.02353e-19	TIMM10
ENSGALG00000008262	23.2544	4.76345	4.13422e-20	1.02759e-19	RASGRF1
ENSGALG00000051594	462.53	5.06896	4.20635e-20	1.0442e-19	FBXO46
ENSGALG00000049865	6405.57	2.89936	4.28299e-20	1.06055e-19	RPL18A
ENSGALG00000007611	16180.4	4.75149	4.36068e-20	1.07843e-19	RPL35A
ENSGALG00000006121	202.168	-7.20882	4.79742e-20	1.18096e-19	PIK3C2A
ENSGALG00000028409	982.238	4.02494	5.13484e-20	1.25882e-19	SNRPG
ENSGALG00000029856	1974.16	3.13821	5.19412e-20	1.27176e-19	TOMM7
ENSGALG00000030363	178.271	-4.04361	5.22709e-20	1.27825e-19	IFNAR1
ENSGALG00000034630	925.102	5.7637	5.24163e-20	1.28021e-19	PPIL1
ENSGALG00000005314	195.597	-2.8661	5.25958e-20	1.283e-19	APPBP2
ENSGALG00000034939	100.982	4.91665	5.34687e-20	1.30268e-19	PITPNM1
ENSGALG00000015388	111.51	-3.31493	5.39513e-20	1.31282e-19	PRDM1
ENSGALG00000040247	515.398	3.96251	5.72355e-20	1.38759e-19	AIP
ENSGALG00000043257	1509.86	-21.726	6.04791e-20	1.46442e-19	ENSGALG00000043257
ENSGALG00000005541	3971.71	16.4032	6.1986e-20	1.49723e-19	GJB1
ENSGALG00000003092	329.704	-3.34921	6.22776e-20	1.50059e-19	ERLIN2
ENSGALG00000011490	121.859	-3.17496	6.31442e-20	1.51961e-19	CMTM6
ENSGALG00000001289	48.9044	6.64608	6.37844e-20	1.53314e-19	Shc2
ENSGALG00000004204	241.955	-2.82908	6.56326e-20	1.57564e-19	MINDY2
ENSGALG00000041706	136.178	-7.79418	6.68625e-20	1.60321e-19	FAM13B
ENSGALG00000046248	425.727	3.15023	7.08557e-20	1.69483e-19	ELMOD3
ENSGALG00000003336	127.701	-5.79959	7.23276e-20	1.7269e-19	DAPK2
ENSGALG00000043607	179.638	5.09962	7.2372e-20	1.7269e-19	CENPX
ENSGALG00000006309	560.803	-3.79148	7.27511e-20	1.73385e-19	SMAD5
ENSGALG00000007538	1120.38	-43.5106	7.49524e-20	1.78415e-19	ENSGALG00000007538
ENSGALG00000016755	214.564	-7.3868	8.42546e-20	1.99352e-19	KIAA1211L
ENSGALG00000010752	23.0913	4.38284	8.45648e-20	1.99846e-19	CDCP2
ENSGALG00000003053	5154.73	5.50693	8.68679e-20	2.04797e-19	PRDX6
ENSGALG00000028996	775.452	5.4367	8.70147e-20	2.04898e-19	SIGMAR1
ENSGALG00000005416	111.892	-5.62508	8.91024e-20	2.09563e-19	TTC39B
ENSGALG00000006322	6047.08	-9.49315	9.02047e-20	2.11903e-19	CLCA1
ENSGALG00000016728	559.198	-3.04284	9.13972e-20	2.14448e-19	RP2
ENSGALG00000010020	187.823	-3.11236	9.15094e-20	2.14456e-19	TTC7A
ENSGALG00000038772	206.898	-4.25045	9.23282e-20	2.16117e-19	RNF19A
ENSGALG00000009968	172.242	-4.80788	9.47209e-20	2.21455e-19	OTUD4
ENSGALG00000038396	21282.9	-3.34533	9.55804e-20	2.22935e-19	ENSGALG00000038396
ENSGALG00000010481	1526.94	-3.04055	9.57311e-20	2.23022e-19	CMPK1
ENSGALG00000015345	66.1289	-11.7481	9.70013e-20	2.25714e-19	CRYBG1
ENSGALG00000006246	968.133	5.30216	9.98837e-20	2.31873e-19	ENSGALG00000006246
ENSGALG00000053351	131.151	5.05943	1.01398e-19	2.35112e-19	WNK4
ENSGALG00000037904	546.753	4.2549	1.03811e-19	2.4014e-19	EIF4EBP2
ENSGALG00000009842	1332.18	-3.2366	1.05198e-19	2.43064e-19	RASSF3
ENSGALG00000047861	131.956	5.73741	1.08034e-19	2.49031e-19	GRASP
ENSGALG00000015344	88.4718	-4.20444	1.08539e-19	2.49902e-19	NXPE3
ENSGALG00000012513	290.316	-2.99552	1.09868e-19	2.52666e-19	STAM2
ENSGALG00000032413	890.617	-6.72058	1.10392e-19	2.53576e-19	NADK
ENSGALG00000029921	451.821	4.82486	1.16826e-19	2.68042e-19	CSRP2
ENSGALG00000031843	422.397	-6.56582	1.19457e-19	2.73125e-19	ARHGAP18
ENSGALG00000004375	581.516	-3.1701	1.22072e-19	2.78604e-19	VPS35
ENSGALG00000016285	311.445	-6.67598	1.22137e-19	2.78604e-19	GK2
ENSGALG00000009500	140.316	-5.12026	1.23618e-19	2.81657e-19	VPS50
ENSGALG00000049487	49.1115	5.97491	1.24182e-19	2.82614e-19	KCNK15
ENSGALG00000053583	271.841	4.36774	1.28096e-19	2.91184e-19	KMT5C
ENSGALG00000031325	760.934	5.50674	1.33821e-19	3.03499e-19	TGFB1
ENSGALG00000004831	25255.9	3.4422	1.35205e-19	3.06283e-19	RPS4X
ENSGALG00000015285	217.949	-4.16836	1.42572e-19	3.22602e-19	TOMM70
ENSGALG00000049399	346.131	4.34535	1.48383e-19	3.34659e-19	DCAF15
ENSGALG00000023472	76.1957	7.17259	1.48411e-19	3.34659e-19	SULT1A1
ENSGALG00000002561	188.457	6.58272	1.55324e-19	3.49447e-19	FANCE
ENSGALG00000026558	249.106	3.0182	1.61327e-19	3.61714e-19	ZNF362
ENSGALG00000040308	214.097	3.56677	1.62174e-19	3.63198e-19	BAHCC1
ENSGALG00000012613	1808.26	3.03897	1.68393e-19	3.76697e-19	FBP1
ENSGALG00000008625	579.738	4.59717	1.70186e-19	3.80277e-19	ANAPC2
ENSGALG00000009807	225.672	-4.20966	1.7293e-19	3.85969e-19	FLVCR1
ENSGALG00000031404	123.733	-4.79334	1.75954e-19	3.92273e-19	FAM160B1
ENSGALG00000014684	636.925	-3.79104	1.76415e-19	3.92856e-19	ERAP1
ENSGALG00000007550	323.624	-4.23135	1.78468e-19	3.9698e-19	TPCN2
ENSGALG00000012229	9049.54	4.57935	1.79173e-19	3.98097e-19	RPS29
ENSGALG00000005354	60.5277	-3.02375	1.81174e-19	4.01525e-19	ZBTB5
ENSGALG00000004588	18984.1	4.09239	1.81236e-19	4.01525e-19	RPS14
ENSGALG00000004336	857.584	3.86634	1.81327e-19	4.01525e-19	INPPL1
ENSGALG00000001557	549.635	3.12082	1.83283e-19	4.054e-19	ACAD8
ENSGALG00000002131	445.81	3.35385	1.8406e-19	4.06662e-19	NPRL2
ENSGALG00000026322	72.2836	-3.0506	1.88296e-19	4.15089e-19	ARMT1
ENSGALG00000014395	522.325	-3.19378	1.96684e-19	4.32127e-19	DHX15
ENSGALG00000012011	118.188	6.64021	1.97722e-19	4.33924e-19	L3HYPDH
ENSGALG00000036677	167.059	-5.89058	1.98005e-19	4.3406e-19	ITSN1
ENSGALG00000025921	21.8372	4.88805	2.00829e-19	4.39273e-19	MYORG
ENSGALG00000016359	950.065	-3.25403	2.02458e-19	4.42346e-19	FBXO25
ENSGALG00000011278	194.109	-5.39264	2.03857e-19	4.44415e-19	KAT2B
ENSGALG00000002591	2742.07	3.68824	2.09265e-19	4.557e-19	POLR2E
ENSGALG00000048365	274.969	3.78778	2.13165e-19	4.63167e-19	GPATCH4
ENSGALG00000036380	544.721	3.11705	2.15245e-19	4.67173e-19	SLC48A1
ENSGALG00000003195	108.548	-3.06155	2.18502e-19	4.73718e-19	TRADD
ENSGALG00000003647	2189.55	-5.24943	2.24814e-19	4.85798e-19	SLC13A2
ENSGALG00000029000	135.888	7.39973	2.25824e-19	4.86912e-19	HYAL3
ENSGALG00000019077	137.765	-4.27397	2.28878e-19	4.92958e-19	SPATA13
ENSGALG00000044138	2102	-2.88028	2.29894e-19	4.94604e-19	GPA33
ENSGALG00000008162	252.001	-3.77316	2.30388e-19	4.95125e-19	FBH1
ENSGALG00000050796	216.985	7.13596	2.41976e-19	5.19463e-19	ACBD4
ENSGALG00000015306	120.519	-2.97641	2.48113e-19	5.32056e-19	OSTM1
ENSGALG00000037805	8975.41	4.80927	2.52174e-19	5.3959e-19	RPS19
ENSGALG00000044342	262.576	-3.5802	2.54579e-19	5.43635e-19	HINT3
ENSGALG00000026299	104.045	-4.64846	2.54617e-19	5.43635e-19	C3orf52
ENSGALG00000041331	796.495	3.38323	2.56866e-19	5.47843e-19	RRP12
ENSGALG00000002849	882.357	3.15535	2.64617e-19	5.63764e-19	DCXR
ENSGALG00000005094	781.108	4.4224	2.70081e-19	5.74162e-19	GRAP
ENSGALG00000054971	1408.81	4.53577	2.73713e-19	5.81254e-19	ARHGAP30
ENSGALG00000047468	47.2643	6.41574	2.76803e-19	5.87184e-19	ENSGALG00000047468
ENSGALG00000053766	604.725	5.64478	2.80176e-19	5.937e-19	BOLA3
ENSGALG00000010581	212.022	-6.49342	2.83277e-19	5.99624e-19	SEL1L
ENSGALG00000010716	167.412	-3.75897	2.84899e-19	6.0241e-19	AGA
ENSGALG00000033790	328.294	4.50407	2.86797e-19	6.05773e-19	MAN2A2
ENSGALG00000009551	298.141	-3.28997	2.94956e-19	6.22339e-19	DYNC1I2
ENSGALG00000040221	46.0159	6.59409	3.01194e-19	6.3482e-19	ENSGALG00000040221
ENSGALG00000037026	86.5628	6.14674	3.09791e-19	6.50849e-19	ENSGALG00000037026
ENSGALG00000048399	386.426	5.51752	3.13543e-19	6.5803e-19	ENSGALG00000048399
ENSGALG00000011469	103.165	6.89791	3.17277e-19	6.65157e-19	IGFBP2
ENSGALG00000039473	1458.87	5.18529	3.18885e-19	6.67817e-19	NOP53
ENSGALG00000032619	120.785	6.00815	3.20781e-19	6.71074e-19	SYPL2
ENSGALG00000015416	3816.02	-3.20262	3.29793e-19	6.89193e-19	SDR16C5
ENSGALG00000052002	847.112	5.75849	3.38893e-19	7.0746e-19	RNASEH2A
ENSGALG00000043016	197.74	5.55746	3.57475e-19	7.43886e-19	CD6
ENSGALG00000012898	135.976	-3.12282	3.61974e-19	7.52452e-19	RELCH
ENSGALG00000004212	610.27	-4.164	3.69348e-19	7.66162e-19	ADAM10
ENSGALG00000011806	5676.67	-4.74666	3.70521e-19	7.67787e-19	MUC13
ENSGALG00000049239	366.54	6.92479	3.71797e-19	7.6945e-19	ENSGALG00000049239
ENSGALG00000002913	391.106	-2.92683	3.81698e-19	7.88168e-19	BRI3BP
ENSGALG00000017304	126.859	-4.48965	3.81958e-19	7.88168e-19	PGM2L1
ENSGALG00000014836	190.361	-4.66443	3.82925e-19	7.89334e-19	LPIN2
ENSGALG00000002517	352.07	6.49688	3.91277e-19	8.05708e-19	TMEM35B
ENSGALG00000014952	111.721	-4.96925	4.11027e-19	8.41973e-19	CERT1
ENSGALG00000032644	1314.03	4.63591	4.15961e-19	8.51194e-19	ENSGALG00000032644
ENSGALG00000038951	318.341	6.47078	4.36953e-19	8.92295e-19	RASSF1
ENSGALG00000036093	1326.34	4.11645	4.54399e-19	9.25043e-19	PTPN7
ENSGALG00000020754	339.298	3.94331	4.66752e-19	9.4921e-19	ATP6V0E2
ENSGALG00000009448	956.842	-3.38666	4.72642e-19	9.60196e-19	IFRD1
ENSGALG00000030008	85.0032	3.34206	4.89942e-19	9.93291e-19	HHEX
ENSGALG00000015109	854.385	-3.47383	4.94673e-19	1.00185e-18	TJP2
ENSGALG00000035140	102.78	-4.11684	5.06216e-19	1.02418e-18	TMEM106B
ENSGALG00000028015	109.204	8.23242	5.08393e-19	1.02752e-18	HES1
ENSGALG00000038536	3536.59	3.76584	5.18098e-19	1.04499e-18	SH3BGRL3
ENSGALG00000034358	27889.9	8.12961	5.36152e-19	1.07809e-18	RETSAT
ENSGALG00000013234	20.6249	6.0612	5.37879e-19	1.08046e-18	HAPLN2
ENSGALG00000017112	223.364	-4.51196	5.53979e-19	1.11054e-18	MTMR6
ENSGALG00000040759	606.489	6.32827	5.74606e-19	1.14876e-18	CPXM1
ENSGALG00000028942	43.8711	3.70067	5.75668e-19	1.14934e-18	ZBTB25
ENSGALG00000036259	61.0499	-8.29369	5.87043e-19	1.17086e-18	EPG5
ENSGALG00000004971	1988.99	3.22882	5.98848e-19	1.19199e-18	URM1
ENSGALG00000042621	227.434	-7.24599	6.02608e-19	1.19826e-18	HNF4G
ENSGALG00000035254	434.056	3.84846	6.12006e-19	1.21572e-18	RNF31
ENSGALG00000000719	8744.71	3.89152	6.20526e-19	1.2314e-18	RPL22
ENSGALG00000023359	18.7702	6.13054	6.22124e-19	1.23333e-18	BTBD17
ENSGALG00000033061	30.5786	3.8207	6.29398e-19	1.24649e-18	CAMK2B
ENSGALG00000016055	75.0348	-10.3126	6.30562e-19	1.24754e-18	KCNJ15
ENSGALG00000041456	76.798	-6.14815	6.40236e-19	1.26288e-18	SLC35G1
ENSGALG00000008787	207.022	4.28144	6.48566e-19	1.27803e-18	CEP68
ENSGALG00000004719	1877.26	-2.85592	6.49753e-19	1.27909e-18	SPTAN1
ENSGALG00000048769	179.132	5.60971	6.57849e-19	1.29373e-18	RRP8
ENSGALG00000032260	292.932	3.92036	6.60566e-19	1.29778e-18	IL10RA
ENSGALG00000021079	215.659	4.53191	6.66783e-19	1.30868e-18	RGS19
ENSGALG00000037944	137.544	-2.92696	7.1913e-19	1.40582e-18	LNPK
ENSGALG00000034396	680.114	-2.90838	7.32612e-19	1.42934e-18	TMEM50B
ENSGALG00000038745	247.924	-3.19297	7.55968e-19	1.46908e-18	LACTB2
ENSGALG00000041362	176.852	-9.02426	7.60103e-19	1.47566e-18	SECISBP2L
ENSGALG00000033769	62.4197	2.84555	7.62038e-19	1.47796e-18	BBS10
ENSGALG00000049538	6020.73	7.02912	7.65175e-19	1.48258e-18	RPS28
ENSGALG00000040351	598.112	4.42189	7.6896e-19	1.48845e-18	ACAP1
ENSGALG00000041754	375.019	4.75817	7.78033e-19	1.50453e-18	N4BP3
ENSGALG00000051428	192.832	3.30083	7.89506e-19	1.52522e-18	ZNF721
ENSGALG00000012300	157.091	-4.10628	8.18734e-19	1.57859e-18	RAB32
ENSGALG00000001662	194.943	-15.013	8.54994e-19	1.64367e-18	ATP10B
ENSGALG00000035760	557.791	3.0531	9.02419e-19	1.73315e-18	LENG8
ENSGALG00000011291	170.949	-3.78933	9.1672e-19	1.7589e-18	NR1D2
ENSGALG00000046929	80.9587	5.7064	9.72131e-19	1.8634e-18	ENSGALG00000046929
ENSGALG00000009502	179.979	-3.56635	9.75838e-19	1.86868e-18	ATE1
ENSGALG00000017330	25039.9	4.07311	9.82891e-19	1.88036e-18	RPS3
ENSGALG00000032730	1676.37	5.10919	9.99604e-19	1.90862e-18	NOP56
ENSGALG00000045403	269.914	4.06137	1.01189e-18	1.92835e-18	R3HCC1L
ENSGALG00000007014	15.3241	6.10384	1.04656e-18	1.99055e-18	PYROXD2
ENSGALG00000015256	138.402	-3.5784	1.05975e-18	2.01369e-18	PAM
ENSGALG00000004679	194.984	-3.32478	1.08327e-18	2.0564e-18	AKAP10
ENSGALG00000008150	20.4293	28.6792	1.09128e-18	2.06962e-18	RASAL1
ENSGALG00000044226	136.535	5.26362	1.09562e-18	2.07585e-18	CD209
ENSGALG00000035094	4387.18	-4.49332	1.10403e-18	2.08978e-18	CDH17
ENSGALG00000009272	170.359	-4.09475	1.14444e-18	2.16402e-18	ENSGALG00000009272
ENSGALG00000046494	119.946	-4.14544	1.14546e-18	2.16402e-18	CASP10
ENSGALG00000038667	713.744	7.43481	1.16923e-18	2.20682e-18	MRPS12
ENSGALG00000033694	5390.33	5.80808	1.17168e-18	2.20933e-18	IFI30
ENSGALG00000010226	245.197	6.19384	1.18258e-18	2.22562e-18	MUTYH
ENSGALG00000032145	920.929	4.04589	1.19877e-18	2.25178e-18	B4GALT7
ENSGALG00000001559	57.3658	65.9921	1.23935e-18	2.32136e-18	POMZP3
ENSGALG00000005350	134.328	-7.62069	1.25995e-18	2.3577e-18	USP6
ENSGALG00000049153	285.611	5.71195	1.26798e-18	2.37048e-18	PDF
ENSGALG00000052610	719.533	3.39546	1.27354e-18	2.37862e-18	ENSGALG00000052610
ENSGALG00000002543	134.126	-2.88574	1.27704e-18	2.38289e-18	CSGALNACT2
ENSGALG00000012208	65.9647	-5.29222	1.28781e-18	2.4007e-18	GMFB
ENSGALG00000051479	884.207	4.50483	1.36344e-18	2.53536e-18	CDK5
ENSGALG00000000740	790.185	4.44268	1.36391e-18	2.53536e-18	APBA3
ENSGALG00000047532	65.9554	4.91848	1.36984e-18	2.54399e-18	ENSGALG00000047532
ENSGALG00000006689	756.058	-7.24968	1.38525e-18	2.57019e-18	ABHD2
ENSGALG00000045199	2425.61	4.6978	1.39756e-18	2.59058e-18	ENSGALG00000045199
ENSGALG00000041514	260.549	4.38196	1.40032e-18	2.59326e-18	C8orf74
ENSGALG00000044213	639.492	3.76083	1.40504e-18	2.59956e-18	METTL3
ENSGALG00000052746	737.921	4.91588	1.44094e-18	2.66096e-18	ENSGALG00000052746
ENSGALG00000006502	44.7986	-4.07525	1.49864e-18	2.76235e-18	PCGF5
ENSGALG00000035604	1382.26	4.124	1.52992e-18	2.81736e-18	USB1
ENSGALG00000007874	32.7352	-7.40097	1.53563e-18	2.82523e-18	IL18
ENSGALG00000000255	152.466	-12.9635	1.56637e-18	2.87732e-18	MAN2A1
ENSGALG00000028530	285.228	-3.38048	1.56687e-18	2.87732e-18	PRKACB
ENSGALG00000053035	35.9339	4.1691	1.57209e-18	2.88422e-18	AC092835.1
ENSGALG00000038885	107.604	3.85204	1.57451e-18	2.88596e-18	FEZ1
ENSGALG00000008991	188.243	-4.36593	1.59266e-18	2.91653e-18	VPS39
ENSGALG00000020590	1787.12	3.49823	1.6117e-18	2.94591e-18	SGF29
ENSGALG00000031518	97.6686	5.8589	1.63588e-18	2.98734e-18	ENSGALG00000031518
ENSGALG00000026187	40.883	-3.57376	1.64237e-18	2.9964e-18	NMNAT3
ENSGALG00000002899	368.462	-3.63834	1.6539e-18	3.01464e-18	AACS
ENSGALG00000034352	545.692	8.04101	1.6805e-18	3.05747e-18	MRPL43
ENSGALG00000035641	253.002	4.49481	1.72175e-18	3.12963e-18	SARS2
ENSGALG00000020342	191.915	5.45436	1.77347e-18	3.22067e-18	ENSGALG00000020342
ENSGALG00000007900	614.072	4.6861	1.77651e-18	3.22322e-18	COMMD3
ENSGALG00000010149	688.327	-4.27645	1.79766e-18	3.25559e-18	CMTR1
ENSGALG00000008933	559.113	-5.06082	1.82435e-18	3.30089e-18	CASP7
ENSGALG00000007661	63.8748	4.09128	1.82767e-18	3.30386e-18	MYCBPAP
ENSGALG00000047792	945.607	4.64884	1.84657e-18	3.33496e-18	SELENOM
ENSGALG00000002414	138.127	-5.77783	1.92469e-18	3.46968e-18	TSPAN14
ENSGALG00000031130	115.135	-9.39112	1.96271e-18	3.53499e-18	GGH
ENSGALG00000042773	44.7891	6.1514	2.0246e-18	3.64311e-18	VOPP1
ENSGALG00000052251	58.591	4.83054	2.03706e-18	3.66219e-18	NCKAP5L
ENSGALG00000027629	241.883	3.09443	2.06279e-18	3.70506e-18	GNG2
ENSGALG00000011139	29.4876	-3.69305	2.1859e-18	3.91903e-18	CCDC85C
ENSGALG00000041334	1406.88	4.09669	2.21135e-18	3.95827e-18	SNRPD1
ENSGALG00000007383	92.5314	5.30166	2.35036e-18	4.19859e-18	HSPB8
ENSGALG00000041926	1124.65	3.49669	2.39637e-18	4.27304e-18	HEXIM1
ENSGALG00000011639	161.751	-6.31463	2.41322e-18	4.29574e-18	CEP170B
ENSGALG00000049395	14.1791	9.48654	2.41347e-18	4.29574e-18	ENSGALG00000049395
ENSGALG00000036883	42.2538	-11.099	2.4159e-18	4.29618e-18	MET
ENSGALG00000002165	47.0901	-4.96366	2.43297e-18	4.32262e-18	UNC13B
ENSGALG00000040291	83.9519	5.04727	2.49703e-18	4.43244e-18	ENSGALG00000040291
ENSGALG00000015546	103.584	-5.92132	2.50295e-18	4.43895e-18	TBC1D14
ENSGALG00000031589	201.213	-3.5432	2.5394e-18	4.49549e-18	ZNF592
ENSGALG00000041520	607.051	3.28596	2.62475e-18	4.64236e-18	YJU2
ENSGALG00000017053	381.207	-3.54185	2.62708e-18	4.64236e-18	SPART
ENSGALG00000016768	42.5318	-5.31669	2.63617e-18	4.65424e-18	LONRF2
ENSGALG00000026384	23.5546	7.39234	2.63908e-18	4.65522e-18	PCSK4
ENSGALG00000042589	1229.73	5.9669	2.6948e-18	4.74924e-18	TMEM167B
ENSGALG00000005241	142.763	-4.44172	2.72894e-18	4.80511e-18	DYNC1LI2
ENSGALG00000027986	236.122	-3.30598	2.75924e-18	4.85413e-18	NIPAL1
ENSGALG00000054294	537.282	5.04613	2.84063e-18	4.98839e-18	ENSGALG00000054294
ENSGALG00000047977	66.3522	-3.27643	2.91979e-18	5.12283e-18	NANP
ENSGALG00000040340	296.43	5.30703	2.93593e-18	5.14656e-18	PCYOX1L
ENSGALG00000043829	147.117	4.66652	3.03803e-18	5.32079e-18	EXTL1
ENSGALG00000029635	35.552	3.99146	3.06492e-18	5.36313e-18	ENSGALG00000029635
ENSGALG00000052519	1270.63	4.84538	3.18872e-18	5.57479e-18	ENSGALG00000052519
ENSGALG00000014907	88.3235	-4.11562	3.19452e-18	5.57998e-18	DCBLD1
ENSGALG00000010836	128.36	-5.32185	3.25511e-18	5.67575e-18	AHR
ENSGALG00000013091	456.039	-3.04372	3.36501e-18	5.86218e-18	EPS8
ENSGALG00000002157	21866.6	5.02661	3.37316e-18	5.87117e-18	RPS17
ENSGALG00000003861	133.964	-4.98722	3.38795e-18	5.89172e-18	HERC4
ENSGALG00000031679	204.193	3.84359	3.41947e-18	5.93705e-18	POLE4
ENSGALG00000012790	731.289	-3.41663	3.42005e-18	5.93705e-18	DSP
ENSGALG00000033877	643.732	4.90611	3.49463e-18	6.06118e-18	KANSL2
ENSGALG00000054205	114.185	-3.41579	3.52929e-18	6.1159e-18	EPG5
ENSGALG00000050459	1156.66	5.84919	3.55467e-18	6.15445e-18	DUSP23
ENSGALG00000029537	366.008	3.3003	3.60291e-18	6.2325e-18	SNUPN
ENSGALG00000005934	1016.42	9.38379	3.73502e-18	6.45536e-18	SLC22A13
ENSGALG00000000241	252.218	-3.67326	3.78256e-18	6.53179e-18	STARD4
ENSGALG00000052769	43.6318	3.68279	3.9253e-18	6.77233e-18	ENSGALG00000052769
ENSGALG00000037932	1324.59	5.18199	3.99018e-18	6.87223e-18	ENSGALG00000037932
ENSGALG00000037029	41.2011	5.08942	4.06045e-18	6.98714e-18	ENSGALG00000037029
ENSGALG00000030834	698.038	-3.36549	4.20776e-18	7.22799e-18	ATP8B1
ENSGALG00000014957	2736.96	-3.39006	4.3086e-18	7.39476e-18	WDR1
ENSGALG00000035079	44957.4	4.2956	4.43756e-18	7.60946e-18	RPSA
ENSGALG00000045676	1033.04	4.31877	4.49327e-18	7.69159e-18	NELFE
ENSGALG00000008567	184.046	3.11637	4.53577e-18	7.7576e-18	ENSGALG00000008567
ENSGALG00000009268	37.881	-29.7417	4.56482e-18	7.8005e-18	FGG
ENSGALG00000049372	365.802	-3.60924	4.57169e-18	7.80546e-18	DUSP22
ENSGALG00000005897	1052.89	5.06457	4.58441e-18	7.82039e-18	HMCES
ENSGALG00000016779	45.0325	-3.47782	4.74794e-18	8.09234e-18	RNF149
ENSGALG00000012055	66.1305	3.51675	4.78418e-18	8.14706e-18	ENSGALG00000012055
ENSGALG00000046559	291.308	3.93151	4.80126e-18	8.16908e-18	PDCD1
ENSGALG00000037370	72.6903	3.56756	4.90203e-18	8.33333e-18	NAV1
ENSGALG00000016556	269.212	-8.49964	4.93956e-18	8.38265e-18	ENSGALG00000016556
ENSGALG00000008903	293.099	-4.01126	4.96477e-18	8.41817e-18	ITPRID2
ENSGALG00000035108	123.333	-6.25603	5.03457e-18	8.52918e-18	KDM7A
ENSGALG00000044654	176.008	7.00112	5.07177e-18	8.58442e-18	C22orf39
ENSGALG00000025868	112.957	4.85882	5.12761e-18	8.65701e-18	TAF1C
ENSGALG00000005534	756.396	-3.89734	5.15672e-18	8.6987e-18	TM9SF3
ENSGALG00000012356	189.472	-3.89751	5.27097e-18	8.8838e-18	TAB2
ENSGALG00000003345	172.567	6.91179	5.33269e-18	8.98014e-18	ENSGALG00000003345
ENSGALG00000002610	32.6195	6.88626	5.51672e-18	9.25048e-18	ENSGALG00000002610
ENSGALG00000046164	239.023	5.01754	5.54265e-18	9.28604e-18	APBB1
ENSGALG00000009977	365.148	-3.2549	5.55289e-18	9.29529e-18	SMAD1
ENSGALG00000004528	40.9351	-3.33549	5.57361e-18	9.32205e-18	TSHZ3
ENSGALG00000025809	718.607	4.58587	5.75046e-18	9.60153e-18	TMEM161A
ENSGALG00000000251	298.754	4.17718	5.90564e-18	9.85226e-18	CD79B
ENSGALG00000024271	4861.49	4.77319	5.93139e-18	9.88684e-18	ECHS1
ENSGALG00000038154	91.9721	-3.608	6.10207e-18	1.01541e-17	YAP1
ENSGALG00000015405	493.913	-3.16631	6.20253e-18	1.02937e-17	PREP
ENSGALG00000002000	152.912	3.59752	6.20685e-18	1.02937e-17	GRAMD2A
ENSGALG00000009048	45.3374	-5.0741	6.32111e-18	1.04744e-17	ABLIM1
ENSGALG00000035223	963.835	3.16314	6.32731e-18	1.04758e-17	NDUFA6
ENSGALG00000015004	435.821	-7.95114	6.46173e-18	1.06894e-17	RIOK3
ENSGALG00000021136	37.0274	32.6136	6.55699e-18	1.08357e-17	VPREB3
ENSGALG00000043690	32.3079	12.1653	6.56661e-18	1.08357e-17	ECRG4
ENSGALG00000038978	105.111	-5.59652	6.56666e-18	1.08357e-17	DPY19L1
ENSGALG00000008091	164.95	4.17845	6.6372e-18	1.09429e-17	PTPMT1
ENSGALG00000021634	138.949	4.62351	6.67099e-18	1.09802e-17	MAP7D1
ENSGALG00000041708	88.8787	13.4565	6.69192e-18	1.10055e-17	WNT4
ENSGALG00000051156	216.111	5.41726	6.79495e-18	1.11562e-17	ENSGALG00000051156
ENSGALG00000005509	282.517	-4.23408	7.00821e-18	1.14872e-17	DPYD
ENSGALG00000018344	14.5926	5.57555	7.52107e-18	1.23176e-17	MIR142
ENSGALG00000012608	229.861	-3.54849	7.53196e-18	1.23252e-17	DAPK1
ENSGALG00000017000	41.5837	-3.4493	7.54073e-18	1.23293e-17	RCBTB2
ENSGALG00000034671	453.892	4.81809	7.93353e-18	1.295e-17	WDR74
ENSGALG00000046915	370.963	3.79959	8.13159e-18	1.32513e-17	PPP1R12C
ENSGALG00000043610	2098.33	8.41151	8.1508e-18	1.32716e-17	ENSGALG00000043610
ENSGALG00000054125	189.856	4.39068	8.32277e-18	1.35405e-17	PNKP
ENSGALG00000015181	77.5153	-3.06227	8.43976e-18	1.37081e-17	GAREM1
ENSGALG00000006542	83.7164	-6.81484	8.77603e-18	1.42308e-17	ESYT2
ENSGALG00000037441	9310.26	5.19693	8.8034e-18	1.42635e-17	Rps27rt
ENSGALG00000010643	584.31	-3.96593	9.54535e-18	1.54529e-17	ZYG11B
ENSGALG00000025692	23.477	3.57118	9.59116e-18	1.55143e-17	RF00302
ENSGALG00000011409	930.691	3.9664	9.95962e-18	1.60839e-17	SNRPF
ENSGALG00000042116	220.871	-4.70003	9.99989e-18	1.61357e-17	FUT9
ENSGALG00000001056	357.894	3.94452	1.00506e-17	1.62042e-17	ABHD11
ENSGALG00000036642	345.361	5.49297	1.01142e-17	1.62934e-17	RAD9A
ENSGALG00000020575	38.8124	4.20367	1.02177e-17	1.64466e-17	ERMN
ENSGALG00000055006	53.9571	4.49302	1.0285e-17	1.65414e-17	AHDC1
ENSGALG00000037888	107.723	4.64756	1.04293e-17	1.67599e-17	TBXA2R
ENSGALG00000006714	698.669	4.64932	1.04564e-17	1.67896e-17	CCDC61
ENSGALG00000007526	34517.3	-16.5225	1.05191e-17	1.68766e-17	ENSGALG00000007526
ENSGALG00000034383	496.867	3.20994	1.05784e-17	1.6958e-17	TRMT2B
ENSGALG00000048117	298.429	3.88996	1.06201e-17	1.69973e-17	DNLZ
ENSGALG00000050875	52.5551	8.8544	1.06202e-17	1.69973e-17	ITGB7
ENSGALG00000005617	447.773	3.76614	1.06648e-17	1.70548e-17	NTHL1
ENSGALG00000051548	26.3727	4.40226	1.07736e-17	1.72008e-17	ENSGALG00000051548
ENSGALG00000010187	317.23	-7.24046	1.08874e-17	1.73684e-17	SLC1A1
ENSGALG00000034964	825.013	5.37294	1.08981e-17	1.73713e-17	SYTL1
ENSGALG00000016947	432.22	-3.25406	1.10952e-17	1.76713e-17	ELF1
ENSGALG00000030878	16773.9	4.81156	1.11655e-17	1.77688e-17	RPLP1
ENSGALG00000023395	104.074	9.05726	1.1397e-17	1.81226e-17	PLIN1
ENSGALG00000011172	66.634	-4.32048	1.14076e-17	1.81248e-17	MYO10
ENSGALG00000023844	57.9768	4.32874	1.14774e-17	1.8221e-17	ENSGALG00000023844
ENSGALG00000006300	19479.2	-3.22257	1.15088e-17	1.82562e-17	LDHA
ENSGALG00000025937	1249.04	4.3609	1.16472e-17	1.84608e-17	FXYD6
ENSGALG00000016769	153.041	-2.86533	1.17396e-17	1.85773e-17	CHST10
ENSGALG00000010199	27.3316	-5.34413	1.22233e-17	1.92963e-17	MFSD8
ENSGALG00000048926	969.798	5.80617	1.23215e-17	1.94357e-17	WAS
ENSGALG00000006225	295.924	-3.14496	1.24649e-17	1.96462e-17	EFL1
ENSGALG00000048625	188.935	3.48898	1.28027e-17	2.01624e-17	WRAP53
ENSGALG00000042941	2813.89	5.20963	1.29014e-17	2.03016e-17	MRPL9
ENSGALG00000013042	116.935	-4.62976	1.31937e-17	2.07285e-17	MICAL3
ENSGALG00000041604	15.6246	9.66084	1.32065e-17	2.0732e-17	NPTXR
ENSGALG00000029930	137.458	3.6784	1.32668e-17	2.08101e-17	ENSGALG00000029930
ENSGALG00000050870	28.0025	7.12891	1.32943e-17	2.08366e-17	NPM2
ENSGALG00000002726	435.801	-3.24124	1.34704e-17	2.10958e-17	KIF1B
ENSGALG00000035260	584.107	4.15213	1.35452e-17	2.1196e-17	RBM14
ENSGALG00000011180	144.16	-5.05615	1.36865e-17	2.14002e-17	FAM120B
ENSGALG00000004469	215.979	3.54023	1.37422e-17	2.14702e-17	TP53RK
ENSGALG00000013853	412.52	-4.20849	1.39275e-17	2.17424e-17	AFG3L2
ENSGALG00000005490	20614.8	3.42402	1.39491e-17	2.17589e-17	RPS2
ENSGALG00000044330	887.301	-4.7429	1.40061e-17	2.18306e-17	BTN2A1
ENSGALG00000024172	717.955	3.42357	1.40861e-17	2.19205e-17	THOC3
ENSGALG00000032647	241.379	-5.07276	1.4368e-17	2.23416e-17	CLASP2
ENSGALG00000011326	664.912	4.69972	1.46831e-17	2.28135e-17	ENSGALG00000011326
ENSGALG00000001076	146.087	4.59395	1.47587e-17	2.29129e-17	LIMK1
ENSGALG00000033570	166.786	2.88701	1.53633e-17	2.37952e-17	CCDC15
ENSGALG00000000122	34644.4	4.1307	1.54281e-17	2.38671e-17	RACK1
ENSGALG00000004523	440.051	-7.41521	1.54339e-17	2.38671e-17	MFN2
ENSGALG00000033185	2041.21	4.76767	1.71768e-17	2.6417e-17	TAZ
ENSGALG00000016993	290.264	-4.0238	1.72507e-17	2.65099e-17	SUCLA2
ENSGALG00000011335	485.803	5.5986	1.74961e-17	2.68661e-17	NHEJ1
ENSGALG00000034944	311.124	-2.96476	1.77618e-17	2.72527e-17	UBE3A
ENSGALG00000002932	10969.6	3.56977	1.86364e-17	2.85059e-17	NME2
ENSGALG00000042011	2956.57	2.87748	1.93411e-17	2.9515e-17	HNRNPA1
ENSGALG00000034918	173.189	5.57257	1.98252e-17	3.02303e-17	ENSGALG00000034918
ENSGALG00000009628	379.119	4.47177	2.03421e-17	3.09945e-17	Kctd12b
ENSGALG00000037950	73.7524	7.16519	2.05949e-17	3.13312e-17	ALPK3
ENSGALG00000049174	24.8613	4.19944	2.07287e-17	3.15104e-17	ENSGALG00000049174
ENSGALG00000036935	910.618	3.97936	2.08617e-17	3.16881e-17	CCDC86
ENSGALG00000054854	22.8884	3.49395	2.0954e-17	3.17661e-17	ENSGALG00000054854
ENSGALG00000008237	254.126	-5.2691	2.09615e-17	3.17661e-17	GRAMD2B
ENSGALG00000029912	194.563	3.43677	2.10625e-17	3.18947e-17	CAMK1
ENSGALG00000011329	271.732	-4.64472	2.11479e-17	3.19993e-17	AFDN
ENSGALG00000001253	77.1058	-4.9916	2.1506e-17	3.24913e-17	RC3H2
ENSGALG00000010294	738.407	5.06931	2.22571e-17	3.36003e-17	RPS6KL1
ENSGALG00000011612	89.9653	4.1532	2.23005e-17	3.36399e-17	GC
ENSGALG00000026796	654.627	4.52166	2.24466e-17	3.38344e-17	SNAPIN
ENSGALG00000002362	2685.08	3.84971	2.28858e-17	3.44701e-17	MANF
ENSGALG00000030920	1386.24	8.5237	2.31041e-17	3.47722e-17	APOC3
ENSGALG00000031593	3573.7	4.51152	2.32907e-17	3.50262e-17	TMSB15A
ENSGALG00000049677	161.335	5.49758	2.51096e-17	3.7704e-17	HGH1
ENSGALG00000034340	425.729	-3.49249	2.51307e-17	3.7707e-17	ATP2C1
ENSGALG00000000141	4596.01	6.49069	2.52502e-17	3.78574e-17	BLB1
ENSGALG00000042321	965.899	-3.47309	2.56567e-17	3.83793e-17	LYN
ENSGALG00000003250	535.821	4.87516	2.59654e-17	3.88115e-17	ITPA
ENSGALG00000011035	51.8548	3.61237	2.6015e-17	3.88561e-17	AK4
ENSGALG00000026499	178.514	4.27129	2.6726e-17	3.98575e-17	TNFRSF25
ENSGALG00000015352	36.6941	-4.94413	2.67794e-17	3.99071e-17	GAK
ENSGALG00000035630	405.209	-3.47494	2.69484e-17	4.01285e-17	UBP1
ENSGALG00000046393	140.467	3.80451	2.79834e-17	4.16067e-17	SLAMF1
ENSGALG00000048002	437.261	5.10583	2.83444e-17	4.208e-17	CCS
ENSGALG00000035998	6730.79	3.29486	2.85934e-17	4.24176e-17	Wpkci-7
ENSGALG00000040002	1045.65	3.58168	2.86653e-17	4.24922e-17	CD244
ENSGALG00000027416	2189.09	5.05279	2.89071e-17	4.27863e-17	ROMO1
ENSGALG00000007479	624.882	3.25355	2.92342e-17	4.32055e-17	SLC25A28
ENSGALG00000047276	291.749	4.7604	3.08658e-17	4.54713e-17	ENSGALG00000047276
ENSGALG00000028256	3713.35	4.89516	3.08828e-17	4.54713e-17	CCL19
ENSGALG00000006895	143.415	3.66756	3.11988e-17	4.59021e-17	CEP131
ENSGALG00000006672	107.949	-6.7223	3.1312e-17	4.60343e-17	LARP4B
ENSGALG00000054978	28.0904	6.33324	3.20148e-17	4.70324e-17	FCRLA
ENSGALG00000039549	282.72	-8.91728	3.23826e-17	4.75373e-17	SEL1L3
ENSGALG00000052552	183.257	3.86213	3.2511e-17	4.76902e-17	VAV1
ENSGALG00000008828	202.449	-3.38971	3.3669e-17	4.92787e-17	AFTPH
ENSGALG00000001035	48.4596	15.3257	3.3962e-17	4.96706e-17	ENSGALG00000001035
ENSGALG00000034501	3247.03	4.16701	3.41809e-17	4.99536e-17	ATP8B2
ENSGALG00000015433	280.307	-7.0903	3.4859e-17	5.09069e-17	ABCA1
ENSGALG00000034374	337.243	-3.38836	3.58278e-17	5.22055e-17	STX7
ENSGALG00000000379	145.863	3.67626	3.61566e-17	5.26457e-17	ITGB3
ENSGALG00000039779	2953.23	4.498	3.71033e-17	5.39044e-17	NUDT16L1
ENSGALG00000004963	1581.31	3.75761	3.84265e-17	5.57034e-17	TIMM8A
ENSGALG00000021529	19.0663	4.38406	3.88273e-17	5.6243e-17	GP1BB
ENSGALG00000049138	178.518	3.23205	3.99172e-17	5.77793e-17	TAF6
ENSGALG00000047838	34.3833	3.30089	4.11618e-17	5.94934e-17	ENSGALG00000047838
ENSGALG00000032750	22.241	8.55816	4.1996e-17	6.06101e-17	CELSR2
ENSGALG00000016980	116.158	-4.88086	4.23869e-17	6.11294e-17	COG3
ENSGALG00000033575	1036.98	4.16893	4.32838e-17	6.23772e-17	EIF2B4
ENSGALG00000031380	116.624	-7.89598	4.37602e-17	6.30176e-17	DENND3
ENSGALG00000007569	67.4218	-4.41822	4.41595e-17	6.35461e-17	KBTBD8
ENSGALG00000043823	826.355	5.5724	4.48571e-17	6.45028e-17	ECSIT
ENSGALG00000051301	1689.74	8.06209	4.49366e-17	6.457e-17	KHK
ENSGALG00000000542	4312.1	4.35486	4.59482e-17	6.59754e-17	ZNF593
ENSGALG00000042572	241.567	5.24201	4.61326e-17	6.61919e-17	TIMM10B
ENSGALG00000048377	42.4018	5.40984	4.63586e-17	6.64678e-17	ENSGALG00000048377
ENSGALG00000039710	2033.92	3.26611	4.65823e-17	6.67398e-17	HDAC7
ENSGALG00000027375	931.49	4.62267	4.83686e-17	6.91481e-17	NR2C2AP
ENSGALG00000032052	131.149	8.60832	4.88366e-17	6.97666e-17	ENSGALG00000032052
ENSGALG00000024378	114.215	4.21216	4.91586e-17	7.01247e-17	ZNF414
ENSGALG00000031067	188.869	5.6247	5.02493e-17	7.16288e-17	TMEM132A
ENSGALG00000008946	40.8884	-4.53647	5.06055e-17	7.20843e-17	NHLRC2
ENSGALG00000010804	163.324	-3.97462	5.07049e-17	7.21569e-17	ANKMY2
ENSGALG00000036950	2111.84	8.21032	5.07298e-17	7.21569e-17	CASP1
ENSGALG00000054023	452.651	4.89284	5.27178e-17	7.46609e-17	PSMC4
ENSGALG00000031987	118.808	-4.93253	5.31631e-17	7.52375e-17	MYO5A
ENSGALG00000014426	130.012	-3.40381	5.42027e-17	7.66537e-17	KPNA1
ENSGALG00000034399	106.742	4.94815	5.47382e-17	7.73555e-17	TNS2
ENSGALG00000013911	661.333	-4.3279	5.50815e-17	7.77847e-17	ZC3HAV1
ENSGALG00000008496	191.013	-2.9268	5.52816e-17	7.80113e-17	VPS18
ENSGALG00000013226	1794.61	-12.4067	5.55983e-17	7.84021e-17	Sult6b2
ENSGALG00000029971	1019.77	4.1956	5.62681e-17	7.92897e-17	PGLYRP2
ENSGALG00000040655	114.96	8.30172	5.65282e-17	7.95992e-17	FAM20A
ENSGALG00000047517	246.273	4.15676	5.74429e-17	8.07706e-17	ZNF653
ENSGALG00000038952	369.054	5.64924	5.8357e-17	8.19401e-17	MTFP1
ENSGALG00000016578	234.24	-3.14025	5.84575e-17	8.20227e-17	TRAPPC2B
ENSGALG00000005772	501.135	3.04778	6.14668e-17	8.60611e-17	BOK
ENSGALG00000006423	47.7191	-2.88185	6.20135e-17	8.67032e-17	KCTD5
ENSGALG00000007592	808.189	4.10543	6.21576e-17	8.67866e-17	ZDHHC16
ENSGALG00000031210	40.8005	-3.0651	6.35276e-17	8.84431e-17	ANKRD13C
ENSGALG00000036005	95.9259	-4.46424	6.43836e-17	8.94658e-17	TIAM2
ENSGALG00000047571	5.64173	11.9474	6.43985e-17	8.94658e-17	ENSGALG00000047571
ENSGALG00000029760	732.264	4.78292	6.48538e-17	9.00348e-17	NRBP2
ENSGALG00000048910	11.1166	6.98656	6.49062e-17	9.00441e-17	ENSGALG00000048910
ENSGALG00000004239	116.989	6.44857	6.57782e-17	9.11895e-17	IFITM5
ENSGALG00000020479	126.833	5.37581	6.62711e-17	9.17436e-17	SLC43A3
ENSGALG00000015925	51.9165	-3.77188	6.69678e-17	9.26429e-17	CGAS
ENSGALG00000009443	102.989	-4.34286	6.83802e-17	9.45304e-17	TMEM168
ENSGALG00000006175	17921.8	7.28444	7.39364e-17	1.01996e-16	DPEP1
ENSGALG00000003549	1069.28	4.09912	7.45157e-17	1.02724e-16	MTG1
ENSGALG00000041163	1695.72	4.89402	7.60424e-17	1.04755e-16	ABHD17A
ENSGALG00000011531	166.696	-6.79935	8.02577e-17	1.1033e-16	APAF1
ENSGALG00000028466	228.238	8.35198	8.03831e-17	1.10425e-16	ENSGALG00000028466
ENSGALG00000028928	109.944	2.86435	8.2322e-17	1.12853e-16	LCAT
ENSGALG00000035903	250.052	-4.91608	8.23796e-17	1.12853e-16	TENT5A
ENSGALG00000033522	202.536	5.91369	8.33553e-17	1.14111e-16	AOC3
ENSGALG00000037051	37.692	5.45718	8.34455e-17	1.14154e-16	ODF3
ENSGALG00000015969	220.356	-4.05915	8.44044e-17	1.15386e-16	FAM135A
ENSGALG00000017493	123.568	5.86237	8.46948e-17	1.15703e-16	AP002495.1
ENSGALG00000010507	38.0214	5.92878	8.52254e-17	1.16347e-16	FCRLA
ENSGALG00000035535	133.321	-3.59295	8.60639e-17	1.1741e-16	GYG1
ENSGALG00000003065	150.803	3.11526	8.65406e-17	1.17942e-16	NECAB3
ENSGALG00000039037	308.15	-3.52273	8.6754e-17	1.18106e-16	PICALM
ENSGALG00000013377	62.8515	-4.98069	8.95863e-17	1.21794e-16	LMBRD2
ENSGALG00000035365	130.303	4.16543	9.31613e-17	1.26392e-16	GTSF1L
ENSGALG00000044705	1252.53	4.4443	9.33256e-17	1.26528e-16	TIMM50
ENSGALG00000008632	571.489	-2.91327	9.58137e-17	1.29722e-16	ACSS1
ENSGALG00000010061	473.371	-3.07491	9.97576e-17	1.34969e-16	LRBA
ENSGALG00000003339	261.88	-4.95919	1.00167e-16	1.3543e-16	MTOR
ENSGALG00000038393	1620.36	4.48332	1.00677e-16	1.36026e-16	HLA-DMB
ENSGALG00000046811	3310.63	4.55	1.0259e-16	1.38421e-16	STIP1
ENSGALG00000043058	120.454	-4.38671	1.02716e-16	1.38495e-16	TBC1D22A
ENSGALG00000026896	51.623	-3.73085	1.04621e-16	1.40871e-16	CDKN1A
ENSGALG00000013737	215.403	-4.00177	1.05173e-16	1.41518e-16	TMEM181
ENSGALG00000046369	84.0093	7.81198	1.06104e-16	1.42673e-16	ENSGALG00000046369
ENSGALG00000050178	868.457	5.9816	1.0756e-16	1.44533e-16	ATRAID
ENSGALG00000029523	500.665	-3.6275	1.08825e-16	1.46132e-16	RAD21
ENSGALG00000042460	213.96	6.16418	1.15837e-16	1.5502e-16	FPGS
ENSGALG00000017376	43.3353	-3.70316	1.16726e-16	1.55997e-16	ENSGALG00000017376
ENSGALG00000054931	87.6775	6.36266	1.17861e-16	1.573e-16	ENSGALG00000054931
ENSGALG00000032893	52.5407	8.93807	1.18732e-16	1.5814e-16	SHISA4
ENSGALG00000039878	388.642	3.01594	1.20185e-16	1.5986e-16	TFEB
ENSGALG00000037410	2993.24	-3.27903	1.21011e-16	1.6085e-16	HEPH
ENSGALG00000007554	104.527	-3.61959	1.23063e-16	1.63357e-16	RAB22A
ENSGALG00000053058	2307.61	5.28722	1.23624e-16	1.6399e-16	LAMTOR2
ENSGALG00000021525	475.684	8.78236	1.26169e-16	1.67255e-16	ISLR
ENSGALG00000010323	247.117	3.22324	1.27057e-16	1.68319e-16	BATF
ENSGALG00000013710	435.216	-3.10284	1.32765e-16	1.75761e-16	SNX9
ENSGALG00000010202	1175.69	-3.8446	1.33455e-16	1.76556e-16	ENTPD5
ENSGALG00000009847	42.7736	-4.60646	1.35782e-16	1.79514e-16	STXBP6
ENSGALG00000008503	612.917	4.5075	1.37248e-16	1.8133e-16	ALG3
ENSGALG00000029343	3019.36	3.97337	1.37847e-16	1.82e-16	EIF3K
ENSGALG00000046169	239.648	3.35343	1.39443e-16	1.83983e-16	PYM1
ENSGALG00000007804	98.739	-3.38892	1.39648e-16	1.84131e-16	GXYLT2
ENSGALG00000010129	156.308	3.39602	1.45982e-16	1.92225e-16	PLK3
ENSGALG00000006192	371.131	-3.3809	1.4666e-16	1.92989e-16	USH1C
ENSGALG00000026517	917.207	4.97192	1.48474e-16	1.95245e-16	RFC5
ENSGALG00000000836	435.058	4.39625	1.49664e-16	1.96678e-16	RFX5
ENSGALG00000047031	142.6	5.60611	1.51321e-16	1.98723e-16	POLA2
ENSGALG00000012986	166.382	-3.26615	1.57757e-16	2.06918e-16	KDM5A
ENSGALG00000011618	37.0361	-3.59724	1.57771e-16	2.06918e-16	ADSSL1
ENSGALG00000005572	507.205	-16.7109	1.63887e-16	2.14653e-16	NOXO1
ENSGALG00000020989	65.7822	16.7376	1.65882e-16	2.16977e-16	PLA2G1B
ENSGALG00000037946	445.743	3.58743	1.66116e-16	2.17139e-16	RBM4
ENSGALG00000003476	278.88	-2.90457	1.68465e-16	2.19613e-16	ERN1
ENSGALG00000047215	152.758	3.35604	1.68566e-16	2.19613e-16	FCSK
ENSGALG00000016406	123.785	-8.1204	1.71612e-16	2.23285e-16	RPS6KA3
ENSGALG00000016667	40.551	79.082	1.7257e-16	2.24293e-16	AvBD10
ENSGALG00000044464	544.331	4.39684	1.72615e-16	2.24293e-16	TEPSIN
ENSGALG00000028084	4847.72	5.61674	1.74756e-16	2.26927e-16	FAAH2
ENSGALG00000023172	23.5647	9.15112	1.75834e-16	2.28174e-16	ENSGALG00000023172
ENSGALG00000024296	52.3452	6.13	1.78165e-16	2.31048e-16	ENSGALG00000024296
ENSGALG00000040832	33127.3	9.37244	1.7838e-16	2.31174e-16	CFD
ENSGALG00000005638	2963.86	3.40319	1.79666e-16	2.32687e-16	IL27RA
ENSGALG00000007300	1360.95	4.27954	1.8063e-16	2.33783e-16	PYCR2
ENSGALG00000012067	58.9587	-4.65926	1.82707e-16	2.36006e-16	LMLN
ENSGALG00000005204	3366.11	4.14424	1.85711e-16	2.39728e-16	ENSGALG00000005204
ENSGALG00000016548	298.129	-3.31491	1.88821e-16	2.43423e-16	SYAP1
ENSGALG00000046740	1120.16	4.15218	1.90293e-16	2.45161e-16	PBDC1
ENSGALG00000036659	98.674	7.61533	1.93046e-16	2.48545e-16	NDUFAF8
ENSGALG00000000966	77.9087	3.93551	1.97269e-16	2.5365e-16	NPHP4
ENSGALG00000055087	31.3448	4.43604	2.00799e-16	2.57852e-16	ENSGALG00000055087
ENSGALG00000004514	14.635	5.92616	2.01633e-16	2.58754e-16	PDE6G
ENSGALG00000042232	167.971	3.72208	2.04084e-16	2.61729e-16	PSMG4
ENSGALG00000008611	150.321	-6.0715	2.04648e-16	2.62281e-16	ZBTB33
ENSGALG00000025778	22.746	5.34072	2.08236e-16	2.66706e-16	SIRPB2
ENSGALG00000043576	86.0451	5.22284	2.09727e-16	2.68415e-16	AGAP3
ENSGALG00000011456	94.3473	-3.47439	2.1354e-16	2.72967e-16	CDK17
ENSGALG00000014555	2282.58	4.5396	2.15844e-16	2.75733e-16	C12orf57
ENSGALG00000037186	2196.78	4.66171	2.16835e-16	2.7682e-16	DNAJC14
ENSGALG00000042642	812.823	7.95854	2.1967e-16	2.80256e-16	RARRES2
ENSGALG00000006648	96.1233	-4.5321	2.20995e-16	2.81764e-16	SPECC1L
ENSGALG00000009305	532.459	-3.14206	2.23104e-16	2.84085e-16	LBR
ENSGALG00000026983	34.8698	6.91984	2.23575e-16	2.84501e-16	CHRD
ENSGALG00000010536	66.0851	-3.85751	2.27746e-16	2.89061e-16	FAF1
ENSGALG00000051767	18.5688	3.42277	2.29445e-16	2.9103e-16	ENSGALG00000051767
ENSGALG00000019175	295.767	-5.59206	2.29762e-16	2.91245e-16	ENSGALG00000019175
ENSGALG00000023692	164.937	6.99316	2.38719e-16	3.02119e-16	ENSGALG00000023692
ENSGALG00000005103	1256.57	-3.77031	2.38801e-16	3.02119e-16	GDPD1
ENSGALG00000012218	79.2024	5.88382	2.39114e-16	3.02321e-16	CBY1
ENSGALG00000032577	196.701	-4.38513	2.39529e-16	3.02651e-16	MECOM
ENSGALG00000017558	736.55	3.99774	2.51324e-16	3.17147e-16	ENSGALG00000017558
ENSGALG00000010089	189.814	4.15159	2.51902e-16	3.17672e-16	DPH2
ENSGALG00000009680	194.705	4.15501	2.52699e-16	3.18473e-16	PAQR7
ENSGALG00000016053	122.298	-3.67468	2.53172e-16	3.18866e-16	DYRK1A
ENSGALG00000026903	17.4786	6.53038	2.60276e-16	3.27604e-16	CALB2
ENSGALG00000012170	262.614	-4.11731	2.62164e-16	3.29769e-16	LIN7C
ENSGALG00000026239	159.047	5.30784	2.70139e-16	3.39151e-16	MPV17
ENSGALG00000041233	85.8104	-2.86153	2.7607e-16	3.46155e-16	ENSGALG00000041233
ENSGALG00000050621	1228.17	3.48185	2.81835e-16	3.53158e-16	MRPS16
ENSGALG00000045925	59.0208	-3.38329	2.84174e-16	3.55863e-16	ENSGALG00000045925
ENSGALG00000041392	282.023	-6.81009	2.84718e-16	3.56318e-16	ENSGALG00000041392
ENSGALG00000002765	453.732	-4.27525	2.86271e-16	3.57807e-16	NBR1
ENSGALG00000032410	121.118	3.73658	2.88877e-16	3.60835e-16	CBFA2T3
ENSGALG00000011153	701.72	-6.81358	2.9466e-16	3.67824e-16	LY75
ENSGALG00000003354	6.14004	30.78	2.99448e-16	3.73564e-16	KCNH4
ENSGALG00000007093	1151.68	3.03316	3.07954e-16	3.8369e-16	CYTH1
ENSGALG00000006836	297.589	4.12118	3.15024e-16	3.92249e-16	SNX21
ENSGALG00000008534	1297.54	3.41663	3.17265e-16	3.94791e-16	POLR2H
ENSGALG00000001640	61.1518	7.59159	3.1872e-16	3.9635e-16	RNF122
ENSGALG00000045036	88.5446	20.7639	3.19841e-16	3.97493e-16	ENSGALG00000045036
ENSGALG00000042782	40.3087	7.03818	3.27781e-16	4.07105e-16	ENSGALG00000042782
ENSGALG00000002893	19.5876	18.0415	3.41436e-16	4.23262e-16	STC2
ENSGALG00000007750	159.613	-3.00642	3.46809e-16	4.29653e-16	RLIM
ENSGALG00000027899	124.638	6.74103	3.48911e-16	4.31985e-16	ENSGALG00000027899
ENSGALG00000052682	93.8495	3.13089	3.54013e-16	4.38026e-16	ZSWIM1
ENSGALG00000004710	147.318	-7.20323	3.57568e-16	4.42148e-16	TMOD3
ENSGALG00000021364	924.683	3.68445	3.61553e-16	4.46793e-16	ANTKMT
ENSGALG00000033631	323.071	3.02076	3.62661e-16	4.47882e-16	MYC
ENSGALG00000002605	1257.11	4.54123	3.66571e-16	4.52144e-16	MRPL17
ENSGALG00000010406	96.7464	4.42335	3.67191e-16	4.52625e-16	TMEM63C
ENSGALG00000036686	236.349	3.13073	3.75832e-16	4.62697e-16	PLTP
ENSGALG00000011320	180.831	-4.40792	3.94573e-16	4.8486e-16	TMCC3
ENSGALG00000044436	197.057	-3.89932	3.9997e-16	4.90878e-16	BTN2A1
ENSGALG00000005198	164.423	-3.69081	4.06781e-16	4.98927e-16	RPS6KB1
ENSGALG00000011664	103.493	-5.64073	4.11348e-16	5.039e-16	RASSF6
ENSGALG00000047981	85.4901	4.48419	4.13932e-16	5.0675e-16	CCDC9
ENSGALG00000003369	763.639	3.3895	4.17006e-16	5.10196e-16	KAT2A
ENSGALG00000031958	234.136	3.87493	4.17772e-16	5.10816e-16	NABP2
ENSGALG00000024318	98.0598	7.23883	4.23968e-16	5.17428e-16	TMEM200B
ENSGALG00000050725	2637.16	4.85379	4.31556e-16	5.26362e-16	SVBP
ENSGALG00000008367	50.3622	9.85623	4.46309e-16	5.43682e-16	MDK
ENSGALG00000000048	16.7056	3.82993	4.48806e-16	5.46387e-16	ENSGALG00000000048
ENSGALG00000042396	229.673	-4.93249	4.50712e-16	5.48368e-16	SLC12A7
ENSGALG00000023294	30511.6	5.27468	4.67716e-16	5.66953e-16	RPLP0
ENSGALG00000005063	508.183	5.57369	4.69513e-16	5.68617e-16	ST6GALNAC4
ENSGALG00000010307	227.33	4.04551	4.70883e-16	5.69463e-16	ACYP1
ENSGALG00000032489	462.941	4.45801	4.70943e-16	5.69463e-16	ELOF1
ENSGALG00000035421	1599.08	2.89146	4.73411e-16	5.72095e-16	SNRPB
ENSGALG00000007713	302.685	4.43847	4.77573e-16	5.76771e-16	CD300C
ENSGALG00000030118	294.501	3.82284	4.85116e-16	5.85521e-16	PCGF1
ENSGALG00000003081	162.987	-5.03943	4.89206e-16	5.89734e-16	SUCO
ENSGALG00000039708	412.937	4.44661	4.97839e-16	5.99774e-16	PRAM1
ENSGALG00000017099	32.5639	4.62792	5.00587e-16	6.02717e-16	RASL11A
ENSGALG00000047686	22.6921	4.1293	5.08066e-16	6.11347e-16	ENSGALG00000047686
ENSGALG00000010875	31.0559	-5.24369	5.09687e-16	6.12923e-16	ITGB8
ENSGALG00000052986	69.3615	7.21528	5.17012e-16	6.21352e-16	VWA5B2
ENSGALG00000001655	1577.68	3.12354	5.31784e-16	6.3716e-16	SPCS1
ENSGALG00000002001	302.179	-3.30734	5.3316e-16	6.38421e-16	STXBP3
ENSGALG00000001791	67.0523	6.78941	5.37704e-16	6.4347e-16	CBR3
ENSGALG00000054738	26.8813	5.39333	5.54238e-16	6.62049e-16	ENSGALG00000054738
ENSGALG00000023415	12.8468	7.79395	5.63425e-16	6.72616e-16	HMX3
ENSGALG00000048776	34.5259	6.83872	5.69781e-16	6.79791e-16	ODF3
ENSGALG00000032843	1197.81	5.58572	5.76334e-16	6.87192e-16	AAAS
ENSGALG00000009364	129.037	-3.60603	5.84291e-16	6.96258e-16	PRKCI
ENSGALG00000034044	137.817	-3.69106	5.86862e-16	6.98899e-16	TBC1D12
ENSGALG00000007932	112.238	-3.8167	5.96834e-16	7.09915e-16	TRAF6
ENSGALG00000046965	272.378	6.43541	5.97285e-16	7.10022e-16	PMF1
ENSGALG00000016898	73.0691	-2.91717	5.98178e-16	7.10655e-16	TGDS
ENSGALG00000050368	23.29	5.79948	6.12695e-16	7.27025e-16	ENSGALG00000050368
ENSGALG00000021193	512.535	-3.07457	6.16745e-16	7.3139e-16	STARD5
ENSGALG00000029380	17.4812	5.76448	6.21389e-16	7.36453e-16	ENSGALG00000029380
ENSGALG00000011384	56.6325	-3.0575	6.28027e-16	7.43872e-16	RCOR1
ENSGALG00000042387	1447.86	5.75578	6.29386e-16	7.45033e-16	CRELD1
ENSGALG00000029694	110.836	6.07755	6.30289e-16	7.45655e-16	SNTA1
ENSGALG00000000638	421.208	4.2411	6.44119e-16	7.61558e-16	UTP4
ENSGALG00000037925	15.3744	5.64798	6.49915e-16	7.67518e-16	RND1
ENSGALG00000054577	27.2005	4.22165	6.50184e-16	7.67518e-16	MPND
ENSGALG00000044730	31.2494	-4.30197	6.5033e-16	7.67518e-16	RALGAPA2
ENSGALG00000012978	26.1767	-5.05502	6.53855e-16	7.71217e-16	CDYL2
ENSGALG00000014421	28.5895	-8.06211	6.63359e-16	7.81958e-16	LCORL
ENSGALG00000024466	88.5558	6.10772	6.63986e-16	7.82229e-16	CCL17
ENSGALG00000054319	105.386	-3.00656	6.64435e-16	7.82289e-16	ELOVL6
ENSGALG00000005861	752.848	3.7257	6.66807e-16	7.84143e-16	ENSGALG00000005861
ENSGALG00000034475	5347.5	3.67555	6.82914e-16	8.02606e-16	EIF3G
ENSGALG00000016497	331.736	-3.07106	6.99088e-16	8.21125e-16	UBXN2A
ENSGALG00000042030	54.9696	11.7993	7.11705e-16	8.35446e-16	P4HA3
ENSGALG00000046765	100.025	6.0237	7.1381e-16	8.37418e-16	ENSGALG00000046765
ENSGALG00000005248	65.8052	-4.57162	7.29147e-16	8.54901e-16	CDC14A
ENSGALG00000043148	587.885	3.89162	7.30843e-16	8.56379e-16	TMEM101
ENSGALG00000037506	61.1729	-12.2138	7.32114e-16	8.57358e-16	SIPA1L2
ENSGALG00000050235	239.982	5.01058	7.32978e-16	8.5786e-16	QTRT1
ENSGALG00000003589	1597.82	5.00554	7.59292e-16	8.87074e-16	VTN
ENSGALG00000012367	36.4415	5.0208	7.76359e-16	9.06476e-16	TRIM9
ENSGALG00000002651	173.201	4.23576	7.9364e-16	9.25555e-16	ST3GAL2
ENSGALG00000011856	185.978	8.81786	7.96121e-16	9.27898e-16	FMC1
ENSGALG00000026374	1749.31	4.66249	8.27346e-16	9.61446e-16	PFDN2
ENSGALG00000038299	1378.37	4.65636	8.51078e-16	9.87276e-16	NUDCD3
ENSGALG00000027762	1653.2	3.72387	8.53144e-16	9.8909e-16	PGAP2
ENSGALG00000012214	177.746	-2.85426	8.54454e-16	9.90026e-16	RAB3GAP1
ENSGALG00000040474	89.5114	-6.69213	8.55227e-16	9.90197e-16	ITCH
ENSGALG00000016543	39.8819	-2.95906	8.55607e-16	9.90197e-16	NHS
ENSGALG00000005540	99.5064	-5.33199	8.64659e-16	1.00008e-15	MICAL2
ENSGALG00000008163	221.795	-5.6921	8.70839e-16	1.00641e-15	PSME4
ENSGALG00000043831	83.6554	4.86161	8.71148e-16	1.00641e-15	LRRC73
ENSGALG00000016524	1108.01	5.15212	8.94682e-16	1.03238e-15	ENSGALG00000016524
ENSGALG00000054336	2036.07	4.52565	8.96582e-16	1.03397e-15	CDC25B
ENSGALG00000030563	216.607	-4.30525	9.03616e-16	1.04147e-15	UBR4
ENSGALG00000026914	17.9901	10.8848	9.1625e-16	1.05541e-15	DOK3
ENSGALG00000005649	176.398	6.98508	9.27608e-16	1.06699e-15	ENSGALG00000005649
ENSGALG00000001467	192.525	-7.29907	9.39634e-16	1.07982e-15	ANKFY1
ENSGALG00000003986	1026.57	3.83563	9.6374e-16	1.10559e-15	PITHD1
ENSGALG00000008539	236.832	-3.44925	9.72349e-16	1.11417e-15	ALG12
ENSGALG00000033017	100.772	-3.20184	9.89104e-16	1.13205e-15	C2orf88
ENSGALG00000011432	655.879	-3.45949	9.91955e-16	1.13465e-15	CDC42BPB
ENSGALG00000021601	92.6475	-3.34238	1.00754e-15	1.15181e-15	EPS15L1
ENSGALG00000004521	9618.72	8.27777	1.02344e-15	1.16727e-15	GPX3
ENSGALG00000045936	226.565	-2.91388	1.02721e-15	1.17089e-15	FAM83F
ENSGALG00000035923	1646.47	4.0575	1.04594e-15	1.19018e-15	MTMR11
ENSGALG00000047087	19.356	6.76781	1.05098e-15	1.19522e-15	ENSGALG00000047087
ENSGALG00000032530	432.157	3.56458	1.06227e-15	1.20737e-15	SASH3
ENSGALG00000039061	1006.76	4.67796	1.06463e-15	1.20935e-15	PHPT1
ENSGALG00000047211	661.891	4.56572	1.06667e-15	1.21097e-15	FCER1G
ENSGALG00000010934	91.2854	-4.5506	1.09107e-15	1.23796e-15	PATJ
ENSGALG00000001779	164.756	3.13401	1.09472e-15	1.24138e-15	KIAA0895L
ENSGALG00000033064	400.682	-2.99961	1.11301e-15	1.25994e-15	DDX6
ENSGALG00000030157	86.0022	-4.48183	1.11703e-15	1.26358e-15	MCTP2
ENSGALG00000010000	29.7357	-3.3927	1.11985e-15	1.26551e-15	PRKCE
ENSGALG00000015898	189.661	-4.50701	1.14368e-15	1.29095e-15	MYO6
ENSGALG00000000576	192.245	4.5618	1.14612e-15	1.29296e-15	RRNAD1
ENSGALG00000008786	80.7017	-6.86829	1.16173e-15	1.30907e-15	NBEAL1
ENSGALG00000029679	135.267	-5.16887	1.17596e-15	1.32359e-15	PLEKHA7
ENSGALG00000015706	140.035	-5.23444	1.21213e-15	1.36274e-15	LETM1
ENSGALG00000052451	94.3066	4.39261	1.21653e-15	1.36691e-15	ENSGALG00000052451
ENSGALG00000014984	189.177	-2.87037	1.22908e-15	1.37953e-15	F2RL1
ENSGALG00000044755	34.6394	5.50839	1.22916e-15	1.37953e-15	CD8A
ENSGALG00000033034	288.486	4.64117	1.23129e-15	1.38113e-15	SLC25A34
ENSGALG00000004503	2582.81	2.99544	1.31902e-15	1.47785e-15	CENPV
ENSGALG00000003096	155.442	3.17975	1.33181e-15	1.49133e-15	CBFA2T2
ENSGALG00000016884	4526.14	-6.76885	1.3616e-15	1.52383e-15	SLC15A1
ENSGALG00000012187	136.847	-9.78012	1.39583e-15	1.56124e-15	MGAT5
ENSGALG00000033943	717.355	3.31348	1.39898e-15	1.56388e-15	HYI
ENSGALG00000054037	96.2935	4.27062	1.42136e-15	1.5871e-15	NAA38
ENSGALG00000032658	1172.83	3.12425	1.42317e-15	1.58822e-15	FMNL1
ENSGALG00000028866	711.204	4.59085	1.47619e-15	1.64273e-15	COASY
ENSGALG00000049001	110.791	7.70498	1.48109e-15	1.64632e-15	ANKRD39
ENSGALG00000013506	1270.24	3.03548	1.49216e-15	1.65769e-15	MED24
ENSGALG00000032499	648.512	3.47353	1.49371e-15	1.65847e-15	ANAPC15
ENSGALG00000042309	1866.48	4.73001	1.50164e-15	1.66573e-15	CHURC1
ENSGALG00000047833	279.334	4.66094	1.50194e-15	1.66573e-15	MED11
ENSGALG00000012395	144.092	-6.99151	1.51152e-15	1.67541e-15	PLEKHG1
ENSGALG00000001956	70.3632	9.79838	1.54253e-15	1.70882e-15	OLFML3
ENSGALG00000035561	175.935	-4.32674	1.54503e-15	1.71004e-15	CPNE3
ENSGALG00000045514	1067.65	2.93031	1.54537e-15	1.71004e-15	PEX6
ENSGALG00000006982	95.3939	-3.48799	1.55234e-15	1.71679e-15	EEF2K
ENSGALG00000032051	1497.12	3.70789	1.56655e-15	1.73154e-15	CYB561A3
ENSGALG00000002804	10.7809	4.63814	1.60041e-15	1.76697e-15	RND2
ENSGALG00000039022	15.3068	6.27609	1.63281e-15	1.80174e-15	PDE1B
ENSGALG00000028600	20635.6	4.15646	1.70849e-15	1.88209e-15	PPIA
ENSGALG00000050552	618.763	4.21072	1.72238e-15	1.89527e-15	ENSGALG00000050552
ENSGALG00000027747	48.0271	4.9934	1.7402e-15	1.91274e-15	TROJANZ
ENSGALG00000046896	828.258	3.74035	1.76121e-15	1.93474e-15	COLGALT1
ENSGALG00000047233	577.465	4.83182	1.80248e-15	1.97611e-15	ENSGALG00000047233
ENSGALG00000003765	364.534	-3.23206	1.80258e-15	1.97611e-15	A1CF
ENSGALG00000012953	85.5498	-4.23973	1.80287e-15	1.97611e-15	IPO8
ENSGALG00000016089	465.072	3.02554	1.82251e-15	1.99652e-15	PRADC1
ENSGALG00000003883	614.018	-2.84357	1.84281e-15	2.01763e-15	MTMR10
ENSGALG00000044406	1965.14	7.55635	1.85516e-15	2.03002e-15	PPP1R1B
ENSGALG00000016554	7463.64	-5.38831	1.86851e-15	2.0435e-15	ACE2
ENSGALG00000041993	2173.55	-3.24894	1.89015e-15	2.06602e-15	UGDH
ENSGALG00000032529	467.698	-3.27612	1.99549e-15	2.17874e-15	WDR43
ENSGALG00000010219	807.712	3.24437	2.03424e-15	2.21859e-15	UROD
ENSGALG00000037716	10107.6	4.13121	2.03906e-15	2.22261e-15	UBA52
ENSGALG00000016508	192.168	3.21548	2.04213e-15	2.22473e-15	ENSGALG00000016508
ENSGALG00000052064	662.878	5.21959	2.06574e-15	2.24921e-15	MRPS24
ENSGALG00000008480	2982.86	3.54734	2.09157e-15	2.27606e-15	ABCF3
ENSGALG00000045478	39.4898	2.85312	2.09903e-15	2.28292e-15	ENSGALG00000045478
ENSGALG00000040971	23.6974	7.29982	2.11981e-15	2.30171e-15	EGR2
ENSGALG00000006662	6.63591	12.671	2.12246e-15	2.30332e-15	BPIFB3
ENSGALG00000005363	92.8522	-6.78524	2.12853e-15	2.30862e-15	CHDH
ENSGALG00000005423	936.677	3.73032	2.13993e-15	2.31971e-15	GRHPR
ENSGALG00000029837	2633.11	5.44849	2.1432e-15	2.32198e-15	OST4
ENSGALG00000027897	14.8009	8.31662	2.1635e-15	2.34269e-15	DTX1
ENSGALG00000014372	1414.04	-6.72921	2.16802e-15	2.34629e-15	SLC34A2
ENSGALG00000045436	23.0935	3.85678	2.17634e-15	2.354e-15	TTC16
ENSGALG00000035619	3677.25	-4.58996	2.22275e-15	2.40024e-15	MTTP
ENSGALG00000015348	87.3088	-4.03686	2.23655e-15	2.41381e-15	ALCAM
ENSGALG00000007575	67.4677	-6.78033	2.25096e-15	2.42804e-15	ENSGALG00000007575
ENSGALG00000054600	181.853	5.5497	2.26662e-15	2.44226e-15	ENSGALG00000054600
ENSGALG00000029226	653.03	4.11568	2.28505e-15	2.46077e-15	ZFAND2B
ENSGALG00000029276	332.208	3.34259	2.29561e-15	2.46809e-15	PPP1R9B
ENSGALG00000040258	1742.37	4.09474	2.29998e-15	2.47144e-15	FARSA
ENSGALG00000053516	46.2178	5.58436	2.30141e-15	2.47163e-15	ENSGALG00000053516
ENSGALG00000011686	1713.33	-3.81791	2.33464e-15	2.50458e-15	SEMA5B
ENSGALG00000002141	345.238	-3.88421	2.41047e-15	2.5789e-15	UGGT1
ENSGALG00000000295	17.9273	-11.1915	2.41402e-15	2.5813e-15	IGFN1
ENSGALG00000010681	693.742	-3.97234	2.43242e-15	2.59956e-15	CPT2
ENSGALG00000053249	68.48	3.5812	2.44039e-15	2.60666e-15	ENSGALG00000053249
ENSGALG00000041973	1131.98	5.4574	2.50203e-15	2.66816e-15	PRIM1
ENSGALG00000010230	72.0167	-3.64997	2.53003e-15	2.69524e-15	TESK2
ENSGALG00000048320	3134.08	2.87097	2.53406e-15	2.69648e-15	HINT1
ENSGALG00000030626	56.1572	-4.18818	2.5475e-15	2.70931e-15	FZD6
ENSGALG00000001572	1357.84	4.50201	2.55125e-15	2.71184e-15	COMMD4
ENSGALG00000030706	317.967	4.28143	2.55373e-15	2.713e-15	MAP3K6
ENSGALG00000035814	79.4745	3.85717	2.5792e-15	2.73859e-15	DBF4B
ENSGALG00000004833	586.073	3.14617	2.58748e-15	2.74589e-15	P3H1
ENSGALG00000040297	1343.71	6.94936	2.62256e-15	2.78163e-15	NBL1
ENSGALG00000005587	5482.72	-2.89365	2.63828e-15	2.7968e-15	EIF4G2
ENSGALG00000034316	280.324	-5.24839	2.66031e-15	2.81863e-15	CNOT6
ENSGALG00000005856	437.202	-3.21659	2.74434e-15	2.89986e-15	TBC1D9B
ENSGALG00000008087	37.3384	210.482	2.80997e-15	2.96602e-15	CPA1
ENSGALG00000033807	408.053	5.30504	2.90335e-15	3.05806e-15	TYSND1
ENSGALG00000026613	29.1586	8.75019	2.90338e-15	3.05806e-15	S100A4
ENSGALG00000007215	195.551	-4.44544	2.93496e-15	3.08967e-15	KIF5B
ENSGALG00000015032	69.621	-6.58281	2.96486e-15	3.11947e-15	PDCD1LG2
ENSGALG00000042963	79.4763	5.25544	2.96679e-15	3.11984e-15	MROH8
ENSGALG00000011816	1106.69	4.35111	2.98454e-15	3.13515e-15	ENGASE
ENSGALG00000047077	8346.73	4.99029	3.00148e-15	3.15127e-15	SLC25A1
ENSGALG00000006937	130.491	3.35711	3.01343e-15	3.16045e-15	P4HTM
ENSGALG00000052471	2262.26	5.08429	3.06281e-15	3.21019e-15	MRPS21
ENSGALG00000009492	107.729	-3.8634	3.08793e-15	3.23323e-15	DNAJB9
ENSGALG00000003245	721.098	3.86395	3.0894e-15	3.23323e-15	LSM1
ENSGALG00000053653	148.843	5.59355	3.09392e-15	3.23624e-15	ZNF467
ENSGALG00000005146	185.136	-5.66252	3.20707e-15	3.34748e-15	PDP2
ENSGALG00000033971	14.2338	7.33831	3.34158e-15	3.48603e-15	TLE2
ENSGALG00000042708	31.0914	2.84568	3.35965e-15	3.49932e-15	ENSGALG00000042708
ENSGALG00000000318	1131.44	5.2525	3.39621e-15	3.53552e-15	CSRP1
ENSGALG00000049390	12.2168	6.14087	3.41496e-15	3.55317e-15	ENSGALG00000049390
ENSGALG00000006857	752.134	3.51166	3.4446e-15	3.58212e-15	SPATA20
ENSGALG00000047514	113.074	3.63019	3.50007e-15	3.63596e-15	CEBPA
ENSGALG00000052196	140.142	5.55179	3.52038e-15	3.65513e-15	ENSGALG00000052196
ENSGALG00000042418	163.391	6.1648	3.57153e-15	3.70238e-15	CHEK1
ENSGALG00000053194	203.286	-2.97553	3.653e-15	3.78284e-15	DCAF6
ENSGALG00000001586	523.158	3.51238	3.71242e-15	3.84236e-15	NEIL1
ENSGALG00000034898	566.819	-3.92823	3.74048e-15	3.86937e-15	ITPK1
ENSGALG00000051392	84.3995	6.02871	3.82793e-15	3.9536e-15	CCDC142
ENSGALG00000037079	37.8232	4.1437	3.8414e-15	3.96542e-15	ENSGALG00000037079
ENSGALG00000038469	116.213	3.48101	3.84982e-15	3.97204e-15	CDC25A
ENSGALG00000014386	174.496	-3.46821	3.86849e-15	3.98921e-15	SEPSECS
ENSGALG00000044716	335.134	-3.4292	3.8756e-15	3.99445e-15	KIAA1109
ENSGALG00000011328	233.309	3.68872	3.88204e-15	3.99899e-15	GLB1L
ENSGALG00000045721	597.383	3.15967	3.91047e-15	4.02618e-15	ISG20L2
ENSGALG00000029761	1958.31	3.9178	3.96931e-15	4.08248e-15	SIRT2
ENSGALG00000040185	24.6441	3.84022	3.99192e-15	4.10145e-15	ENSGALG00000040185
ENSGALG00000051062	16.9927	4.43154	4.08797e-15	4.19576e-15	ENSGALG00000051062
ENSGALG00000038189	1647.3	4.48937	4.0995e-15	4.2054e-15	BABAM1
ENSGALG00000003302	79.7247	4.95682	4.13579e-15	4.24041e-15	SLC38A8
ENSGALG00000031918	485.037	3.41587	4.17628e-15	4.2797e-15	RAD51D
ENSGALG00000007665	224.747	3.33737	4.21539e-15	4.31754e-15	POLE
ENSGALG00000010783	163.145	-3.14044	4.29832e-15	4.39561e-15	CPSF2
ENSGALG00000043929	2400.49	3.36462	4.35469e-15	4.45095e-15	HNRNPL
ENSGALG00000052338	1463.21	5.12251	4.51388e-15	4.60887e-15	SELENOW
ENSGALG00000004346	1031.62	4.36119	4.54973e-15	4.64306e-15	P2RY4
ENSGALG00000039982	42.9233	3.89879	4.57612e-15	4.66757e-15	IRF5
ENSGALG00000009836	101.126	-5.27098	4.72348e-15	4.81538e-15	ELMOD2
ENSGALG00000037587	1274.33	-4.71736	4.84413e-15	4.92922e-15	ENPP3
ENSGALG00000006351	171.306	-3.85756	4.84515e-15	4.92922e-15	FAS
ENSGALG00000049794	463.091	3.71937	4.85773e-15	4.93946e-15	CC2D1A
ENSGALG00000034317	70.9186	-3.04533	4.93135e-15	5.00914e-15	SYNJ1
ENSGALG00000000507	15.1208	6.64425	4.95096e-15	5.01952e-15	CPNE7
ENSGALG00000050256	12.9284	7.69612	4.95177e-15	5.01952e-15	TRPT1
ENSGALG00000007174	87.8726	-3.66332	5.01447e-15	5.08047e-15	TNFSF15
ENSGALG00000007492	842.444	-4.47634	5.06894e-15	5.13301e-15	YME1L1
ENSGALG00000040925	349.594	2.98947	5.07508e-15	5.13659e-15	RNF215
ENSGALG00000011840	51.3916	-2.95108	5.12667e-15	5.18614e-15	PPP2R5E
ENSGALG00000009963	112.293	4.32764	5.16093e-15	5.21543e-15	LYZ
ENSGALG00000015540	389.544	-2.90895	5.18896e-15	5.24106e-15	RAD23B
ENSGALG00000052601	49.7382	-4.57915	5.22744e-15	5.26912e-15	ENSGALG00000052601
ENSGALG00000009207	50.8944	-7.73542	5.23115e-15	5.27016e-15	TRIM2
ENSGALG00000003529	37.3133	3.08526	5.25201e-15	5.28847e-15	SYNC
ENSGALG00000008291	1823.94	3.58962	5.33332e-15	5.3676e-15	AP3S2
ENSGALG00000008421	1594.43	2.8769	5.5587e-15	5.59157e-15	PEX16
ENSGALG00000014938	514.406	-4.73491	5.58144e-15	5.61157e-15	ABHD3
ENSGALG00000004498	47.7367	4.01545	5.66586e-15	5.69064e-15	SLC2A10
ENSGALG00000003959	241.272	-2.87207	5.69775e-15	5.71975e-15	AP1M1
ENSGALG00000036042	8.33384	7.14255	5.80211e-15	5.82154e-15	ENSGALG00000036042
ENSGALG00000026328	1804.82	4.06545	5.85282e-15	5.86644e-15	MIEN1
ENSGALG00000018819	70.5614	-2.91176	5.90173e-15	5.91245e-15	TBCEL
ENSGALG00000043930	138.203	5.21421	5.92464e-15	5.92938e-15	TIGD3
ENSGALG00000009505	79.5104	-5.11122	5.9493e-15	5.94801e-15	PNPLA8
ENSGALG00000043002	1735.14	4.07693	5.95892e-15	5.9546e-15	TOMM6
ENSGALG00000051365	47.538	-3.11284	5.99926e-15	5.99187e-15	ENSGALG00000051365
ENSGALG00000003082	411.721	3.90949	6.03168e-15	6.01814e-15	DPH1
ENSGALG00000010055	40.8916	-5.2182	6.04699e-15	6.03036e-15	DAAM2
ENSGALG00000050634	101.462	18.1761	6.10949e-15	6.0896e-15	ENSGALG00000050634
ENSGALG00000030097	429.154	3.51108	6.16042e-15	6.13416e-15	RCC1
ENSGALG00000013002	839.554	-3.35373	6.20623e-15	6.17665e-15	DAP
ENSGALG00000010005	656.524	-3.42813	6.25344e-15	6.22049e-15	EPAS1
ENSGALG00000016483	2056.86	-2.88641	6.51753e-15	6.4701e-15	Slc7a15
ENSGALG00000035386	845.839	3.35616	6.57816e-15	6.52371e-15	NCKAP1L
ENSGALG00000046828	1704.49	5.40836	6.6533e-15	6.58828e-15	JTB
ENSGALG00000033356	2564.3	4.65292	6.72135e-15	6.64897e-15	FAHD2A
ENSGALG00000048343	3071.76	-3.63582	6.76582e-15	6.68961e-15	CES3
ENSGALG00000030824	705.214	3.83476	6.79345e-15	6.71355e-15	SF3B5
ENSGALG00000016426	186.516	-3.93891	6.84008e-15	6.75624e-15	MAP3K15
ENSGALG00000000374	9413.58	3.89664	6.90319e-15	6.81516e-15	RNPEP
ENSGALG00000011443	878.733	-2.87604	6.92373e-15	6.83201e-15	EXOC3L4
ENSGALG00000027712	4057.11	4.37923	6.99639e-15	6.90025e-15	SLAMF8
ENSGALG00000054277	17.7061	10.0117	7.24289e-15	7.12551e-15	ENSGALG00000054277
ENSGALG00000015689	251.362	-4.14499	7.33266e-15	7.20662e-15	ECPAS
ENSGALG00000027980	10.1364	21.4829	7.46608e-15	7.33409e-15	NANOS1
ENSGALG00000030845	112.788	6.7343	7.48147e-15	7.34554e-15	ENHO
ENSGALG00000008070	838.889	3.50051	7.54898e-15	7.40444e-15	ZMAT5
ENSGALG00000006760	1505.65	3.51565	7.73908e-15	7.58254e-15	CSTF2
ENSGALG00000027655	7.51976	16.7439	7.74212e-15	7.58254e-15	TRABD2B
ENSGALG00000050047	136.869	3.92466	7.74783e-15	7.58437e-15	VARS2
ENSGALG00000028501	101.314	-2.8379	7.9155e-15	7.73696e-15	DCK
ENSGALG00000053468	18.5578	4.51491	7.94176e-15	7.75877e-15	ANKRD66
ENSGALG00000016409	243.947	-5.13365	7.98033e-15	7.79258e-15	KIDINS220
ENSGALG00000051278	12.2498	7.4949	7.98635e-15	7.7946e-15	TLE2
ENSGALG00000034548	1052.84	-2.9101	8.00119e-15	7.80521e-15	PLEKHA1
ENSGALG00000051443	46.9872	4.92146	8.18299e-15	7.97465e-15	C1orf216
ENSGALG00000024326	327.058	3.0319	8.23401e-15	8.0204e-15	RPUSD4
ENSGALG00000016514	1736.81	4.10669	8.27662e-15	8.05393e-15	ENSGALG00000016514
ENSGALG00000052592	1872.95	3.81775	8.55332e-15	8.31498e-15	TMEM82
ENSGALG00000005194	67.5363	23.4135	8.71835e-15	8.46705e-15	CD72
ENSGALG00000030147	121.384	-4.49571	8.76999e-15	8.513e-15	AFF4
ENSGALG00000025773	451.007	4.56104	8.85411e-15	8.59041e-15	AI413582
ENSGALG00000014537	163.765	-3.68894	8.88572e-15	8.61684e-15	BMF
ENSGALG00000005609	210.626	-3.76249	8.97084e-15	8.69082e-15	OGFR
ENSGALG00000007435	309.097	-2.83019	8.98439e-15	8.69966e-15	RAB18
ENSGALG00000014387	1707.75	4.6833	9.02223e-15	8.72772e-15	MRPL10
ENSGALG00000014589	3880.89	2.92696	9.07196e-15	8.77152e-15	ENSGALG00000014589
ENSGALG00000030533	2814.91	4.31039	9.08918e-15	8.78385e-15	PGLS
ENSGALG00000053552	166.709	5.88311	9.15733e-15	8.84537e-15	IER5L
ENSGALG00000041634	1321.54	4.77793	9.16753e-15	8.85088e-15	ACTG2
ENSGALG00000034510	1465.28	3.46241	9.3647e-15	9.03237e-15	VPS16
ENSGALG00000029238	188.047	-2.98428	9.38633e-15	9.04881e-15	TOR1AIP1
ENSGALG00000023933	36.5616	8.8636	9.52469e-15	9.16872e-15	G0S2
ENSGALG00000034050	738.202	-3.3236	9.80688e-15	9.43113e-15	MTDH
ENSGALG00000045738	2439.18	5.19811	9.93053e-15	9.54073e-15	ENSGALG00000045738
ENSGALG00000031243	930.034	4.77586	1.01497e-14	9.72286e-15	ABCB8
ENSGALG00000034829	264.095	-3.63838	1.02235e-14	9.78396e-15	PDXDC1
ENSGALG00000026471	95.4041	5.77044	1.0262e-14	9.81606e-15	CRIP2
ENSGALG00000030002	1421.99	3.49153	1.07138e-14	1.02333e-14	KRT18
ENSGALG00000037714	439.412	3.9777	1.09085e-14	1.04142e-14	BBIP1
ENSGALG00000043290	152.801	4.55264	1.09349e-14	1.04344e-14	GNMT
ENSGALG00000004663	155.023	-6.32128	1.09857e-14	1.04778e-14	ARFGEF2
ENSGALG00000045212	42.4105	5.5855	1.1344e-14	1.0809e-14	PLCD3
ENSGALG00000034311	72.5962	-6.36592	1.13704e-14	1.08289e-14	BTBD7
ENSGALG00000008950	49.2455	-7.13341	1.13909e-14	1.08432e-14	EHD4
ENSGALG00000038994	248.846	4.51141	1.14817e-14	1.09244e-14	KPTN
ENSGALG00000051266	3936.3	3.1019	1.15105e-14	1.09465e-14	ENSGALG00000051266
ENSGALG00000040869	89.9957	6.32726	1.16113e-14	1.1037e-14	ENSGALG00000040869
ENSGALG00000032595	5191.4	4.64017	1.1812e-14	1.12223e-14	NDUFB2
ENSGALG00000033530	5569.75	5.6541	1.19796e-14	1.13761e-14	GRN
ENSGALG00000029330	2653.84	4.86133	1.2346e-14	1.17071e-14	ENSGALG00000029330
ENSGALG00000039212	4267.2	4.78216	1.23637e-14	1.17183e-14	NDUFA13
ENSGALG00000031996	25.4389	5.24987	1.25092e-14	1.18505e-14	ENSGALG00000031996
ENSGALG00000008206	199.327	3.81026	1.25794e-14	1.19055e-14	TESC
ENSGALG00000016419	66.3248	-6.10057	1.28058e-14	1.20965e-14	ASAP2
ENSGALG00000039920	76.1016	-4.99008	1.29317e-14	1.22095e-14	SNRK
ENSGALG00000027823	220.031	3.25171	1.31566e-14	1.241e-14	TFAP4
ENSGALG00000034917	1031.91	4.17257	1.31806e-14	1.24267e-14	GCDH
ENSGALG00000003467	1552.56	4.30176	1.31887e-14	1.24284e-14	BYSL
ENSGALG00000029419	1836.55	4.05904	1.32794e-14	1.25079e-14	MRPL16
ENSGALG00000005807	472.685	-5.06795	1.32884e-14	1.25104e-14	IPO7
ENSGALG00000046987	27.7875	3.48908	1.36746e-14	1.28555e-14	ENSGALG00000046987
ENSGALG00000033123	657.015	4.27771	1.38149e-14	1.2975e-14	ENSGALG00000033123
ENSGALG00000012932	36.187	-6.08557	1.38321e-14	1.2985e-14	FGD4
ENSGALG00000009835	243.321	-5.89353	1.40519e-14	1.3185e-14	XPOT
ENSGALG00000039190	371.045	4.78645	1.42324e-14	1.3348e-14	CDK2AP2
ENSGALG00000008920	587.605	2.92564	1.42618e-14	1.33693e-14	NDOR1
ENSGALG00000050937	303.663	4.43884	1.42928e-14	1.33919e-14	ENSGALG00000050937
ENSGALG00000007800	42.3117	-3.24986	1.467e-14	1.37323e-14	ZDHHC15
ENSGALG00000048276	6.0517	6.64646	1.47159e-14	1.37687e-14	ENSGALG00000048276
ENSGALG00000035506	23761.9	3.9045	1.48974e-14	1.39319e-14	FAU
ENSGALG00000004893	418.936	4.78065	1.5524e-14	1.45041e-14	TMEM119
ENSGALG00000033507	103.221	-6.33276	1.55641e-14	1.45346e-14	PLCG2
ENSGALG00000014807	95.4324	-3.15516	1.58688e-14	1.48051e-14	MTX3
ENSGALG00000047058	76.6529	-6.84809	1.6048e-14	1.49581e-14	ENSGALG00000047058
ENSGALG00000052038	266.351	4.60318	1.61551e-14	1.50438e-14	MBLAC1
ENSGALG00000030194	320.948	2.92842	1.62677e-14	1.51343e-14	SCLY
ENSGALG00000014681	45.2301	-5.66087	1.6557e-14	1.53889e-14	PCSK1
ENSGALG00000005337	333.049	-2.92776	1.65982e-14	1.54199e-14	SNX2
ENSGALG00000053627	73.4547	-5.54116	1.73807e-14	1.61316e-14	ENSGALG00000053627
ENSGALG00000021451	10514.2	5.21507	1.75244e-14	1.62496e-14	CBR3
ENSGALG00000047771	52.1179	6.30619	1.75541e-14	1.62696e-14	PGF
ENSGALG00000031789	708.158	3.03348	1.75656e-14	1.62725e-14	GMCL1
ENSGALG00000003575	1177.7	4.10158	1.7653e-14	1.63458e-14	DNTTIP1
ENSGALG00000035115	30.2735	3.92189	1.77642e-14	1.64411e-14	C16orf96
ENSGALG00000019352	262.01	-2.96995	1.77769e-14	1.64451e-14	MYRFL
ENSGALG00000010835	1461.52	3.73541	1.79573e-14	1.66041e-14	DTX4
ENSGALG00000039315	3240.75	3.76747	1.83168e-14	1.69206e-14	MARS
ENSGALG00000049911	157.645	4.41313	1.84386e-14	1.70252e-14	Anapc11
ENSGALG00000038595	1207.92	3.34709	1.84489e-14	1.70267e-14	POLR2I
ENSGALG00000025788	96.698	4.28206	1.85359e-14	1.7099e-14	CACNB1
ENSGALG00000001048	302.162	4.05694	1.86823e-14	1.72179e-14	OLFML2A
ENSGALG00000007124	200.476	4.76465	1.87393e-14	1.72624e-14	POP5
ENSGALG00000022909	36.7634	-7.37096	1.8817e-14	1.73178e-14	PTPN3
ENSGALG00000009795	187.152	-4.16703	1.89327e-14	1.74161e-14	MON2
ENSGALG00000002127	179.365	4.07554	1.91974e-14	1.76513e-14	LSM10
ENSGALG00000036955	923.547	3.63666	1.93919e-14	1.78218e-14	NEDD8
ENSGALG00000042503	1679.09	4.37145	1.94479e-14	1.78508e-14	HSPBP1
ENSGALG00000033470	80.5099	-4.32687	1.94506e-14	1.78508e-14	ADGRA3
ENSGALG00000023468	37.0084	3.91567	1.95701e-14	1.7952e-14	VPS9D1
ENSGALG00000002510	1071.59	3.03968	1.96466e-14	1.80055e-14	IP6K1
ENSGALG00000000436	569.83	4.2803	1.98401e-14	1.81574e-14	RABIF
ENSGALG00000048263	493.511	4.37229	2.00723e-14	1.83614e-14	MEPCE
ENSGALG00000006652	64.9233	-3.50319	2.03815e-14	1.86269e-14	DIP2C
ENSGALG00000029502	1799.88	3.21402	2.05127e-14	1.87295e-14	CLIC2
ENSGALG00000035554	33.7103	3.89516	2.08316e-14	1.9003e-14	ENSGALG00000035554
ENSGALG00000003878	2149.71	3.75873	2.10332e-14	1.9178e-14	PIN4
ENSGALG00000050026	656.677	3.63348	2.16826e-14	1.9761e-14	ENSGALG00000050026
ENSGALG00000046639	17.6751	8.05387	2.2202e-14	2.0225e-14	CYP2AC2
ENSGALG00000005824	9.6602	-14.4999	2.29062e-14	2.08472e-14	SUSD2
ENSGALG00000041924	3701.96	4.12749	2.29303e-14	2.0859e-14	PFDN5
ENSGALG00000038129	973.766	3.5165	2.29403e-14	2.0859e-14	PTGES3L
ENSGALG00000002244	4.18302	13.7061	2.29652e-14	2.08719e-14	AGRP
ENSGALG00000007701	3532.88	-3.25913	2.31207e-14	2.09938e-14	B3GNT7
ENSGALG00000014860	259.43	-5.0696	2.32627e-14	2.11131e-14	YES1
ENSGALG00000032430	523.682	-3.02906	2.32778e-14	2.1117e-14	IPO5
ENSGALG00000051337	4.89956	8.10046	2.33066e-14	2.11335e-14	CFB
ENSGALG00000038776	42.2586	3.39399	2.39519e-14	2.16986e-14	SYDE2
ENSGALG00000041752	47.6323	7.22118	2.41135e-14	2.18349e-14	CD164L2
ENSGALG00000031105	374.415	-3.65592	2.43019e-14	2.19752e-14	SLC4A4
ENSGALG00000008274	45.6265	-6.31488	2.43456e-14	2.20047e-14	CRBN
ENSGALG00000052628	217.125	4.08667	2.44083e-14	2.20512e-14	ENSGALG00000052628
ENSGALG00000008597	4061.57	4.39492	2.47488e-14	2.23383e-14	MRPL2
ENSGALG00000052202	420.476	4.47349	2.48958e-14	2.24607e-14	EXOSC5
ENSGALG00000033941	354.87	3.82489	2.49305e-14	2.24611e-14	RORC
ENSGALG00000009511	11614.5	-4.4949	2.5243e-14	2.27305e-14	MGAM2
ENSGALG00000029494	97.9129	5.08622	2.52642e-14	2.27305e-14	BGLAP
ENSGALG00000050416	90.0907	3.86594	2.56042e-14	2.30259e-14	SYDE1
ENSGALG00000006547	370.657	6.58926	2.56524e-14	2.30587e-14	PROCR
ENSGALG00000016425	837.416	3.17053	2.65917e-14	2.38486e-14	IAH1
ENSGALG00000033447	3029.23	5.7322	2.67601e-14	2.39887e-14	H2AFV
ENSGALG00000001730	350.003	-3.4874	2.68072e-14	2.402e-14	DGKD
ENSGALG00000054713	430.345	3.24082	2.71192e-14	2.42885e-14	GRIPAP1
ENSGALG00000020582	667.042	3.41267	2.76127e-14	2.4708e-14	SLC39A3
ENSGALG00000021692	2098.21	3.90779	2.77474e-14	2.48173e-14	NDUFA11
ENSGALG00000048236	349.638	4.61495	2.77905e-14	2.48445e-14	ENSGALG00000048236
ENSGALG00000006076	30.8925	-5.78853	2.79312e-14	2.49409e-14	RASGEF1C
ENSGALG00000006144	534.789	3.43619	2.79364e-14	2.49409e-14	CDK10
ENSGALG00000052844	175.117	3.62849	2.79519e-14	2.49435e-14	RFX1
ENSGALG00000009703	3897.85	3.07228	2.81245e-14	2.50748e-14	NDUFS7
ENSGALG00000054286	32.326	7.70854	2.86511e-14	2.55096e-14	APLN
ENSGALG00000002771	24548.4	4.16979	2.87294e-14	2.55562e-14	CRIP1
ENSGALG00000008847	259.947	-3.85645	2.87456e-14	2.55591e-14	VPS54
ENSGALG00000040787	641.616	3.13112	2.89887e-14	2.57636e-14	FAM193B
ENSGALG00000046371	778.27	3.74173	2.91488e-14	2.58825e-14	ENSGALG00000046371
ENSGALG00000049626	354.417	4.23776	2.9277e-14	2.59729e-14	KIFC1
ENSGALG00000046885	662.086	4.76684	2.94131e-14	2.60819e-14	SCO2
ENSGALG00000049665	19.9245	8.19872	2.94926e-14	2.61406e-14	CLEC2D
ENSGALG00000007663	218.06	-3.48775	2.98672e-14	2.64488e-14	KDM3B
ENSGALG00000014832	127.282	-4.88507	2.99407e-14	2.6502e-14	PRKAA1
ENSGALG00000015665	213.312	-2.92265	3.03877e-14	2.68735e-14	SH3BP2
ENSGALG00000052271	29.0655	4.57682	3.07353e-14	2.71564e-14	SLC23A3
ENSGALG00000024470	24.4229	8.03599	3.09234e-14	2.7303e-14	CCLI5
ENSGALG00000046444	90.5798	3.62944	3.09288e-14	2.7303e-14	ENSGALG00000046444
ENSGALG00000014992	129.713	-2.99916	3.09875e-14	2.73339e-14	TMEM128
ENSGALG00000010801	14.9125	10.4761	3.09917e-14	2.73339e-14	TMEM61
ENSGALG00000042552	133.415	-6.43081	3.14447e-14	2.77211e-14	TJP1
ENSGALG00000004274	27.3656	3.7073	3.21699e-14	2.8335e-14	TWIST2
ENSGALG00000030064	176.119	3.60143	3.28237e-14	2.8885e-14	ENSGALG00000030064
ENSGALG00000002277	154.333	-3.40291	3.30302e-14	2.90481e-14	KLHL24
ENSGALG00000027482	343.062	4.6265	3.30385e-14	2.90481e-14	SNTB2
ENSGALG00000008902	229.015	-3.51597	3.3078e-14	2.90698e-14	GIPC2
ENSGALG00000038939	254.384	5.13211	3.34049e-14	2.9331e-14	TARBP2
ENSGALG00000008077	80.6174	4.45841	3.37085e-14	2.9558e-14	PAQR5
[truncated: 2,433 more rows]

## Sheet: LSL week24-30
Title of manuscript	Jejunal transcriptomic profiling of two layer strains throughout the entire production period
[truncated: 99 more rows]

[truncated: 1 more sheets: LSL week30-60]
