# Supplementary material for: Jejunal transcriptomic profiling of two layer strains throughout the entire production period
Source: Sci Rep. 2021 Oct 11;11:20086. doi: 10.1038/s41598-021-99566-5 (PMC8505660; doi:10.1038/s41598-021-99566-5)
Supplement: Supplementary file 6 — Supplementary Information 6. [file 41598_2021_99566_MOESM6_ESM.xlsx]

## Sheet: LB_Profile#9
Supplementary Table S5
Title of manuscript	Jejunal transcriptomic profiling of two layer strains throughout the entire production period
AUTHORs	Adewunmi O. Omotoso, Henry Reyer, Michael Oster, Siriluck Ponsuksili, Nares Trakooljul, Eduard Muráni, Vera Sommerfeld, Markus Rodehutscord, and Klaus Wimmers
CAPTION	Canonical pathways derived from expression profiles of jejunal mucosa of Lohmann Brown
Lohmann Brown: Profile #9
Ingenuity Canonical Pathways	-log(B-H p-value)	Ratio	z-score	Molecules
Sirtuin Signaling Pathway	15.9	0.213	0.42	ATG101,ATG9A,ATG9B,ATP5F1B,ATP5F1D,ATP5MC1,ATP5PF,CDH1,CRTC2,E2F1,GADD45A,GADD45B,GOT2,GTF3C2,H1-6,H3-3A/H3-3B,HSF1,IDH2,MAPK7,MT-ND6,NDUFA1,NDUFA11,NDUFA13,NDUFA2,NDUFA8,NDUFB2,NDUFB4,NDUFB6,NDUFB7,NDUFB8,NDUFB9,NDUFS2,NDUFS5,NDUFS7,NDUFS8,NDUFV1,NDUFV3,NFKB2,NQO1,PCK2,PGAM1,POLR3D,RELA,SDHC,SIRT2,SIRT5,SIRT6,SIRT7,SLC25A5,SP1,SREBF1,STAT3,SUV39H1,TIMM23B,TIMM50,TOMM40L,Tomm5,TOMM6,TRIM28,TUBA1A…
Mitochondrial Dysfunction	14.2	0.257	NA	APH1A,ATP5F1B,ATP5F1D,ATP5MC1,ATP5MC2,ATP5MC3,ATP5ME,ATP5MF,ATP5MG,ATP5PF,COX15,COX5B,COX6A1,DHODH,FIS1,FURIN,GSR,HSD17B10,HTRA2,MT-ND6,NDUFA1,NDUFA11,NDUFA13,NDUFA2,NDUFA8,NDUFB2,NDUFB4,NDUFB6,NDUFB7,NDUFB8,NDUFB9,NDUFS2,NDUFS5,NDUFS7,NDUFS8,NDUFV1,NDUFV3,OGDH,RHOT2,SDHC,TXN2,UQCR10,UQCRH,UQCRQ
Oxidative Phosphorylation	12.7	0.303	-5.745	ATP5F1B,ATP5F1D,ATP5MC1,ATP5MC2,ATP5MC3,ATP5ME,ATP5MF,ATP5MG,ATP5PF,COX15,COX5B,COX6A1,NDUFA1,NDUFA11,NDUFA13,NDUFA2,NDUFA8,NDUFB2,NDUFB4,NDUFB6,NDUFB7,NDUFB8,NDUFB9,NDUFS2,NDUFS5,NDUFS7,NDUFS8,NDUFV1,NDUFV3,SDHC,UQCR10,UQCRH,UQCRQ
JAK/Stat Signaling	3.44	0.212	-2.668	AKT2,BCL2L1,CDKN1A,CEBPB,FOS,MAP2K2,NFKB2,RAP2B,RELA,SHC1,SOCS1,SOCS7,STAT2,STAT3,STAT5A,STAT6,TYK2
CD27 Signaling in Lymphocytes	3.09	0.245	-3.162	BCL2L1,FOS,IKBKE,MAP2K2,MAP2K3,MAP2K7,MAP3K6,NFKB2,NFKBIA,NFKBIB,NFKBIE,RELA,TRAF2
Sertoli Cell-Sertoli Cell Junction Signaling	3.09	0.146	NA	ACTG1,ACTN4,AKT2,BCAR1,CDH1,CGN,CLDN23,CLDN3,CLDN7,EPN3,ITGA3,JUP,MAP2K2,MAP2K3,MAP2K7,MAP3K6,OCLN,PRKAG1,RAP2B,SPTB,TJP3,TUBA1A,TUBA1B,TUBA1C,TUBB,TUBG1,WAS
Apoptosis Signaling	2.97	0.182	-0.943	ACIN1,BAK1,BCL2L1,CAPN1,CAPN11,ENDOG,HTRA2,IKBKE,LMNA,MAP2K2,MAP2K7,MCL1,NFKB2,NFKBIA,NFKBIB,NFKBIE,RAP2B,RELA
CD40 Signaling	2.94	0.215	-1.941	CD40,FCER2,FOS,IKBKE,MAP2K2,MAP2K3,MAP2K7,NFKB2,NFKBIA,NFKBIB,NFKBIE,RELA,STAT3,TRAF2
Remodeling of Epithelial Adherens Junctions	2.8	0.206	-2.236	ACTG1,ACTN4,ARPC1B,ARPC4,CDH1,DNM2,HGS,MAPRE3,RAB5B,TUBA1A,TUBA1B,TUBA1C,TUBB,TUBG1
IL-6 Signaling	2.79	0.16	-4.025	AKT2,CEBPB,FOS,IKBKE,IL37,MAP2K2,MAP2K3,MAP2K7,MCL1,NFKB2,NFKBIA,NFKBIB,NFKBIE,RAP2B,RELA,SHC1,SOCS1,SRF,STAT3,TRAF2
Activation of IRF by Cytosolic Pattern Recognition Receptors	2.76	0.206	-0.832	ADAR,CD40,DHX58,IKBKE,IRF7,NFKB2,NFKBIA,NFKBIB,NFKBIE,PIN1,PPIB,RELA,STAT2
Small Cell Lung Cancer Signaling	2.76	0.197	-2.646	AKT2,BCL2L1,E2F1,IKBKE,MAX,NFKB2,NFKBIA,NFKBIB,NFKBIE,RELA,RXRA,SUV39H1,TRAF2,TRAF4
Acute Myeloid Leukemia Signaling	2.76	0.18	-2.714	AKT2,IDH2,IDH3B,JUP,MAP2K2,MAP2K3,MAP2K7,NFKB2,PIM1,PML,RAP2B,RARA,RELA,RPS6KB2,STAT3,STAT5A
Tight Junction Signaling	2.76	0.143	NA	ACTG1,AKT2,CGN,CLDN23,CLDN3,CLDN7,CSTF2,FOS,HSF1,LLGL1,MARK2,MYL6,NAPA,NFKB2,OCLN,PARD6A,PRKAG1,PTPA,RELA,TGFB1,TJP3,VAMP3,VASP,YKT6
Molecular Mechanisms of Cancer	2.76	0.11	NA	ADCY6,AKT2,APH1A,ARHGEF11,ARHGEF16,BAK1,BCL2L1,CDH1,CDK10,CDK9,CDKN1A,CDKN2A,E2F1,FANCD2,FOS,FZD9,GNAI2,IHH,ITGA3,MAP2K2,MAP2K3,MAX,NFKB2,NFKBIA,NFKBIB,NFKBIE,PAK4,PRKAG1,RABIF,RALGDS,RAP2B,RAPGEF3,RELA,RHOBTB2,RHOG,RHOT2,RND1,SHC1,SUV39H1,TGFB1,TYK2,WNT1,ZBTB17
Germ Cell-Sertoli Cell Junction Signaling	2.76	0.14	NA	ACTG1,ACTN4,BCAR1,CDH1,EPN3,ITGA3,JUP,MAP2K2,MAP2K3,MAP2K7,MAP3K6,PAK4,PXN,RAP2B,RHOBTB2,RHOG,RHOT2,RND1,TGFB1,TUBA1A,TUBA1B,TUBA1C,TUBB,TUBG1
Phagosome Maturation	2.74	0.146	NA	ATP6V0B,ATP6V0D1,ATP6V0E2,CALR,CTSA,CTSL,CTSS,HLA-DRA,NAPA,RAB5B,RAB7B,RILP,TAP1,TCIRG1,TUBA1A,TUBA1B,TUBA1C,TUBB,TUBG1,VAMP3,VPS37C,YKT6
Type II Diabetes Mellitus Signaling	2.7	0.148	-1.807	ADIPOR1,AKT2,CACNB3,CEBPB,GCK,IKBKE,MAP2K7,NFKB2,NFKBIA,NFKBIB,NFKBIE,PKM,PRKAB2,PRKAG1,RELA,SLC27A2,SLC27A5,SMPD1,SOCS1,SOCS7,TRAF2
Colanic Acid Building Blocks Biosynthesis	2.69	0.429	-2.449	GALE,GALK1,GALT,GMPPA,GMPPB,TSTA3
Huntington's Disease Signaling	2.55	0.122	-1.508	AKT2,ARFIP2,ATP5F1B,ATP5F1D,ATP5MC1,ATP5PF,BCL2L1,CAPN1,CAPN11,CREB3,CREB3L3,DCTN1,DNAJB1,DNM2,GNG5,GNG7,HAP1,MAP2K7,NAPA,PACSIN1,POLR2A,POLR2E,POLR2I,POLR2L,SHC1,SP1,UBE2S,VAMP3,YKT6
Ephrin Receptor Signaling	2.55	0.133	-3.9	AKT2,ARPC1B,ARPC4,BCAR1,CREB3,CREB3L3,DOK1,EFNA3,EFNA5,EFNB1,EPHA2,FGF1,GNAI2,GNG5,GNG7,GRIN3B,ITGA3,MAP2K2,PAK4,PXN,RAP2B,SHC1,STAT3,WAS
Integrin Signaling	2.55	0.127	-4.264	ACTG1,ACTN4,AKT2,ARPC1B,ARPC4,BCAR1,CAPN1,CAPN11,GIT1,GRB7,ITGA10,ITGA3,MAP2K2,PAK4,PXN,RAP2B,RHOBTB2,RHOG,RHOT2,RND1,SHC1,TLN1,TNK2,TSPAN1,TSPAN6,VASP,WAS
IL-17A Signaling in Fibroblasts	2.53	0.257	NA	CEBPB,CEBPD,FOS,IKBKE,NFKB2,NFKBIA,NFKBIB,NFKBIE,RELA
Induction of Apoptosis by HIV1	2.44	0.197	-1.155	BAK1,BCL2L1,HTRA2,IKBKE,MAP2K7,NFKB2,NFKBIA,NFKBIB,NFKBIE,RELA,SLC25A5,TRAF2
Pancreatic Adenocarcinoma Signaling	2.44	0.156	-3.742	AKT2,BCL2L1,CDKN1A,CDKN2A,E2F1,ERBB2,HBEGF,MAP2K2,MMP9,NFKB2,RALGDS,RELA,STAT3,SUV39H1,TGFA,TGFB1,TYK2
Aryl Hydrocarbon Receptor Signaling	2.42	0.14	-0.258	ALDH16A1,ALDH4A1,ARNT,CDKN1A,CDKN2A,E2F1,FOS,GSTM4,MGST3,NEDD8,NFKB2,NQO1,RARA,RARG,RELA,RXRA,SLC35A2,SMARCA4,SP1,TGFB1
Death Receptor Signaling	2.42	0.165	-2.324	ACIN1,ACTG1,HTRA2,IKBKE,LMNA,MAP2K7,NFKB2,NFKBIA,NFKBIB,NFKBIE,PARP3,RELA,TNFRSF10A,TNFRSF10B,TRAF2
IL-1 Signaling	2.42	0.165	-3.317	ADCY6,ECSIT,FOS,GNAI2,GNG5,GNG7,IKBKE,MAP2K3,MAP2K7,NFKB2,NFKBIA,NFKBIB,NFKBIE,PRKAG1,RELA
Tec Kinase Signaling	2.42	0.134	-4.123	ACTG1,FCER1G,FOS,GNAI2,GNG5,GNG7,ITGA3,NFKB2,PAK4,RELA,RHOBTB2,RHOG,RHOT2,RND1,STAT2,STAT3,STAT5A,STAT6,TNFRSF10A,TNFRSF10B,TYK2,WAS
Signaling by Rho Family GTPases	2.42	0.119	-4.899	ACTG1,ARFIP2,ARHGEF11,ARHGEF16,ARPC1B,ARPC4,CDC42EP4,CDH1,CDH15,CDH3,FOS,GNAI2,GNG5,GNG7,ITGA3,MAP2K2,MAP2K7,MYL6,NFKB2,PAK4,PARD6A,PIP5K1A,RELA,RHOBTB2,RHOG,RHOT2,RND1,SLC9A1,WAS
Hypusine Biosynthesis	2.42	1	NA	DHPS,DOHH,EIF5A
TNFR2 Signaling	2.41	0.267	-2.828	FOS,IKBKE,NFKB2,NFKBIA,NFKBIB,NFKBIE,RELA,TRAF2
PPAR Signaling	2.32	0.154	2.5	FOS,IKBKE,IL37,MAP2K2,NCOA1,NFKB2,NFKBIA,NFKBIB,NFKBIE,RAP2B,RELA,RXRA,SHC1,SRA1,STAT5A,TRAF2
April Mediated Signaling	2.32	0.231	-1	FOS,IKBKE,MAP2K7,NFKB2,NFKBIA,NFKBIB,NFKBIE,RELA,TRAF2
4-1BB Signaling in T Lymphocytes	2.25	0.25	-2.236	IKBKE,MAP2K2,NFKB2,NFKBIA,NFKBIB,NFKBIE,RELA,TRAF2
B Cell Activating Factor Signaling	2.17	0.22	-2.236	FOS,IKBKE,MAP2K7,NFKB2,NFKBIA,NFKBIB,NFKBIE,RELA,TRAF2
MIF-mediated Glucocorticoid Regulation	2.13	0.235	-2.828	NFKB2,NFKBIA,NFKBIB,NFKBIE,PLA2G10,PLA2G1B,PLA2G2A,RELA
MIF Regulation of Innate Immunity	2.13	0.214	-3	FOS,NFKB2,NFKBIA,NFKBIB,NFKBIE,PLA2G10,PLA2G1B,PLA2G2A,RELA
CD28 Signaling in T Helper Cells	2.13	0.142	-3.162	AKT2,ARPC1B,ARPC4,FCER1G,FOS,HLA-DMA,HLA-DMB,HLA-DRA,IKBKE,MAP2K2,NFKB2,NFKBIA,NFKBIB,NFKBIE,PPP3CC,RELA,WAS
Regulation Of The Epithelial Mesenchymal Transition By Growth Factors Pathway	2.13	0.122	-3.71	AKT2,CDH1,CLDN3,ERBB2,FGF1,FGF22,FGFR4,FOS,HSF1,IKBKE,MAP2K2,MAP2K3,MAP2K7,MMP9,NFKB2,OCLN,PARD6A,RAP2B,RELA,SHC1,STAT3,TGFB1,TYK2
IL-10 Signaling	2.13	0.174	NA	FOS,IKBKE,IL37,MAP2K3,NFKB2,NFKBIA,NFKBIB,NFKBIE,RELA,SP1,STAT3,TYK2
Type I Diabetes Mellitus Signaling	2.09	0.144	-2.309	FCER1G,HLA-DMA,HLA-DMB,HLA-DRA,IKBKE,MAP2K3,MAP2K7,NFKB2,NFKBIA,NFKBIB,NFKBIE,PTPRN,RELA,SOCS1,SOCS7,TRAF2
Acute Phase Response Signaling	2.07	0.123	-2.683	AKT2,APOA1,CEBPB,ECSIT,FOS,IKBKE,IL37,MAP2K2,MAP2K3,MAP2K7,NFKB2,NFKBIA,NFKBIB,NFKBIE,RAP2B,RELA,SERPING1,SHC1,SOCS1,SOCS7,STAT3,TRAF2
Role of RIG1-like Receptors in Antiviral Innate Immunity	2.02	0.205	-1.633	DHX58,IKBKE,IRF7,NFKB2,NFKBIA,NFKBIB,NFKBIE,RELA,TRAF2
iNOS Signaling	1.97	0.2	-2.828	FOS,HMGA1,IKBKE,NFKB2,NFKBIA,NFKBIB,NFKBIE,RELA,TYK2
Iron homeostasis signaling pathway	1.97	0.131	NA	ARNT,ATP6V0B,ATP6V0D1,ATP6V0E2,CIAO1,CREB3L3,GDF15,HFE,NUBP2,SLC11A1,SLC11A2,SLC25A37,SLC39A14,SLC46A1,STAT3,STAT5A,TCIRG1,TYK2
Angiopoietin Signaling	1.92	0.16	-1.155	AKT2,DOK2,GRB7,IKBKE,NFKB2,NFKBIA,NFKBIB,NFKBIE,PAK4,RAP2B,RELA,STAT5A
Role of PKR in Interferon Induction and Antiviral Response	1.92	0.137	-2	E2F1,FOS,IKBKE,MAP2K3,MAP2K7,NFKB2,NFKBIA,NFKBIB,NFKBIE,RELA,SP1,STAT2,STAT3,TARBP2,TIRAP,TYK2
IL-15 Signaling	1.92	0.16	-3.464	AKT2,BCL2L1,MAP2K2,NFKB2,RAP2B,RELA,RPS6KB2,SHC1,STAT3,STAT5A,STAT6,TYK2
IL-4 Signaling	1.92	0.153	NA	AKT2,FCER2,HLA-DMA,HLA-DMB,HLA-DRA,HMGA1,INPP5J,RAP2B,RPS6KB2,SHC1,SOCS1,STAT6,TYK2
Neuregulin Signaling	1.91	0.146	-2.496	AKT2,ERBB2,ERBB3,GRB7,HBEGF,ITGA3,MAP2K2,MATK,RAP2B,RNF41,RPS6KB2,SHC1,STAT5A,TGFA
Gα12/13 Signaling	1.89	0.131	-2.138	AKT2,CDH1,CDH15,CDH3,IKBKE,LPAR2,MAP2K2,MAP2K7,MAPK7,MYL6,NFKB2,NFKBIA,NFKBIB,NFKBIE,PXN,RAP2B,RELA
Senescence Pathway	1.89	0.105	-3.402	AKT2,ANAPC13,CAPN1,CAPN11,CBX8,CDKN1A,CDKN2A,CEBPB,E2F1,ELF3,GADD45A,GADD45B,IKBKE,MAP2K2,MAP2K3,MAP2K7,MAPK7,NFKB2,PCGF2,PDK2,PHF19,PML,PPP1CA,PPP3CC,PTPA,RAP2B,STING1,TGFB1,ZFP36L1
Erythropoietin Signaling	1.89	0.158	NA	AKT2,FOS,MAP2K2,NFKB2,NFKBIA,NFKBIB,NFKBIE,RAP2B,RELA,SHC1,SOCS1,STAT5A
NRF2-mediated Oxidative Stress Response	1.87	0.116	-3.207	ACTG1,CCT7,CDC34,DNAJB1,DNAJB2,DNAJC5G,FOS,GSR,GSTM4,JUND,MAFF,MAP2K2,MAP2K3,MAP2K7,MAPK7,MGST3,NQO1,PPIB,RAP2B,RBX1,SLC35A2,STIP1
Stearate Biosynthesis I (Animals)	1.86	0.188	-2.828	ACOT11,ACOT7,ACOT8,CYP4A22,ELOVL1,PORCN,SLC27A2,SLC27A5,THEM4
Antigen Presentation Pathway	1.86	0.205	NA	CALR,HLA-DMA,HLA-DMB,HLA-DRA,PSMB6,TAP1,TAP2,TAPBP
RANK Signaling in Osteoclasts	1.85	0.148	-3.162	AKT2,FOS,IKBKE,MAP2K2,MAP2K7,MAP3K6,NFKB2,NFKBIA,NFKBIB,NFKBIE,PPP3CC,RELA,TRAF2
IL-12 Signaling and Production in Macrophages	1.85	0.129	NA	AKT2,APOA1,APOA4,CD40,CEBPB,FOS,IKBKE,MAP2K2,MST1,MST1R,NCOA1,NFKB2,NFKBIB,RELA,RXRA,STAT6,TGFB1
RhoGDI Signaling	1.82	0.117	3.5	ACTG1,ARHGAP35,ARHGDIG,ARHGEF11,ARHGEF16,ARPC1B,ARPC4,CDH1,CDH15,CDH3,GNAI2,GNG5,GNG7,ITGA3,MYL6,PAK4,PIP5K1A,RHOBTB2,RHOG,RHOT2,RND1
Galactose Degradation I (Leloir Pathway)	1.82	0.6	NA	GALE,GALK1,GALT
HIF1α Signaling	1.81	0.112	-3.962	AKT2,ARNT,CAMK1,CDKN1A,GCK,HK2,MAP2K2,MAP2K3,MAP2K7,MMP15,MMP9,NAA10,NCOA1,PKM,PPP3CC,RAP2B,RBX1,RPS6KB2,SLC2A5,STAT3,STUB1,TGFA,TGFB1
Role of JAK1, JAK2 and TYK2 in Interferon Signaling	1.78	0.25	NA	NFKB2,RELA,SOCS1,STAT2,STAT3,TYK2
TNFR1 Signaling	1.77	0.18	-3	FOS,IKBKE,NFKB2,NFKBIA,NFKBIB,NFKBIE,PAK4,RELA,TRAF2
Glucocorticoid Receptor Signaling	1.76	0.0982	NA	AKT2,BCL2L1,BGLAP,CDKN1A,CEBPB,FOS,IKBKE,MAP2K2,MAP2K7,NCOA1,NFKBIA,NFKBIB,NFKBIE,PCK2,POLR2A,POLR2E,POLR2I,POLR2L,PPP3CC,PRKAB2,PRKAG1,RAP2B,RELA,SHC1,SMARCA4,SMARCC2,SRA1,STAT3,STAT5A,TAF6,TAF6L,TGFB1,TRAF2
Prostate Cancer Signaling	1.76	0.143	NA	AKT2,CDKN1A,CREB3,CREB3L3,E2F1,MAP2K2,NFKB2,NFKBIA,NFKBIB,NFKBIE,RAP2B,RELA,SUV39H1
Sumoylation Pathway	1.74	0.136	1	ARHGDIG,CDH1,FOS,ISG20,NFKB2,NFKBIA,PML,RHOBTB2,RHOG,RHOT2,RND1,SLC19A1,SP1,STUB1
NGF Signaling	1.74	0.132	-3.742	AKT2,CREB3,CREB3L3,IKBKE,MAP2K2,MAP3K6,MAPK7,NFKB2,RAP2B,RELA,RHOG,RPS6KB2,SHC1,SMPD1,TRAF4
GNRH Signaling	1.73	0.116	-3.441	ADCY6,CACNB3,CREB3,CREB3L3,FOS,GNAI2,GNG5,GNG7,HBEGF,MAP2K2,MAP2K3,MAP2K7,MAP3K6,MAPK7,NFKB2,PAK4,PRKAG1,PXN,RAP2B,RELA
Role of JAK2 in Hormone-like Cytokine Signaling	1.67	0.206	NA	SH2B3,SHC1,SOCS1,SOCS7,STAT3,STAT5A,TYK2
Hereditary Breast Cancer Signaling	1.66	0.121	NA	AKT2,CDKN1A,E2F1,FAAP100,FANCD2,GADD45A,GADD45B,H2AX,POLR2A,POLR2E,POLR2I,POLR2L,RAP2B,SLC19A1,SMARCA4,SMARCC2,TUBG1
Glycolysis I	1.65	0.231	-2.449	ALDOC,GAPDH,PFKL,PGAM1,PKM,TPI1
TWEAK Signaling	1.61	0.2	-0.378	IKBKE,NFKB2,NFKBIA,NFKBIB,NFKBIE,RELA,TRAF2
IL-17A Signaling in Airway Cells	1.61	0.156	-1.265	AKT2,IKBKE,MAP2K2,NFKB2,NFKBIA,NFKBIB,NFKBIE,RELA,STAT3,TYK2
Regulation of the Epithelial-Mesenchymal Transition Pathway	1.58	0.109	NA	AKT2,APH1A,CDH1,CLDN3,FGF1,FGF22,FGFR4,FZD9,MAP2K2,MAP2K3,MAP2K7,MMP9,NFKB2,PARD6A,PYGO2,RAP2B,RELA,STAT3,TGFB1,TYK2,WNT1
Interferon Signaling	1.56	0.194	-1.134	BAK1,IFI35,RELA,SOCS1,STAT2,TAP1,TYK2
Necroptosis Signaling Pathway	1.53	0.115	-4.243	CAPN1,CAPN11,FKBP1A,PLA2G10,PLA2G1B,PLA2G2A,PPP3CC,SHARPIN,SLC25A5,STAT2,TIMM23B,TIMM50,TNFRSF10A,TNFRSF10B,TOMM40L,Tomm5,TOMM6,TRAF2
Synaptogenesis Signaling Pathway	1.52	0.0962	-5.385	ADCY6,AKT2,AP1B1,AP2S1,ARPC1B,ARPC4,CACNB3,CDH1,CDH15,CDH3,CREB3,CREB3L3,EFNA3,EFNA5,EFNB1,EPHA2,GRIN3B,NAPA,NLGN2,PRKAG1,RAB3A,RAB5B,RAP2B,RPS6KB2,SHC1,SYT7,TLN1,VAMP3,WAS,YKT6
iCOS-iCOSL Signaling in T Helper Cells	1.5	0.126	-3.162	AKT2,CD40,FCER1G,HLA-DMA,HLA-DMB,HLA-DRA,IKBKE,NFKB2,NFKBIA,NFKBIB,NFKBIE,PPP3CC,RELA,SHC1
Opioid Signaling Pathway	1.5	0.101	-3.8	ADCY6,AKT2,AP1B1,AP2S1,CACNB3,CAMK1,CREB3,CREB3L3,FOS,GNAI2,GNG5,GNG7,GRIN3B,GRK2,MAP2K2,MAP2K3,MAP2K7,MAPK7,NFKB2,NFKBIA,PPP3CC,PRKAG1,RAP2B,RPS6KB2,SRF
UDP-N-acetyl-D-galactosamine Biosynthesis II	1.48	0.308	-2	GALE,GCK,HK2,UAP1
Regulation of IL-2 Expression in Activated and Anergic T Lymphocytes	1.48	0.135	NA	FOS,IKBKE,MAP2K2,MAP2K7,NFKB2,NFKBIA,NFKBIB,NFKBIE,PPP3CC,RAP2B,RELA,TGFB1
Acyl-CoA Hydrolysis	1.48	0.308	NA	ACOT11,ACOT7,ACOT8,THEM4
Axonal Guidance Signaling	1.43	0.0868	NA	ADAM15,ADAM8,AKT2,ARHGEF11,ARPC1B,ARPC4,BCAR1,CHMP1A,EFNA3,EFNA5,EFNB1,EPHA2,ERBB2,FZD9,GIT1,GNAI2,GNG5,GNG7,ITGA3,MAP2K2,MICAL1,MMP15,MMP9,MYL6,PAK4,PPP3CC,PRKAG1,PXN,RAP2B,RND1,SEMA3B,SEMA4B,SEMA4G,SHC1,TUBA1A,TUBA1B,TUBA1C,TUBB,TUBG1,VASP,WAS,WNT1
Production of Nitric Oxide and Reactive Oxygen Species in Macrophages	1.42	0.106	-3.3	AKT2,APOA1,APOA4,CYBA,FOS,IKBKE,MAP2K7,MAP3K6,NFKB2,NFKBIA,NFKBIB,NFKBIE,PPP1CA,PTPA,RELA,RHOBTB2,RHOG,RHOT2,RND1,TYK2
IL-8 Signaling	1.42	0.105	-4	AKT2,BCL2L1,CDH1,CXCR1,FOS,GNAI2,GNG5,GNG7,HBEGF,IKBKE,LASP1,MAP2K2,MMP9,NFKBIB,RAP2B,RELA,RHOBTB2,RHOG,RHOT2,RND1,VASP
Colorectal Cancer Metastasis Signaling	1.42	0.0988	-4.146	ADCY6,AKT2,BCL2L1,CDH1,FOS,FZD9,GNG5,GNG7,GRK2,MAP2K2,MMP15,MMP9,NFKB2,PRKAG1,RALGDS,RAP2B,RELA,RHOBTB2,RHOG,RHOT2,RND1,STAT3,TGFB1,TYK2,WNT1
FXR/RXR Activation	1.42	0.119	NA	AKT2,APOA1,APOA4,BAAT,FGFR4,G6PC3,IL37,PCK2,RARA,RXRA,SLC27A5,SLC4A2,SLC51A,SREBF1,VTN
Chronic Myeloid Leukemia Signaling	1.42	0.126	NA	AKT2,BCL2L1,CDKN1A,CDKN2A,E2F1,IKBKE,MAP2K2,NFKB2,RAP2B,RELA,STAT5A,SUV39H1,TGFB1
Endocannabinoid Developing Neuron Pathway	1.41	0.122	-3.051	ADCY6,AKT2,CREB3,CREB3L3,GNAI2,GNG5,GNG7,MAP2K2,MAP2K3,MAP2K7,MAPK7,PRKAG1,RAP2B,STAT3
PPARα/RXRα Activation	1.39	0.105	0	ADCY6,ADIPOR1,APOA1,GOT2,IKBKE,MAP2K2,MAP2K3,MAP2K7,MED24,NFKB2,NFKBIA,NFKBIB,NFKBIE,PRKAB2,PRKAG1,RAP2B,RELA,RXRA,SHC1,TGFB1
fMLP Signaling in Neutrophils	1.39	0.121	-2.138	ARPC1B,ARPC4,GNAI2,GNG5,GNG7,MAP2K2,NFKB2,NFKBIA,NFKBIB,NFKBIE,PPP3CC,RAP2B,RELA,WAS
Epithelial Adherens Junction Signaling	1.39	0.112	NA	ACTG1,ACTN4,AKT2,ARPC1B,ARPC4,CDH1,EPN3,FGF1,JUP,MYL6,RAP2B,TUBA1A,TUBA1B,TUBA1C,TUBB,TUBG1,WAS
Myc Mediated Apoptosis Signaling	1.38	0.16	0.707	BCL2L1,CDKN2A,IKBKE,MAX,MCL1,NFKB2,PRKAG1,TRAF2
LPS-stimulated MAPK Signaling	1.38	0.134	-3.317	FOS,IKBKE,MAP2K2,MAP2K3,NFKB2,NFKBIA,NFKBIB,NFKBIE,RAP2B,RELA,SRF
White Adipose Tissue Browning Pathway	1.37	0.116	-3.357	ADCY6,CACNB3,CEBPB,CREB3,CREB3L3,FCER1G,FGFR4,LIPE,PLIN1,PRKAB2,PRKAG1,RARA,RARG,RXRA,THRA
Phospholipase C Signaling	1.37	0.0973	-4.583	ADCY6,ARHGEF11,ARHGEF16,CREB3,CREB3L3,FCER1G,GNG5,GNG7,ITGA3,MAP2K2,MYL6,NFKB2,PLA2G10,PLA2G1B,PLA2G2A,PPP3CC,RALGDS,RAP2B,RAPGEF3,RELA,RHOBTB2,RHOG,RHOT2,RND1,SHC1
Actin Nucleation by ARP-WASP Complex	1.36	0.139	-2.828	ARPC1B,ARPC4,ITGA3,RAP2B,RHOBTB2,RHOG,RHOT2,RND1,VASP,WAS
CXCR4 Signaling	1.36	0.108	-3.207	ADCY6,AKT2,ARHGEF11,BCAR1,ELMO3,FOS,GNAI2,GNG5,GNG7,MAP2K2,MYL6,PAK4,PXN,RAP2B,RHOBTB2,RHOG,RHOT2,RND1
p38 MAPK Signaling	1.36	0.119	-3.606	CREB3,CREB3L3,H3-3A/H3-3B,IL37,MAP2K3,MAP4K1,MAX,PLA2G10,PLA2G1B,PLA2G2A,RPS6KB2,SRF,TGFB1,TRAF2
Actin Cytoskeleton Signaling	1.36	0.101	-3.9	ACTG1,ACTN4,ARHGAP35,ARPC1B,ARPC4,BCAR1,FGF1,FGF22,GIT1,ITGA3,MAP2K2,MATK,MYL6,NCKAP1L,PAK4,PIP5K1A,PXN,RAP2B,SHC1,SLC9A1,TLN1,WAS
Apelin Cardiac Fibroblast Signaling Pathway	1.35	0.217	-0.447	AKT2,PRKAB2,PRKAG1,SPHK1,TGFB1
Fatty Acid β-oxidation I	1.35	0.188	-2.449	ACADM,ECHS1,ECI1,HSD17B10,SLC27A2,SLC27A5
Cholecystokinin/Gastrin-mediated Signaling	1.35	0.118	-3.464	BCAR1,FOS,IL37,MAP2K2,MAP2K3,MAPK7,PXN,RAP2B,RHOBTB2,RHOG,RHOT2,RND1,SHC1,SRF
Hepatic Fibrosis Signaling Pathway	1.35	0.0897	-3.536	AKT2,CD40,CEBPB,CREB3,CREB3L3,FOS,FZD9,GNAI2,IKBKE,IL37,ITGA3,KLF9,MAP2K2,MAP2K3,MAP2K7,MYL6,NFKB2,NFKBIA,NFKBIB,NFKBIE,PRKAG1,RAP2B,RELA,RHOBTB2,RHOG,RHOT2,RND1,RPS6KB2,SP1,STAT3,TGFB1,TIRAP,WNT1
Role of NFAT in Regulation of the Immune Response	1.35	0.105	-3.742	AKT2,CSNK1G2,FCER1G,FOS,GNAI2,GNG5,GNG7,HLA-DMA,HLA-DMB,HLA-DRA,IKBKE,MAP2K2,NFKB2,NFKBIA,NFKBIB,NFKBIE,PPP3CC,RAP2B,RELA
RAR Activation	1.35	0.103	NA	ADCY6,AKT2,FOS,LRAT,NCOA1,NFKB2,NR2F6,PML,PRKAG1,PSMC5,RARA,RARG,RDH16,RELA,RXRA,SMARCA4,SMARCC2,SRA1,STAT5A,TGFB1
Protein Kinase A Signaling	1.33	0.0877	0.392	ADCY6,ANAPC13,CREB3,CREB3L3,DUSP15,DUSP21,DUSP4,GNAI2,GNG5,GNG7,GYS1,H1-6,H3-3A/H3-3B,IHH,KDELR3,LIPE,MAP2K2,MYL6,NFKB2,NFKBIA,NFKBIB,NFKBIE,PHKG1,PPP1CA,PPP3CC,PRKAG1,PTPN23,PTPN7,PTPN9,PTPRN,PXN,RELA,TGFB1,TIMM50,VASP
Bladder Cancer Signaling	1.33	0.124	-2	CDH1,CDKN1A,CDKN2A,E2F1,ERBB2,FGF1,FGF22,MAP2K2,MMP15,MMP9,RAP2B,SUV39H1
Gαq Signaling	1.33	0.108	-2.309	AKT2,GNG5,GNG7,GRK2,GYS1,IKBKE,MAP2K2,NFKB2,NFKBIA,NFKBIB,NFKBIE,PPP3CC,RELA,RHOBTB2,RHOG,RHOT2,RND1
Estrogen-Dependent Breast Cancer Signaling	1.33	0.135	-3	AKT2,CREB3,CREB3L3,FOS,HSD17B10,NFKB2,RAP2B,RELA,SP1,STAT5A
NADH Repair	1.33	0.667	NA	GAPDH,NAXE
Adrenomedullin signaling pathway	1.32	0.102	-4.243	ADCY6,AKT2,ARNT,CEBPB,FOS,IL37,MAP2K2,MAP2K3,MAP2K7,MAPK7,MATK,MAX,NFKB2,PRKAG1,RAP2B,RELA,RXRA,SHC1,SLC39A7,SMARCC2
Lymphotoxin β Receptor Signaling	1.31	0.151	-1.342	AKT2,BCL2L1,IKBKE,NFKB2,NFKBIA,RELA,TRAF2,TRAF4

## Sheet: LB_Profile#18
Title of manuscript	Jejunal transcriptomic profiling of two layer strains throughout the entire production period
AUTHORs	Adewunmi O. Omotoso, Henry Reyer, Michael Oster, Siriluck Ponsuksili, Nares Trakooljul, Eduard Muráni, Vera Sommerfeld, Markus Rodehutscord, and Klaus Wimmers
CAPTION	Canonical pathways derived from expression profiles of jejunal mucosa of Lohmann Brown
Lohmann Brown: Profile #18
Ingenuity Canonical Pathways	-log(B-H p-value)	Ratio	z-score	Molecules
RANK Signaling in Osteoclasts	4.35	0.159	3.742	AKT1,CALM1 (includes others),CHP1,MAP3K2,MAP3K7,MAPK1,MAPK14,PIK3C2A,PIK3CA,PPP3CA,TAB2,TNFSF11,TRAF6,XIAP
Senescence Pathway	3.92	0.0873	4.082	AKT1,BMPR2,CALM1 (includes others),CGAS,CHP1,DLAT,E2F6,ELF1,ETS2,MAP3K7,MAPK1,MAPK14,MCU,PIK3C2A,PIK3CA,PPP2R3B,PPP2R5E,PPP3CA,RALB,RAP1B,SAA2,SIRT1,TGFBR1,TRAF6
Cardiac Hypertrophy Signaling	3.71	0.0875	4.243	AKT1,ATF2,CALM1 (includes others),CHP1,GNA12,GNAL,GNB1,GNB4,MAP3K2,MAP3K7,MAPK1,MAPK14,PIK3C2A,PIK3CA,PLCH2,PPP3CA,PRKAG2,RALB,RAP1B,RHOQ,TGFBR1
HGF Signaling	3.71	0.126	3.464	AKT1,ATF2,DOCK1,ELF1,ETS2,GAB1,MAP3K2,MAP3K7,MAPK1,PIK3C2A,PIK3CA,PTPN11,RALB,RAP1B
NGF Signaling	3.71	0.123	3.742	AKT1,ATF2,CRK,GAB1,MAP3K2,MAP3K7,MAPK1,PIK3C2A,PIK3CA,PTPN11,RALB,RAP1B,RPS6KA3,TRAF6
Paxillin Signaling	3.71	0.13	2.887	ARF1,ARHGEF7,CRK,DOCK1,ITGAV,ITGB8,MAPK1,MAPK14,PARVA,PIK3C2A,PIK3CA,PTPN12,RALB,RAP1B
Mouse Embryonic Stem Cell Pluripotency	3.56	0.126	1.941	AKT1,BMPR1A,BMPR2,CTNNB1,MAP3K7,MAPK1,MAPK14,PIK3C2A,PIK3CA,PTPN11,RALB,RAP1B,XIAP
IL-1 Signaling	3.45	0.132	2.121	GNA12,GNAL,GNB1,GNB4,IRAK4,MAP3K7,MAPK1,MAPK14,PRKAG2,TAB2,TOLLIP,TRAF6
IL-17 Signaling	3.38	0.138	NA	AKT1,ATF2,IL17RA,MAP3K7,MAPK1,MAPK14,PIK3C2A,PIK3CA,RALB,RAP1B,TRAF6
Molecular Mechanisms of Cancer	3.38	0.0691	NA	AKT1,APAF1,ARHGEF7,BMPR1A,BMPR2,CASP6,CDK17,CDK19,CRK,CTNNB1,E2F6,GAB1,GNA12,GNAL,MAP3K7,MAPK1,MAPK14,PIK3C2A,PIK3CA,PRKAG2,PTPN11,RALB,RAP1B,RHOQ,TAB2,TGFBR1,XIAP
Role of Osteoblasts, Osteoclasts and Chondrocytes in Rheumatoid Arthritis	3.38	0.0864	NA	AKT1,BMPR1A,BMPR2,CALM1 (includes others),CHP1,CSNK1A1,CTNNB1,MAP3K7,MAPK1,MAPK14,PIK3C2A,PIK3CA,PPP3CA,SMURF1,TAB2,TNFSF11,TRADD,TRAF6,XIAP
BMP signaling pathway	3.16	0.129	2.714	ATF2,BMPR1A,BMPR2,MAP3K7,MAPK1,MAPK14,PRKAG2,RALB,RAP1B,SMURF1,XIAP
SAPK/JNK Signaling	3.16	0.118	3.464	ATF2,CRK,GAB1,GNA12,GNB1,MAP3K2,MAP3K7,PIK3C2A,PIK3CA,RALB,RAP1B,TRADD
Integrin Signaling	3.16	0.0845	3.207	AKT1,ARF1,ARHGEF7,CRK,DOCK1,ITGAV,ITGB8,MAPK1,PARVA,PIK3C2A,PIK3CA,PPP1CB,RALB,RAP1B,RHOQ,TSPAN3,TSPAN4,TSPAN5
FLT3 Signaling in Hematopoietic Progenitor Cells	2.77	0.125	3.162	AKT1,ATF2,MAPK1,MAPK14,PIK3C2A,PIK3CA,PTPN11,RALB,RAP1B,RPS6KA3
Regulation Of The Epithelial Mesenchymal Transition By Growth Factors Pathway	2.77	0.0851	3	AKT1,ESRP2,GAB1,LATS1,MAP3K7,MAPK1,MAPK14,PIK3C2A,PIK3CA,PTPN11,RALB,RAP1B,SMURF1,TGFBR1,TNFSF11,YAP1
AMPK Signaling	2.76	0.0794	2.887	AKT1,ATF2,MAP3K7,MAPK1,MAPK14,PHLPP1,PHLPP2,PIK3C2A,PIK3CA,PPARGC1A,PPM1H,PPM1K,PPP2R3B,PPP2R5E,PRKAG2,RAB22A,SIRT1
Role of NFAT in Cardiac Hypertrophy	2.76	0.0794	3.873	AKT1,CALM1 (includes others),CHP1,CSNK1A1,GNB1,GNB4,MAP3K7,MAPK1,MAPK14,PIK3C2A,PIK3CA,PLCH2,PPP3CA,PRKAG2,RALB,RAP1B,TGFBR1
Endocannabinoid Developing Neuron Pathway	2.76	0.104	3.317	AKT1,ATF2,CTNNB1,GNAL,GNB1,MAPK1,MAPK14,PIK3C2A,PIK3CA,PRKAG2,RALB,RAP1B
Chronic Myeloid Leukemia Signaling	2.67	0.107	NA	AKT1,CRK,E2F6,MAPK1,MECOM,PIK3C2A,PIK3CA,PTPN11,RALB,RAP1B,TGFBR1
Insulin Receptor Signaling	2.67	0.0929	2.496	AKT1,CRK,GAB1,MAPK1,PIK3C2A,PIK3CA,PPP1CB,PRKAG2,PTPN11,RALB,RAP1B,RHOQ,SYNJ1
NF-κB Signaling	2.67	0.0838	3.873	AKT1,BMPR1A,BMPR2,IRAK4,MAP3K7,PIK3C2A,PIK3CA,RALB,RAP1B,TAB2,TAB3,TGFBR1,TNFSF11,TRADD,TRAF6
Inhibition of ARE-Mediated mRNA Degradation Pathway	2.66	0.0984	0.577	AKT1,DCP1A,DDX6,MAP3K7,MAPK1,MAPK14,PAPOLA,PPP2R3B,PPP2R5E,PRKAG2,TNFSF11,XRN1
Role of NFAT in Regulation of the Immune Response	2.65	0.0829	3.606	AKT1,ATF2,CALM1 (includes others),CHP1,CSNK1A1,GNA12,GNAL,GNB1,GNB4,MAPK1,PIK3C2A,PIK3CA,PPP3CA,RALB,RAP1B
CNTF Signaling	2.63	0.14	2.828	AKT1,MAPK1,PIK3C2A,PIK3CA,PTPN11,RALB,RAP1B,RPS6KA3
ERK5 Signaling	2.63	0.125	3	AKT1,ATF2,GAB1,GNA12,MAP3K2,PTPN11,RALB,RAP1B,RPS6KA3
B Cell Receptor Signaling	2.62	0.0811	3.357	AKT1,ATF2,CALM1 (includes others),GAB1,MAP3K2,MAP3K7,MAPK1,MAPK14,PIK3C2A,PIK3CA,PPP3CA,PTPN11,RALB,RAP1B,SYNJ1
Cardiac Hypertrophy Signaling (Enhanced)	2.62	0.0575	5.196	AKT1,ATF2,BMPR2,CALM1 (includes others),CHP1,CTNNB1,DLG1,GDPD1,GNA12,GNB1,IL13RA1,IL17RA,IL2RA,MAP3K2,MAP3K7,MAPK1,MAPK14,PDE5A,PDE7A,PIK3C2A,PIK3CA,PLCH2,PPP3CA,PRKAG2,RALB,RAP1B,TGFBR1,TNFSF11
Endothelin-1 Signaling	2.56	0.0798	3.873	CASP6,GAB1,GNA12,GNAL,MAPK1,MAPK14,PIK3C2A,PIK3CA,PLA2G12A,PLA2R1,PLCH2,PLD1,PNPLA3,RALB,RAP1B
Neurotrophin/TRK Signaling	2.54	0.118	3	AKT1,ATF2,GAB1,MAPK1,PIK3C2A,PIK3CA,PTPN11,RALB,RAP1B
Relaxin Signaling	2.53	0.0867	2.646	AKT1,GDPD1,GNA12,GNAL,GNB1,GNB4,MAPK1,PDE5A,PDE7A,PIK3C2A,PIK3CA,PRKAG2,RAP1B
Melanocyte Development and Pigmentation Signaling	2.53	0.106	3.162	ATF2,CRK,MAPK1,PIK3C2A,PIK3CA,PRKAG2,PTPN11,RALB,RAP1B,RPS6KA3
IL-2 Signaling	2.53	0.131	2.828	AKT1,IL2RA,MAPK1,PIK3C2A,PIK3CA,PTPN11,RALB,RAP1B
Germ Cell-Sertoli Cell Junction Signaling	2.53	0.0819	NA	AFDN,AKT1,CTNNB1,MAP3K2,MAP3K7,MAPK1,MAPK14,PIK3C2A,PIK3CA,RALB,RAP1B,RHOQ,SORBS1,TGFBR1
TGF-β Signaling	2.48	0.104	2.333	BMPR1A,BMPR2,MAP3K7,MAPK1,MAPK14,RALB,RAP1B,SMURF1,TGFBR1,TRAF6
Renal Cell Carcinoma Signaling	2.48	0.113	3	AKT1,CRK,GAB1,MAPK1,PIK3C2A,PIK3CA,PTPN11,RALB,RAP1B
Role of MAPK Signaling in the Pathogenesis of Influenza	2.48	0.113	NA	AKT1,ATF2,MAPK1,MAPK14,PLA2G12A,PLA2R1,PNPLA3,RALB,RAP1B
IL-17A Signaling in Airway Cells	2.48	0.125	2.828	AKT1,IL17RA,MAP3K7,MAPK1,MAPK14,PIK3C2A,PIK3CA,TRAF6
UVA-Induced MAPK Signaling	2.48	0.102	2.646	MAPK1,MAPK14,PARP12,PARP14,PIK3C2A,PIK3CA,PLCH2,RALB,RAP1B,RPS6KA3
Xenobiotic Metabolism Signaling	2.48	0.0662	NA	AHR,ALDH18A1,ALDH6A1,CES3,CHST10,CUL3,HS2ST1,MAP3K2,MAP3K7,MAPK1,MAPK14,PIK3C2A,PIK3CA,PPARGC1A,PPP2R3B,PPP2R5E,RALB,RAP1B,UGT8
T Cell Exhaustion Signaling Pathway	2.48	0.08	1.265	AKT1,BMPR2,MAPK1,MGAT5,PDCD1LG2,PIK3C2A,PIK3CA,PPP2R3B,PPP2R5E,PRDM1,PTPN11,RALB,RAP1B,TGFBR1
Fc Epsilon RI Signaling	2.47	0.094	2.714	AKT1,GAB1,MAPK1,MAPK14,PIK3C2A,PIK3CA,PLA2G12A,PTPN11,RALB,RAP1B,SYNJ1
Role of Macrophages, Fibroblasts and Endothelial Cells in Rheumatoid Arthritis	2.47	0.0641	NA	AKT1,ATF2,CALM1 (includes others),CHP1,CSNK1A1,CTNNB1,IL17RA,IRAK4,MAP3K7,MAPK1,MAPK14,PIK3C2A,PIK3CA,PLCH2,PPP3CA,RALB,RAP1B,TNFSF11,TRADD,TRAF6
IL-8 Signaling	2.45	0.075	3.606	AKT1,GNA12,GNB1,GNB4,IRAK4,ITGAV,MAPK1,PIK3C2A,PIK3CA,PLD1,RAB11FIP2,RALB,RAP1B,RHOQ,TRAF6
Ephrin Receptor Signaling	2.42	0.0778	3.606	ADAM10,AKT1,ATF2,CRK,GNA12,GNAL,GNB1,GNB4,MAPK1,PTPN11,RALB,RAP1B,SDCBP,SORBS1
Opioid Signaling Pathway	2.41	0.0688	2.5	AKT1,ATF2,CALM1 (includes others),CLTC,CLTCL1,CTNNB1,GNAL,GNB1,MAPK1,OGFR,PPP3CA,PRKAG2,RALB,RAP1B,RGS12,RPS6KA3,YES1
FGF Signaling	2.4	0.107	3	AKT1,ATF2,CRK,GAB1,MAPK1,MAPK14,PIK3C2A,PIK3CA,PTPN11
Hepatic Fibrosis Signaling Pathway	2.38	0.0598	3.411	AKT1,ATF2,BMPR2,CALM1 (includes others),CTNNB1,IL17RA,IRAK4,MAP3K7,MAPK1,MAPK14,PIK3C2A,PIK3CA,PPARG,PRKAG2,RALB,RAP1B,RHOQ,SDHA,TGFBR1,TRADD,TRAF6,YAP1
HIPPO signaling	2.38	0.106	0	DLG1,ITCH,LATS1,PPP1CB,PPP2R3B,PPP2R5E,STK4,TP53BP2,YAP1
Sertoli Cell-Sertoli Cell Junction Signaling	2.36	0.0757	NA	AFDN,AKT1,ATF2,CTNNB1,DLG1,IGSF5,MAP3K2,MAP3K7,MAPK1,MAPK14,PRKAG2,RALB,RAP1B,SORBS1
Systemic Lupus Erythematosus In B Cell Signaling Pathway	2.36	0.0655	3.3	AKT1,CALM1 (includes others),CHP1,CTNNB1,GAB1,IRAK4,MAP3K7,MAPK1,PIK3C2A,PIK3CA,PPP3CA,PTPN11,RALB,RAP1B,SYNJ1,TNFSF11,TRAF6,YES1
Xenobiotic Metabolism General Signaling Pathway	2.36	0.0839	2.887	AHR,AKT1,CUL3,MAP3K2,MAP3K7,MAPK1,MAPK14,PIK3C2A,PIK3CA,RALB,RAP1B,UGT8
CCR3 Signaling in Eosinophils	2.35	0.0887	2.646	CALM1 (includes others),GNB1,GNB4,MAPK1,MAPK14,PIK3C2A,PIK3CA,PLA2G12A,PPP1CB,RALB,RAP1B
GM-CSF Signaling	2.33	0.114	2.646	AKT1,MAPK1,PIK3C2A,PIK3CA,PPP3CA,PTPN11,RALB,RAP1B
CXCR4 Signaling	2.3	0.0778	3.162	AKT1,CRK,DOCK1,GNA12,GNAL,GNB1,GNB4,MAPK1,PIK3C2A,PIK3CA,RALB,RAP1B,RHOQ
CTLA4 Signaling in Cytotoxic T Lymphocytes	2.29	0.101	NA	AKT1,AP1G1,CLTC,CLTCL1,PIK3C2A,PIK3CA,PPP2R3B,PPP2R5E,PTPN11
P2Y Purigenic Receptor Signaling Pathway	2.29	0.0866	3.162	AKT1,ATF2,GNB1,GNB4,MAPK1,PIK3C2A,PIK3CA,PLCH2,PRKAG2,RALB,RAP1B
Prostate Cancer Signaling	2.23	0.0989	NA	AKT1,ATF2,CTNNB1,MAPK1,PIK3C2A,PIK3CA,RALB,RAP1B,SRD5A1
RAN Signaling	2.15	0.235	2	KPNA1,KPNA4,RANBP2,TNPO1
Antiproliferative Role of Somatostatin Receptor 2	2.11	0.104	2.646	GNB1,GNB4,MAPK1,PIK3C2A,PIK3CA,PTPN11,RALB,RAP1B
Endometrial Cancer Signaling	2.1	0.117	2.646	AKT1,CTNNB1,MAPK1,PIK3C2A,PIK3CA,RALB,RAP1B
fMLP Signaling in Neutrophils	2.08	0.0862	3	CALM1 (includes others),CHP1,GNB1,GNB4,MAPK1,PIK3C2A,PIK3CA,PPP3CA,RALB,RAP1B
IL-3 Signaling	2.06	0.101	2.828	AKT1,CHP1,MAPK1,PIK3C2A,PIK3CA,PPP3CA,RALB,RAP1B
Thyroid Cancer Signaling	2.06	0.101	2.828	AKT1,CTNNB1,MAPK1,PIK3C2A,PIK3CA,RALB,RAP1B,RET
p38 MAPK Signaling	2.05	0.0847	2.828	ATF2,IRAK4,MAP3K7,MAPK14,PLA2G12A,RPS6KA3,TAB2,TGFBR1,TRADD,TRAF6
Role of NANOG in Mammalian Embryonic Stem Cell Pluripotency	2.02	0.084	2.828	AKT1,BMPR1A,BMPR2,CTNNB1,GAB1,MAPK1,PIK3C2A,PIK3CA,RALB,RAP1B
CREB Signaling in Neurons	2	0.0676	3.162	AKT1,ATF2,CALM1 (includes others),GNA12,GNAL,GNB1,GNB4,MAPK1,PIK3C2A,PIK3CA,PLCH2,PRKAG2,RALB,RAP1B
LPS-stimulated MAPK Signaling	1.99	0.0976	2.828	ATF2,MAP3K7,MAPK1,MAPK14,PIK3C2A,PIK3CA,RALB,RAP1B
Thrombin Signaling	1.99	0.0673	3.162	AKT1,GNA12,GNAL,GNB1,GNB4,MAPK1,MAPK14,PIK3C2A,PIK3CA,PLCH2,PPP1CB,RALB,RAP1B,RHOQ
PEDF Signaling	1.99	0.0976	2.828	AKT1,MAPK1,MAPK14,PIK3C2A,PIK3CA,PPARG,RALB,RAP1B
Cardiomyocyte Differentiation via BMP Receptors	1.96	0.2	2	ATF2,BMPR1A,BMPR2,MAP3K7
PPARα/RXRα Activation	1.92	0.0684	-1.732	BMPR2,GPD2,MAP3K7,MAPK1,MAPK14,NR2C2,PLCH2,PPARGC1A,PRKAG2,RALB,RAP1B,TGFBR1,TRAF6
Melanoma Signaling	1.92	0.12	2.449	AKT1,MAPK1,PIK3C2A,PIK3CA,RALB,RAP1B
ErbB4 Signaling	1.92	0.104	2.449	AKT1,MAPK1,PIK3C2A,PIK3CA,RALB,RAP1B,YAP1
1D-myo-inositol Hexakisphosphate Biosynthesis V (from Ins(1,3,4)P3)	1.92	0.667	NA	IPMK,IPPK
IL-4 Signaling	1.92	0.0941	NA	AKT1,IL13RA1,NR3C1,PIK3C2A,PIK3CA,RALB,RAP1B,SYNJ1
IL-6 Signaling	1.92	0.08	3.162	AKT1,MAP3K7,MAPK1,MAPK14,PIK3C2A,PIK3CA,PTPN11,RALB,RAP1B,TRAF6
Synaptogenesis Signaling Pathway	1.92	0.0577	3.771	AFDN,AKT1,ARHGEF7,ATF2,CALM1 (includes others),CRK,CTNNB1,MAPK1,MAPK14,PIK3C2A,PIK3CA,PRKAG2,RAB5A,RALB,RAP1B,STX16,STXBP6,YES1
Clathrin-mediated Endocytosis Signaling	1.91	0.0674	NA	AP1G1,CHP1,CLTC,CLTCL1,ITGB8,PICALM,PIK3C2A,PIK3CA,PPP3CA,RAB5A,STAM,STON2,SYNJ1
Nur77 Signaling in T Lymphocytes	1.91	0.103	2.646	APAF1,CALM1 (includes others),CHP1,MAP3K2,MAPK1,PPP3CA,RPS6KA3
IL-17A Signaling in Fibroblasts	1.91	0.143	NA	IL17RA,MAP3K7,MAPK1,MAPK14,TRAF6
Synaptic Long Term Potentiation	1.88	0.0775	2.53	ATF2,CALM1 (includes others),CHP1,MAPK1,PLCH2,PPP1CB,PPP3CA,PRKAG2,RALB,RAP1B
Ceramide Signaling	1.88	0.0909	0	AKT1,ENPP7,PIK3C2A,PIK3CA,PPP2R3B,PPP2R5E,RALB,RAP1B
CDK5 Signaling	1.88	0.0833	0.707	GNAL,MAPK1,MAPK14,PPP1CB,PPP2R3B,PPP2R5E,PRKAG2,RALB,RAP1B
p70S6K Signaling	1.88	0.0775	2.333	AKT1,MAPK1,PIK3C2A,PIK3CA,PLCH2,PLD1,PPP2R3B,PPP2R5E,RALB,RAP1B
Role of JAK1 and JAK3 in γc Cytokine Signaling	1.88	0.101	NA	IL2RA,MAPK1,PIK3C2A,PIK3CA,PTPN11,RALB,RAP1B
UVB-Induced MAPK Signaling	1.88	0.115	2.449	AKT1,MAPK1,MAPK14,PIK3C2A,PIK3CA,RPS6KA3
Lymphotoxin β Receptor Signaling	1.85	0.113	2.449	AKT1,APAF1,MAPK1,PIK3C2A,PIK3CA,TRAF6
Glioma Signaling	1.85	0.0818	2.646	AKT1,CALM1 (includes others),E2F6,IDH1,MAPK1,PIK3C2A,PIK3CA,RALB,RAP1B
Protein Kinase A Signaling	1.85	0.0526	1.886	AKAP10,ATF2,CALM1 (includes others),CHP1,CTNNB1,DUSP22,GDPD1,GNB1,GNB4,MAPK1,PDE5A,PDE7A,PLCH2,PPP1CB,PPP3CA,PRKAG2,PTPN11,PTPN12,RAP1B,TGFBR1,UBASH3B
Superpathway of Inositol Phosphate Compounds	1.84	0.0653	3.464	IPMK,IPPK,NUDT4,PIK3C2A,PIK3CA,PPM1H,PPM1K,PPP2R5E,PPP3CA,PTPN11,PTPN12,SYNJ1,TNS3
Role of IL-17A in Arthritis	1.82	0.111	NA	ATF2,IL17RA,MAPK1,MAPK14,PIK3C2A,PIK3CA
Acute Phase Response Signaling	1.79	0.067	3.162	AKT1,MAP3K7,MAPK1,MAPK14,NR3C1,PIK3CA,PTPN11,RALB,RAP1B,SAA2,TRADD,TRAF6
Non-Small Cell Lung Cancer Signaling	1.79	0.0959	1.89	AKT1,MAPK1,PIK3C2A,PIK3CA,RALB,RAP1B,STK4
Estrogen-Dependent Breast Cancer Signaling	1.78	0.0946	2.646	AKT1,ATF2,MAPK1,PIK3C2A,PIK3CA,RALB,RAP1B
Leptin Signaling in Obesity	1.78	0.0946	2.236	AKT1,MAPK1,PIK3C2A,PIK3CA,PLCH2,PRKAG2,PTPN11
Glioma Invasiveness Signaling	1.78	0.0946	2.646	ITGAV,MAPK1,PIK3C2A,PIK3CA,RALB,RAP1B,RHOQ
Gαq Signaling	1.78	0.0696	3.162	AKT1,CALM1 (includes others),CHP1,GNB1,GNB4,MAPK1,PIK3C2A,PIK3CA,PLD1,PPP3CA,RHOQ
STAT3 Pathway	1.78	0.0741	2.646	BMPR1A,BMPR2,IL13RA1,IL17RA,IL2RA,MAPK1,MAPK14,RALB,RAP1B,TGFBR1
Estrogen Receptor Signaling	1.78	0.0549	4.243	AKT1,ATF2,GNA12,GNAL,GNB1,MAPK1,MCU,MED13,NR3C1,PIK3C2A,PIK3CA,PLCH2,PPARGC1A,PPP1CB,PRKAG2,RALB,RAP1B,ZDHHC7
Apelin Endothelial Signaling Pathway	1.76	0.0783	3	AKT1,CALM1 (includes others),GNAL,MAPK1,PIK3C2A,PIK3CA,PRKAG2,RALB,RAP1B
IL-15 Signaling	1.76	0.0933	2.646	AKT1,MAPK1,MAPK14,PIK3C2A,PIK3CA,RALB,RAP1B
Angiopoietin Signaling	1.76	0.0933	2.236	AKT1,CRK,PIK3C2A,PIK3CA,PTPN11,RALB,RAP1B
Phospholipase C Signaling	1.74	0.0584	3.051	ARHGEF7,ATF2,CALM1 (includes others),CHP1,GNB1,GNB4,MAPK1,PLA2G12A,PLD1,PPP1CB,PPP3CA,RALB,RAP1B,RHOQ,RPS6KA3
PI3K Signaling in B Lymphocytes	1.74	0.0725	3.162	AKT1,ATF2,CALM1 (includes others),CHP1,MAPK1,PIK3CA,PLCH2,PPP3CA,RALB,RAP1B
GDNF Family Ligand-Receptor Interactions	1.74	0.0921	2.646	GAB1,MAPK1,PIK3C2A,PIK3CA,RALB,RAP1B,RET
Toll-like Receptor Signaling	1.74	0.0921	2.236	IRAK4,MAP3K7,MAPK1,MAPK14,TAB2,TOLLIP,TRAF6
mTOR Signaling	1.71	0.0619	1.732	AKT1,ATG13,MAPK1,PIK3C2A,PIK3CA,PLD1,PPP2R3B,PPP2R5E,PRKAG2,RALB,RAP1B,RHOQ,RPS6KA3
Cardiac β-adrenergic Signaling	1.7	0.0709	0.816	AKAP10,GDPD1,GNB1,GNB4,PDE5A,PDE7A,PPP1CB,PPP2R3B,PPP2R5E,PRKAG2
Huntington's Disease Signaling	1.69	0.0591	1.134	AKT1,APAF1,ATF2,CASP6,CLTC,CLTCL1,GNB1,GNB4,MAPK1,PIK3C2A,PIK3CA,RCOR1,SDHA,STX16
Production of Nitric Oxide and Reactive Oxygen Species in Macrophages	1.69	0.0638	1.897	AKT1,MAP3K2,MAP3K7,MAPK1,MAPK14,PIK3C2A,PIK3CA,PPP1CB,PPP2R3B,PPP2R5E,RAP1B,RHOQ
Role of IL-17F in Allergic Inflammatory Airway Diseases	1.69	0.119	2	ATF2,IL17RA,MAPK1,RPS6KA3,TRAF6
D-myo-inositol (1,4,5,6)-Tetrakisphosphate Biosynthesis	1.69	0.0704	3	IPMK,NUDT4,PPM1H,PPM1K,PPP2R5E,PPP3CA,PTPN11,PTPN12,SYNJ1,TNS3
D-myo-inositol (3,4,5,6)-tetrakisphosphate Biosynthesis	1.69	0.0704	3	IPMK,NUDT4,PPM1H,PPM1K,PPP2R5E,PPP3CA,PTPN11,PTPN12,SYNJ1,TNS3
Apelin Cardiomyocyte Signaling Pathway	1.69	0.0808	2.828	AKT1,MAPK1,MAPK14,PIK3C2A,PIK3CA,PLCH2,SLC9A2,SLC9A3
3-phosphoinositide Biosynthesis	1.68	0.0663	3.162	NUDT4,PIK3C2A,PIK3CA,PPM1H,PPM1K,PPP2R5E,PPP3CA,PTPN11,PTPN12,SYNJ1,TNS3
ILK Signaling	1.68	0.0632	2.714	AKT1,ATF2,CTNNB1,DOCK1,ITGB8,MAPK1,PARVA,PIK3C2A,PIK3CA,PPP2R3B,PPP2R5E,RHOQ
G Beta Gamma Signaling	1.66	0.0738	2.828	AKT1,GNA12,GNAL,GNB1,GNB4,MAPK1,PRKAG2,RALB,RAP1B
JAK/Stat Signaling	1.66	0.0875	2.646	AKT1,MAPK1,PIK3C2A,PIK3CA,PTPN11,RALB,RAP1B
Regulation of the Epithelial-Mesenchymal Transition Pathway	1.65	0.0625	NA	AKT1,CTNNB1,ESRP2,GAB1,MAPK1,PIK3C2A,PIK3CA,PTPN11,RALB,RAP1B,SMURF1,TGFBR1
Prolactin Signaling	1.64	0.0864	2.449	MAPK1,NR3C1,PIK3C2A,PIK3CA,PTPN11,RALB,RAP1B
NF-κB Activation by Viruses	1.62	0.0854	2.646	AKT1,ITGAV,MAPK1,PIK3C2A,PIK3CA,RALB,RAP1B
Thrombopoietin Signaling	1.6	0.0952	2.449	MAPK1,PIK3C2A,PIK3CA,PTPN11,RALB,RAP1B
iNOS Signaling	1.6	0.111	2	CALM1 (includes others),IRAK4,MAPK1,MAPK14,TRAF6
IGF-1 Signaling	1.6	0.0769	2.828	AKT1,MAPK1,PIK3C2A,PIK3CA,PRKAG2,PTPN11,RALB,RAP1B
Natural Killer Cell Signaling	1.59	0.0609	2.887	AKT1,IRAK4,MAP3K2,MAP3K7,MAPK1,MAPK14,PIK3C2A,PIK3CA,PTPN11,RALB,RAP1B,TRAF6
14-3-3-mediated Signaling	1.58	0.0709	2.828	AKT1,MAPK1,PIK3C2A,PIK3CA,PLCH2,RALB,RAP1B,SRPK2,YAP1
VEGF Family Ligand-Receptor Interactions	1.58	0.0833	2.646	AKT1,MAPK1,PIK3C2A,PIK3CA,PLA2G12A,RALB,RAP1B
Gap Junction Signaling	1.58	0.0606	NA	AKT1,CSNK1A1,CTNNB1,MAP3K2,MAPK1,PIK3C2A,PIK3CA,PLCH2,PPP3CA,PRKAG2,RALB,RAP1B
CD40 Signaling	1.57	0.0923	2.449	MAP3K7,MAPK1,MAPK14,PIK3C2A,PIK3CA,TRAF6
ErbB2-ErbB3 Signaling	1.57	0.0923	2.449	AKT1,MAPK1,PIK3C2A,PIK3CA,RALB,RAP1B
Epithelial Adherens Junction Signaling	1.56	0.0658	NA	AFDN,AKT1,BMPR2,CRK,CTNNB1,RALB,RAP1B,SORBS1,TGFBR1,YES1
Virus Entry via Endocytic Pathways	1.55	0.0748	NA	AP1G1,CLTC,CLTCL1,ITGB8,PIK3C2A,PIK3CA,RALB,RAP1B
PDGF Signaling	1.55	0.0814	2.646	CRK,MAPK1,PIK3C2A,PIK3CA,RALB,RAP1B,SYNJ1
Antioxidant Action of Vitamin C	1.51	0.0734	-2.646	MAPK1,MAPK14,PLA2G12A,PLA2R1,PLCH2,PLD1,PNPLA3,SLC23A2
Systemic Lupus Erythematosus In T Cell Signaling Pathway	1.5	0.0509	1	AKT1,ATF2,CASP6,CHP1,ELF1,EZR,GNA12,MAPK1,PIK3C2A,PIK3CA,PPP2R3B,PPP2R5E,PPP3CA,RALB,RAP1B,RHOQ,YES1
3-phosphoinositide Degradation	1.49	0.0641	3	INPP4B,NUDT4,PPM1H,PPM1K,PPP2R5E,PPP3CA,PTPN11,PTPN12,SYNJ1,TNS3
Acute Myeloid Leukemia Signaling	1.49	0.0787	2.449	AKT1,IDH1,MAPK1,PIK3C2A,PIK3CA,RALB,RAP1B
Regulation of IL-2 Expression in Activated and Anergic T Lymphocytes	1.49	0.0787	NA	CALM1 (includes others),CHP1,MAPK1,PPP3CA,RALB,RAP1B,TGFBR1
Lactose Degradation III	1.49	0.333	NA	GLB1,PSAP
SPINK1 General Cancer Pathway	1.47	0.087	2.449	AKT1,MAPK1,PIK3C2A,PIK3CA,RALB,RAP1B
Rac Signaling	1.47	0.0714	2.828	MAPK1,NCKAP1,PIK3C2A,PIK3CA,PLD1,RALB,RAP1B,SH3RF1
Amyloid Processing	1.47	0.1	NA	AKT1,CSNK1A1,MAPK1,MAPK14,PRKAG2
1D-myo-inositol Hexakisphosphate Biosynthesis II (Mammalian)	1.44	0.167	NA	IPMK,IPPK,SYNJ1
Axonal Guidance Signaling	1.42	0.0455	NA	ADAM10,ADAMTS17,AKT1,ARHGEF7,CHP1,CRK,DOCK1,GNA12,GNAL,GNB1,GNB4,LNPEP,MAPK1,PIK3C2A,PIK3CA,PLCH2,PPP3CA,PRKAG2,PTPN11,RALB,RAP1B,SDCBP
Inhibition of Angiogenesis by TSP1	1.41	0.118	2	AKT1,MAPK1,MAPK14,TGFBR1
Ephrin B Signaling	1.4	0.0833	2	CTNNB1,GNA12,GNAL,GNB1,GNB4,MAPK1
Dopamine-DARPP32 Feedback in cAMP Signaling	1.4	0.0613	2.333	ATF2,CALM1 (includes others),CHP1,CSNK1A1,PLCH2,PPP1CB,PPP2R3B,PPP2R5E,PPP3CA,PRKAG2
Fcγ Receptor-mediated Phagocytosis in Macrophages and Monocytes	1.39	0.0745	2.646	AKT1,CRK,DOCK1,EZR,MAPK1,PLD1,YES1
ErbB Signaling	1.39	0.0745	2.646	AKT1,MAPK1,MAPK14,PIK3C2A,PIK3CA,RALB,RAP1B
Apelin Muscle Signaling Pathway	1.39	0.158	NA	AKT1,PPARGC1A,PRKAG2
Synaptic Long Term Depression	1.39	0.0582	2.53	GNA12,GNAL,MAPK1,PLA2G12A,PLA2R1,PLCH2,PNPLA3,PPP2R3B,PPP2R5E,RALB,RAP1B
Sphingosine-1-phosphate Signaling	1.39	0.0684	2.121	AKT1,CASP6,GNA12,MAPK1,PIK3C2A,PIK3CA,PLCH2,RHOQ
TWEAK Signaling	1.39	0.114	1	APAF1,CASP6,TRADD,XIAP
Glioblastoma Multiforme Signaling	1.39	0.0606	3	AKT1,CTNNB1,E2F6,MAPK1,PIK3C2A,PIK3CA,PLCH2,RALB,RAP1B,RHOQ
Renin-Angiotensin Signaling	1.38	0.0678	2.828	ATF2,MAPK1,MAPK14,PIK3C2A,PIK3CA,PRKAG2,RALB,RAP1B
Neuregulin Signaling	1.37	0.0729	1.633	AKT1,CRK,ERRFI1,MAPK1,PTPN11,RALB,RAP1B
α-Adrenergic Signaling	1.37	0.0729	2	CALM1 (includes others),GNB1,GNB4,MAPK1,PRKAG2,RALB,RAP1B
Type II Diabetes Mellitus Signaling	1.37	0.0634	1.414	AKT1,ENPP7,MAP3K7,MAPK1,PIK3C2A,PIK3CA,PPARG,PRKAG2,TRADD
Insulin Secretion Signaling Pathway	1.37	0.0535	3.464	ATF2,DLAT,GCG,MAPK1,MAPK14,PCSK1,PIK3C2A,PIK3CA,PLCH2,PRKAG2,RAP1B,STX16,YES1
Actin Cytoskeleton Signaling	1.36	0.055	2.714	ARHGEF7,CRK,DOCK1,EZR,GNA12,MAPK1,NCKAP1,PIK3C2A,PIK3CA,PPP1CB,RALB,RAP1B
Tight Junction Signaling	1.36	0.0595	NA	AFDN,AKT1,CTNNB1,IGSF5,PPP2R3B,PPP2R5E,PRKAG2,SMURF1,STX16,TGFBR1
EGF Signaling	1.35	0.0909	2.236	AKT1,MAPK1,MAPK14,PIK3C2A,PIK3CA
Neuroinflammation Signaling Pathway	1.35	0.0502	2.324	AKT1,ATF2,BMPR2,CHP1,CTNNB1,IRAK4,MAPK1,MAPK14,PIK3C2A,PIK3CA,PLA2G12A,PPP3CA,TGFBR1,TRAF6,XIAP
Erythropoietin Signaling	1.35	0.0789	NA	AKT1,MAPK1,PIK3C2A,PIK3CA,RALB,RAP1B
Macropinocytosis Signaling	1.35	0.0789	2	ITGB8,PIK3C2A,PIK3CA,RAB5A,RALB,RAP1B
Nitric Oxide Signaling in the Cardiovascular System	1.33	0.0707	1.89	AKT1,CALM1 (includes others),MAPK1,PDE5A,PIK3C2A,PIK3CA,PRKAG2
VEGF Signaling	1.33	0.0707	1.89	AKT1,MAPK1,PIK3C2A,PIK3CA,PTPN11,RALB,RAP1B
Inositol Pyrophosphates Biosynthesis	1.32	0.25	NA	IPMK,IPPK
Sphingomyelin Metabolism	1.32	0.25	NA	ENPP7,SGMS2
Adrenomedullin signaling pathway	1.32	0.0558	3.317	AKT1,CALM1 (includes others),MAPK1,MAPK14,PIK3C2A,PIK3CA,PLCH2,PPARG,PRKAG2,RALB,RAP1B
Docosahexaenoic Acid (DHA) Signaling	1.31	0.105	NA	AKT1,APAF1,PIK3C2A,PIK3CA

## Sheet: LB_Profile#41
Title of manuscript	Jejunal transcriptomic profiling of two layer strains throughout the entire production period
AUTHORs	Adewunmi O. Omotoso, Henry Reyer, Michael Oster, Siriluck Ponsuksili, Nares Trakooljul, Eduard Muráni, Vera Sommerfeld, Markus Rodehutscord, and Klaus Wimmers
CAPTION	Canonical pathways derived from expression profiles of jejunal mucosa of Lohmann Brown
Lohmann Brown: Profile #41
Ingenuity Canonical Pathways	-log(B-H p-value)	Ratio	z-score	Molecules
Mitotic Roles of Polo-Like Kinase	1.38	0.212	1.897	ANAPC4,ANAPC7,CDC16,CDC23,CDC27,CDC7,FBXO5,HSP90AA1,KIF11,KIF23,PLK2,RAD21,STAG2,WEE1
DNA Double-Strand Break Repair by Non-Homologous End Joining	1.38	0.429	NA	ATM,DCLRE1C,LIG4,MRE11,PARP1,XRCC5
