# Supplementary material for: Jejunal transcriptomic profiling of two layer strains throughout the entire production period
Source: Sci Rep. 2021 Oct 11;11:20086. doi: 10.1038/s41598-021-99566-5 (PMC8505660; doi:10.1038/s41598-021-99566-5)
Supplement: Supplementary file 7 — Supplementary Information 7. [file 41598_2021_99566_MOESM7_ESM.xlsx]

## Sheet: LSL_Profile#9
Supplementary Table S6
Title of manuscript	Jejunal transcriptomic profiling of two layer strains throughout the entire production period
AUTHORs	Adewunmi O. Omotoso, Henry Reyer, Michael Oster, Siriluck Ponsuksili, Nares Trakooljul, Eduard Muráni, Vera Sommerfeld, Markus Rodehutscord, and Klaus Wimmers
CAPTION	Canonical pathways derived from expression profiles of jejunal mucosa of Lohmann Selected Leghorn
Lohmann Selected Leghorn: Profile #9
Ingenuity Canonical Pathways	-log(B-H p-value)	Ratio	z-score	Molecules
Sirtuin Signaling Pathway	15.3	0.234	0.405	ATG101,ATG9A,ATG9B,ATP5F1B,ATP5F1D,ATP5MC1,ATP5PF,CDH1,CRTC2,E2F1,GABPB2,GADD45A,GADD45B,GOT2,GTF3C2,H1-10,H1-6,H3-3A/H3-3B,HSF1,IDH2,JUN,KAT2A,LDHD,MAPK7,NDUFA1,NDUFA11,NDUFA13,NDUFA2,NDUFA6,NDUFA8,NDUFB2,NDUFB4,NDUFB6,NDUFB7,NDUFB8,NDUFB9,NDUFS2,NDUFS5,NDUFS7,NDUFS8,NDUFV1,NDUFV3,NFKB2,NQO1,PCK2,PGAM1,POLR3D,RELA,SDHC,SIRT2,SIRT6,SIRT7,SLC25A5,SP1,SREBF1,STAT3,SUV39H1,TIMM10,TIMM13,TIMM23B,TIMM…
Oxidative Phosphorylation	11.5	0.321	-5.916	ATP5F1B,ATP5F1D,ATP5MC1,ATP5MC2,ATP5MC3,ATP5ME,ATP5MG,ATP5PF,COX15,COX5B,COX6A1,NDUFA1,NDUFA11,NDUFA13,NDUFA2,NDUFA6,NDUFA8,NDUFB2,NDUFB4,NDUFB6,NDUFB7,NDUFB8,NDUFB9,NDUFS2,NDUFS5,NDUFS7,NDUFS8,NDUFV1,NDUFV3,SDHC,UQCR10,UQCR11,UQCRH,UQCRQ,VPS9D1
Mitochondrial Dysfunction	11.2	0.257	NA	APH1A,ATP5F1B,ATP5F1D,ATP5MC1,ATP5MC2,ATP5MC3,ATP5ME,ATP5MG,ATP5PF,CASP9,COX15,COX5B,COX6A1,FURIN,GSR,HSD17B10,HTRA2,NDUFA1,NDUFA11,NDUFA13,NDUFA2,NDUFA6,NDUFA8,NDUFB2,NDUFB4,NDUFB6,NDUFB7,NDUFB8,NDUFB9,NDUFS2,NDUFS5,NDUFS7,NDUFS8,NDUFV1,NDUFV3,OGDH,RHOT2,SDHC,TXN2,UQCR10,UQCR11,UQCRH,UQCRQ,VPS9D1
JAK/Stat Signaling	4.12	0.25	-2.236	AKT2,BCL2L1,CDKN1A,CEBPB,FOS,JUN,MAP2K2,NFKB2,PIAS3,PIAS4,RAP2B,RELA,SHC1,SOCS1,SOCS7,STAT2,STAT3,STAT5A,STAT6,TYK2
Aryl Hydrocarbon Receptor Signaling	3.54	0.189	-1.147	AIP,ALDH16A1,ALDH4A1,ALDH9A1,ARNT,CDK2,CDKN1A,CDKN2A,CHEK1,E2F1,FOS,GSTM3,GSTM4,JUN,MGST2,MGST3,NEDD8,NFKB2,NQO1,RARA,RARG,RELA,RXRA,SLC35A2,SP1,SRC,TGFB1
Small Cell Lung Cancer Signaling	3.18	0.239	-2.333	AKT2,BCL2L1,CASP9,CDK2,CKS1B,E2F1,IKBKE,MAX,NFKB2,NFKBIB,NFKBIE,PIAS3,RELA,RXRA,SUV39H1,TRAF2,TRAF4
Huntington's Disease Signaling	3.01	0.152	-1.213	AKT2,ARFIP2,ATP5F1B,ATP5F1D,ATP5MC1,ATP5PF,BCL2L1,CAPN1,CAPN11,CASP1,CASP9,CDK5,CLTB,CREB3,CREB3L3,DCTN1,DNAJB1,DNM2,GNG5,GNG7,HAP1,JUN,MAP2K7,NAPA,PACSIN1,POLR2A,POLR2E,POLR2I,POLR2L,PSMF1,SHC1,SP1,UBA52,UBE2S,VAMP3,YKT6
Colanic Acid Building Blocks Biosynthesis	2.87	0.5	-2.646	GALE,GALK1,GALT,GMPPA,GMPPB,PMM1,TSTA3
Phagosome Maturation	2.87	0.172	NA	ATP6V0A1,ATP6V0B,ATP6V0D1,ATP6V0E2,CALR,CTSA,CTSB,CTSH,CTSK,CTSS,HLA-DRA,NAPA,RAB5B,RAB7B,RILP,TAP1,TCIRG1,TUBA1A,TUBA1B,TUBA1C,TUBA4B,TUBB,TUBB4B,VAMP3,VPS37C,YKT6
Tight Junction Signaling	2.52	0.161	NA	ACTG1,AKT2,CEBPA,CGN,CLDN23,CLDN3,CLDN7,FOS,HSF1,JUN,LLGL1,MARK2,MYL6,NAPA,NECTIN1,NFKB2,OCLN,PARD6A,PPM1J,PRKAG1,PTPA,RELA,TGFB1,TJP3,VAMP3,VASP,YKT6
CD27 Signaling in Lymphocytes	2.5	0.245	-2.53	BCL2L1,CASP9,FOS,IKBKE,JUN,MAP2K2,MAP2K7,MAP3K6,NFKB2,NFKBIB,NFKBIE,RELA,TRAF2
Remodeling of Epithelial Adherens Junctions	2.5	0.221	-2.449	ACTG1,ACTN4,ARPC1B,ARPC4,CDH1,DNM2,HGS,MAPRE3,RAB5B,SRC,TUBA1A,TUBA1B,TUBA1C,TUBB,TUBB4B
Pancreatic Adenocarcinoma Signaling	2.49	0.183	-3.153	AKT2,BCL2L1,CASP9,CDK2,CDKN1A,CDKN2A,E2F1,ERBB2,HBEGF,MAP2K2,MMP9,NFKB2,PLD3,RALGDS,RELA,STAT3,SUV39H1,TGFA,TGFB1,TYK2
Sertoli Cell-Sertoli Cell Junction Signaling	2.35	0.151	NA	ACTG1,ACTN4,AKT2,BCAR1,CDH1,CGN,CLDN23,CLDN3,CLDN7,EPN3,ITGA3,JUN,JUP,MAP2K2,MAP2K7,MAP3K6,NECTIN1,OCLN,PRKAG1,RAP2B,SRC,TJP3,TUBA1A,TUBA1B,TUBA1C,TUBB,TUBB4B,WAS
Galactose Degradation I (Leloir Pathway)	2.35	0.8	-2	GALE,GALK1,GALM,GALT
Induction of Apoptosis by HIV1	1.99	0.213	-1.941	BAK1,BCL2L1,CASP9,HTRA2,IKBKE,MAP2K7,NFKB2,NFKBIB,NFKBIE,RELA,SLC25A10,SLC25A5,TRAF2
Gα12/13 Signaling	1.97	0.162	-2.982	AKT2,CDH1,CDH15,CDH3,IKBKE,JUN,LPAR2,MAP2K2,MAP2K7,MAPK7,MEF2B,MYL6,NFKB2,NFKBIB,NFKBIE,PTK2B,PXN,RAP2B,RELA,SRC,VAV1
Hypusine Biosynthesis	1.95	1	NA	DHPS,DOHH,EIF5A
Coronavirus Pathogenesis Pathway	1.95	0.153	0.853	CASP1,CASP9,CDK2,E2F1,FAU,FOS,IRF7,JUN,NFKB2,NFKBIB,NFKBIE,RELA,RPS17,RPS19,RPS26,RPS28,RPS29,STAT2,STAT3,STING1,SUV39H1,TGFB1,TYK2
Activation of IRF by Cytosolic Pattern Recognition Receptors	1.94	0.206	-1.387	ADAR,CD40,DHX58,IKBKE,IRF7,JUN,NFKB2,NFKBIB,NFKBIE,PIN1,PPIB,RELA,STAT2
IL-6 Signaling	1.87	0.16	-4.025	AKT2,CEBPB,FOS,IKBKE,IL37,IL6R,JUN,MAP2K2,MAP2K7,MCL1,NFKB2,NFKBIB,NFKBIE,RAP2B,RELA,SHC1,SOCS1,SRF,STAT3,TRAF2
CD40 Signaling	1.86	0.2	-2.309	CD40,FCER2,FOS,IKBKE,JUN,MAP2K2,MAP2K7,NFKB2,NFKBIB,NFKBIE,RELA,STAT3,TRAF2
IL-17A Signaling in Fibroblasts	1.86	0.257	NA	CEBPB,CEBPD,FOS,IKBKE,JUN,NFKB2,NFKBIB,NFKBIE,RELA
Apoptosis Signaling	1.86	0.172	-0.728	ACIN1,BAK1,BCL2L1,CAPN1,CAPN11,CASP9,HTRA2,IKBKE,LMNA,MAP2K2,MAP2K7,MCL1,NFKB2,NFKBIB,NFKBIE,RAP2B,RELA
Iron homeostasis signaling pathway	1.83	0.153	NA	ARNT,ATP6V0A1,ATP6V0B,ATP6V0D1,ATP6V0E2,CIAO1,CREB3L3,GDF15,HFE,IL6R,MCOLN1,MMS19,SLC11A1,SLC11A2,SLC25A37,SLC39A14,SLC46A1,STAT3,STAT5A,TCIRG1,TYK2
Necroptosis Signaling Pathway	1.8	0.146	-4.379	CAPN1,CAPN11,CASP1,FKBP1A,PLA2G10,PPP3CC,PYGL,RNF31,SHARPIN,SLC25A10,SLC25A5,STAT2,TIMM10,TIMM13,TIMM23B,TIMM50,TNFRSF10A,TNFRSF10B,TNIP1,TOMM40L,Tomm5,TOMM6,TRAF2
Molecular Mechanisms of Cancer	1.73	0.115	NA	ADCY6,AKT2,APH1A,ARHGEF11,ARHGEF16,BAK1,BCL2L1,CASP9,CDC25B,CDH1,CDK2,CDK5,CDKN1A,CDKN2A,CHEK1,E2F1,FANCD2,FOS,FZD9,IHH,ITGA3,JUN,MAP2K2,MAX,NFKB2,NFKBIB,NFKBIE,PAK4,PRKAG1,RABIF,RALGDS,RAP2B,RAPGEF3,RELA,RHOBTB2,RHOG,RHOT2,SHC1,SHH,SRC,SUV39H1,TGFB1,TYK2,WNT1,ZBTB17
TNFR2 Signaling	1.73	0.267	-2.828	FOS,IKBKE,JUN,NFKB2,NFKBIB,NFKBIE,RELA,TRAF2
PPAR Signaling	1.71	0.163	2.668	AIP,FOS,IKBKE,IL37,JUN,MAP2K2,NCOA1,NFKB2,NFKBIB,NFKBIE,RAP2B,RELA,RXRA,SHC1,SRA1,STAT5A,TRAF2
Senescence Pathway	1.68	0.124	-3.536	ACVR1B,AKT2,ANAPC11,CAPN1,CAPN11,CDC25B,CDC26,CDK2,CDKN1A,CDKN2A,CEBPB,CHEK1,E2F1,ELF3,GADD45A,GADD45B,IKBKE,JUN,MAP2K2,MAP2K7,MAPK7,NFKB2,PCGF1,PCGF2,PDK2,PML,PPM1J,PPP1CA,PPP3CC,PTPA,RAP2B,STING1,TGFB1,ZFP36L1
4-1BB Signaling in T Lymphocytes	1.67	0.25	-2.449	IKBKE,JUN,MAP2K2,NFKB2,NFKBIB,NFKBIE,RELA,TRAF2
Acute Myeloid Leukemia Signaling	1.67	0.169	-1.897	AKT2,CEBPA,IDH2,IDH3B,JUP,MAP2K2,MAP2K7,NFKB2,PIM1,PML,RAP2B,RARA,RELA,STAT3,STAT5A
April Mediated Signaling	1.67	0.231	-1.667	FOS,IKBKE,JUN,MAP2K7,NFKB2,NFKBIB,NFKBIE,RELA,TRAF2
RANK Signaling in Osteoclasts	1.67	0.17	-3.606	AKT2,FOS,IKBKE,JUN,MAP2K2,MAP2K7,MAP3K6,NFKB2,NFKBIB,NFKBIE,PPP3CC,PTK2B,RELA,SRC,TRAF2
Tec Kinase Signaling	1.67	0.14	-4.472	ACTG1,FCER1G,FOS,GNG5,GNG7,ITGA3,NFKB2,PAK4,PTK2B,RELA,RHOBTB2,RHOG,RHOT2,SRC,STAT2,STAT3,STAT5A,STAT6,TNFRSF10A,TNFRSF10B,TYK2,VAV1,WAS
Antigen Presentation Pathway	1.67	0.231	NA	CALR,HLA-DMA,HLA-DMB,HLA-DRA,MR1,PSMB6,TAP1,TAP2,TAPBP
Integrin Signaling	1.67	0.131	-4.2	ACTG1,ACTN4,AKT2,ARF5,ARPC1B,ARPC4,BCAR1,CAPN1,CAPN11,GIT1,GRB7,ITGA10,ITGA3,ITGAX,MAP2K2,PAK4,PXN,RAP2B,RHOBTB2,RHOG,RHOT2,SHC1,SRC,TLN1,TNK2,TSPAN6,VASP,WAS
Death Receptor Signaling	1.59	0.165	-2.84	ACIN1,ACTG1,CASP9,HTRA2,IKBKE,LMNA,MAP2K7,NFKB2,NFKBIB,NFKBIE,PARP3,RELA,TNFRSF10A,TNFRSF10B,TRAF2
NRF2-mediated Oxidative Stress Response	1.57	0.132	-3.207	ACTG1,DNAJB1,DNAJB12,DNAJB2,DNAJC14,DNAJC5G,FOS,GSR,GSTM3,GSTM4,JUN,JUND,MAFF,MAFG,MAP2K2,MAP2K7,MAPK7,MGST2,MGST3,NQO1,PMF1/PMF1-BGLAP,PPIB,RAP2B,SLC35A2,STIP1
B Cell Activating Factor Signaling	1.57	0.22	-2.449	FOS,IKBKE,JUN,MAP2K7,NFKB2,NFKBIB,NFKBIE,RELA,TRAF2
CD28 Signaling in T Helper Cells	1.57	0.15	-3.464	AKT2,ARPC1B,ARPC4,FCER1G,FOS,HLA-DMA,HLA-DMB,HLA-DRA,IKBKE,JUN,MAP2K2,NFKB2,NFKBIB,NFKBIE,PPP3CC,RELA,VAV1,WAS
Erythropoietin Signaling	1.55	0.171	NA	AKT2,FOS,JUN,MAP2K2,NFKB2,NFKBIB,NFKBIE,RAP2B,RELA,SHC1,SOCS1,SRC,STAT5A
IL-12 Signaling and Production in Macrophages	1.55	0.144	NA	AKT2,APOA1,APOA4,CD40,CEBPB,FOS,IKBKE,JUN,LYZ,MAP2K2,MST1,MST1R,NCOA1,NFKB2,NFKBIB,RELA,RXRA,STAT6,TGFB1
Angiopoietin Signaling	1.55	0.173	-1.155	AKT2,CASP9,DOK2,GRB7,IKBKE,NFKB2,NFKBIB,NFKBIE,PAK4,RAP2B,RELA,STAT5A,TNIP1
Germ Cell-Sertoli Cell Junction Signaling	1.55	0.135	NA	ACTG1,ACTN4,BCAR1,CDH1,EPN3,ITGA3,JUP,MAP2K2,MAP2K7,MAP3K6,PAK4,PXN,RAP2B,RHOBTB2,RHOG,RHOT2,SRC,TGFB1,TUBA1A,TUBA1B,TUBA1C,TUBB,TUBB4B
Type II Diabetes Mellitus Signaling	1.55	0.141	-1.604	ADIPOR1,AKT2,CACNB3,CEBPB,GCK,IKBKE,MAP2K7,NFKB2,NFKBIB,NFKBIE,PKM,PRKAB2,PRKAG1,RELA,SLC27A4,SLC27A5,SMPD1,SOCS1,SOCS7,TRAF2
TNFR1 Signaling	1.55	0.2	-3.162	CASP9,FOS,IKBKE,JUN,NFKB2,NFKBIB,NFKBIE,PAK4,RELA,TRAF2
Signaling by Rho Family GTPases	1.55	0.123	-4.811	ACTG1,ARFIP2,ARHGEF11,ARHGEF16,ARPC1B,ARPC4,CDC42EP4,CDH1,CDH15,CDH3,FOS,GNG5,GNG7,ITGA3,JUN,MAP2K2,MAP2K7,MYL6,NFKB2,PAK4,PARD6A,PPP1R12C,PTK2B,RELA,RHOBTB2,RHOG,RHOT2,SEPTIN12,SLC9A1,WAS
Sucrose Degradation V (Mammalian)	1.55	0.444	-2	ALDOC,GALM,KHK,TKFC
Sumoylation Pathway	1.55	0.155	1.387	ARHGDIA,CDH1,CEBPA,FOS,JUN,NFKB2,PIAS4,PML,RCC1,RHOBTB2,RHOG,RHOT2,SAE1,SLC19A1,SP1,STUB1
Neuregulin Signaling	1.49	0.156	-2.673	AKT2,CDK5,ERBB2,ERBB3,GRB7,HBEGF,ITGA3,MAP2K2,MATK,RAP2B,RNF41,SHC1,SRC,STAT5A,TGFA
VDR/RXR Activation	1.48	0.167	-0.707	BGLAP,CAMP,CDKN1A,CEBPA,CEBPB,GADD45A,MXD1,NCOA1,PSMC5,RXRA,SEMA3B,SP1,VDR
Interferon Signaling	1.48	0.222	-1.414	BAK1,IFI35,IFITM3,RELA,SOCS1,STAT2,TAP1,TYK2
ATM Signaling	1.47	0.155	-0.277	CDK2,CDKN1A,CHEK1,CREB3,CREB3L3,FANCD2,GADD45A,GADD45B,H2AX,JUN,PPM1J,PTPA,RAD9A,SMC1A,SUV39H1
3-phosphoinositide Degradation	1.47	0.135	-4.583	ACP5,CDC25B,DUSP15,DUSP23,DUSP8,EPHX2,INPP5J,MTMR14,PDCD1,PLPP6,PPP1CA,PPP1R12C,PPP1R1A,PPP4C,PPP5C,PRUNE1,PTPA,PTPMT1,PTPN23,PTPN7,PTPRN
Role of PKR in Interferon Induction and Antiviral Response	1.45	0.145	-2.668	CASP1,CASP9,E2F1,FOS,IKBKE,JUN,MAP2K7,NFKB2,NFKBIB,NFKBIE,RELA,SP1,STAT2,STAT3,TARBP2,TIRAP,TYK2
iNOS Signaling	1.43	0.2	-2.828	FOS,HMGA1,IKBKE,JUN,NFKB2,NFKBIB,NFKBIE,RELA,TYK2
Acute Phase Response Signaling	1.43	0.128	-2.683	AKT2,APOA1,C4A/C4B,CEBPB,ECSIT,FOS,IKBKE,IL37,IL6R,JUN,MAP2K2,MAP2K7,NFKB2,NFKBIB,NFKBIE,RAP2B,RELA,SERPING1,SHC1,SOCS1,SOCS7,STAT3,TRAF2
Protein Kinase A Signaling	1.43	0.108	0.343	ADCY6,ANAPC11,CDC25B,CDC26,CNGA4,CREB3,CREB3L3,DUSP15,DUSP21,DUSP4,DUSP8,GNG5,GNG7,GYS1,H1-10,H1-6,H3-3A/H3-3B,IHH,KDELR3,LIPE,MAP2K2,MYL6,NFKB2,NFKBIB,NFKBIE,PHKG1,PLCD4,PPP1CA,PPP1R10,PPP3CC,PRKAG1,PTK2B,PTPN23,PTPN7,PTPN9,PTPRN,PXN,PYGL,RELA,SHH,TGFB1,TIMM50,VASP
Chondroitin Sulfate Degradation (Metazoa)	1.43	0.312	-2.236	GM2A,HEXA,HYAL1,HYAL2,HYAL3
Prostate Cancer Signaling	1.37	0.154	NA	AKT2,CASP9,CDK2,CDKN1A,CREB3,CREB3L3,E2F1,MAP2K2,NFKB2,NFKBIB,NFKBIE,RAP2B,RELA,SUV39H1
Estrogen-Dependent Breast Cancer Signaling	1.32	0.162	-3.317	AKT2,CREB3,CREB3L3,FOS,HSD17B10,JUN,NFKB2,RAP2B,RELA,SP1,SRC,STAT5A
Role of JAK1, JAK2 and TYK2 in Interferon Signaling	1.32	0.25	NA	NFKB2,RELA,SOCS1,STAT2,STAT3,TYK2
ErbB2-ErbB3 Signaling	1.32	0.169	-3.162	ERBB2,ERBB3,ETV4,JUN,MAP2K2,RAP2B,SHC1,SP1,STAT3,STAT5A,TYK2
Dermatan Sulfate Degradation (Metazoa)	1.32	0.294	-2.236	GM2A,HEXA,HYAL1,HYAL2,HYAL3
Unfolded protein response	1.32	0.179	-3	ATF6,CALR,CEBPA,CEBPB,CEBPD,MAP2K7,SCAP,SREBF1,SYVN1,TRAF2
Spliceosomal Cycle	1.31	0.188	-3	BCAS2,CASC3,DDX23,PPIE,PRPF19,RBM8A,RBMX2,SF3B4,U2AF2
GDP-mannose Biosynthesis	1.31	0.5	NA	GMPPA,GMPPB,PMM1

## Sheet: LSL_Profile#18
Title of manuscript	Jejunal transcriptomic profiling of two layer strains throughout the entire production period
AUTHORs	Adewunmi O. Omotoso, Henry Reyer, Michael Oster, Siriluck Ponsuksili, Nares Trakooljul, Eduard Muráni, Vera Sommerfeld, Markus Rodehutscord, and Klaus Wimmers
CAPTION	Canonical pathways derived from expression profiles of jejunal mucosa of Lohmann Selected Leghorn
Lohmann Selected Leghorn: Profile #18
Ingenuity Canonical Pathways	-log(B-H p-value)	Ratio	z-score	Molecules
UVA-Induced MAPK Signaling	4.61	0.173	2.828	KRAS,MAPK1,MAPK14,MAPK9,MTOR,PARP11,PARP12,PARP14,PARP8,PIK3C2A,PIK3CA,PIK3CG,PLCG2,PLCH2,RPS6KA3,RPS6KB1,SMPD3
RANK Signaling in Osteoclasts	4.1	0.17	3.742	AKT1,CALM1 (includes others),MAP3K1,MAP3K7,MAPK1,MAPK14,MAPK9,NFATC2,PIK3C2A,PIK3CA,PIK3CG,TAB2,TNFSF11,TRAF6,XIAP
NGF Signaling	4.1	0.149	4.123	AKT1,ATF2,CRK,KRAS,MAP3K1,MAP3K7,MAPK1,MAPK9,PIK3C2A,PIK3CA,PIK3CG,PLCG2,PTPN11,RPS6KA3,RPS6KB1,SMPD3,TRAF6
Molecular Mechanisms of Cancer	3.99	0.087	NA	AKT1,APAF1,ARHGEF7,BMP3,BMPR1A,BMPR2,CAMK2D,CASP10,CASP6,CDK17,CRK,E2F7,FZD4,GNA13,GNAI1,GNAL,KRAS,MAP3K7,MAPK1,MAPK14,MAPK9,NBN,NF1,PIK3C2A,PIK3CA,PIK3CG,PRKACB,PRKCE,PSEN1,PTPN11,RHOQ,SMAD1,TAB2,XIAP
HGF Signaling	3.99	0.144	3.742	AKT1,ATF2,ELF1,ETS2,KRAS,MAP3K1,MAP3K7,MAPK1,MAPK9,MET,PIK3C2A,PIK3CA,PIK3CG,PLCG2,PRKCE,PTPN11
UVB-Induced MAPK Signaling	3.99	0.212	3.317	AKT1,MAPK1,MAPK14,MAPK9,MTOR,PIK3C2A,PIK3CA,PIK3CG,PRKCE,RPS6KA3,RPS6KB1
BMP signaling pathway	3.99	0.165	2.673	ATF2,BMP3,BMPR1A,BMPR2,FST,KRAS,MAP3K7,MAPK1,MAPK14,MAPK9,PRKACB,SMAD1,SMURF1,XIAP
Senescence Pathway	3.99	0.0982	4.426	AKT1,BMPR2,CALM1 (includes others),CAPN7,CGAS,E2F7,ELF1,ETS2,ITSN2,KAT2B,KRAS,MAP3K7,MAPK1,MAPK14,MAPK6,MCU,MTOR,NBN,NF1,NFATC2,PDHX,PIK3C2A,PIK3CA,PIK3CG,PPP2R5E,SMAD1,TRAF6
Huntington's Disease Signaling	3.76	0.101	1.069	AKT1,APAF1,ATF2,CAPN7,CASP10,CASP6,CLTC,DYNC1I2,GNB4,HDAC10,HSPA5,HTT,MAPK1,MAPK9,MTOR,NCOR1,PIK3C2A,PIK3CA,PIK3CG,PRKCE,RCOR1,REST,STX16,TAF4
Role of Osteoblasts, Osteoclasts and Chondrocytes in Rheumatoid Arthritis	3.76	0.105	NA	AKT1,BMP3,BMPR1A,BMPR2,CALM1 (includes others),CSNK1A1,FZD4,IL18,MAP3K7,MAPK1,MAPK14,MAPK9,MMP1,NFATC2,PIK3C2A,PIK3CA,PIK3CG,SMAD1,SMURF1,TAB2,TNFSF11,TRAF6,XIAP
Synaptogenesis Signaling Pathway	3.57	0.0897	4.536	AFDN,AKT1,ARHGEF7,ATF2,CALM1 (includes others),CAMK2D,CLASP2,CRK,EFNB2,ITSN1,ITSN2,KRAS,MAPK1,MAPK14,MTOR,NECTIN3,PIK3C2A,PIK3CA,PIK3CG,PLCG2,PRKACB,PRKCE,RAB5A,RPS6KB1,STX16,STXBP3,STXBP6,YES1
Endothelin-1 Signaling	3.44	0.106	4.472	CASP10,CASP6,GNA13,GNAI1,GNAL,KRAS,MAPK1,MAPK14,MAPK6,MAPK9,PIK3C2A,PIK3CA,PIK3CG,PLA2G12A,PLA2R1,PLCG2,PLCH2,PLD1,PNPLA8,PRKCE
Apelin Cardiomyocyte Signaling Pathway	3.44	0.141	3.742	AKT1,GNAI1,MAPK1,MAPK14,MAPK6,MAPK9,PIK3C2A,PIK3CA,PIK3CG,PLCG2,PLCH2,PRKCE,SLC9A2,SLC9A3
Cardiac Hypertrophy Signaling (Enhanced)	3.44	0.076	5.578	AKT1,ATF2,BMPR2,CALM1 (includes others),CAMK2D,DIAPH2,DLG1,FZD4,GDPD1,GNA13,GNAI1,HDAC10,IL13RA1,IL15,IL17RA,IL18,IL2RA,KRAS,MAP3K1,MAP3K7,MAPK1,MAPK14,MAPK9,MTOR,NFATC2,PDE3A,PDE5A,PDE8A,PIK3C2A,PIK3CA,PIK3CG,PLCG2,PLCH2,PRKACB,PRKCE,RPS6KB1,TNFSF11
Regulation Of The Epithelial Mesenchymal Transition By Growth Factors Pathway	3.44	0.106	4.025	AKT1,ESRP2,HMGA2,KRAS,MAP3K1,MAP3K7,MAPK1,MAPK14,MAPK9,MET,MMP1,MTOR,PARD6B,PIK3C2A,PIK3CA,PIK3CG,PTPN11,SMURF1,TNFSF11,YAP1
Cardiac Hypertrophy Signaling	3.37	0.0958	4.025	ADSS2,AKT1,ATF2,CALM1 (includes others),GNA13,GNAI1,GNAL,GNB4,KRAS,MAP3K1,MAP3K7,MAPK1,MAPK14,MAPK9,MTOR,PIK3C2A,PIK3CA,PIK3CG,PLCG2,PLCH2,PRKACB,RHOQ,RPS6KB1
Mouse Embryonic Stem Cell Pluripotency	3.37	0.136	2.138	AKT1,BMPR1A,BMPR2,FZD4,KRAS,MAP3K7,MAPK1,MAPK14,PIK3C2A,PIK3CA,PIK3CG,PTPN11,SMAD1,XIAP
IL-1 Signaling	3.33	0.143	2.333	GNA13,GNAI1,GNAL,GNB4,MAP3K1,MAP3K7,MAPK1,MAPK14,MAPK9,PRKACB,TAB2,TOLLIP,TRAF6
NF-κB Signaling	3.32	0.106	4.359	AKT1,AZI2,BMPR1A,BMPR2,EIF2AK2,IL18,KRAS,MAP3K1,MAP3K7,PIK3C2A,PIK3CA,PIK3CG,PLCG2,PRKACB,TAB2,TAB3,TLR3,TNFSF11,TRAF6
IL-17 Signaling	3.29	0.15	NA	AKT1,ATF2,IL17RA,KRAS,MAP3K7,MAPK1,MAPK14,MAPK9,PIK3C2A,PIK3CA,PIK3CG,TRAF6
FLT3 Signaling in Hematopoietic Progenitor Cells	3.29	0.15	3.464	AKT1,ATF2,KRAS,MAPK1,MAPK14,MTOR,PIK3C2A,PIK3CA,PIK3CG,PTPN11,RPS6KA3,RPS6KB1
AMPK Signaling	3.29	0.0981	4.359	AKT1,ARID2,ATF2,CPT1A,CPT2,EEF2K,KAT2B,MAP3K7,MAPK1,MAPK14,MTOR,PFKP,PIK3C2A,PIK3CA,PIK3CG,PPARGC1A,PPP2R5E,PRKACB,RAB22A,RPS6KB1,TSC1
CNTF Signaling	3.26	0.175	3.162	AKT1,KRAS,MAPK1,MTOR,PIK3C2A,PIK3CA,PIK3CG,PTPN11,RPS6KA3,RPS6KB1
B Cell Receptor Signaling	3.22	0.103	3.9	AKT1,ATF2,CALM1 (includes others),CAMK2D,KRAS,MAP3K1,MAP3K7,MAPK1,MAPK14,MAPK9,MTOR,NFATC2,PIK3C2A,PIK3CA,PIK3CG,PLCG2,PTPN11,RPS6KB1,SYNJ1
Insulin Receptor Signaling	3.18	0.114	2.324	AKT1,CRK,KRAS,MAPK1,MTOR,PIK3C2A,PIK3CA,PIK3CG,PPP1CB,PRKACB,PTPN1,PTPN11,RHOQ,RPS6KB1,SYNJ1,TSC1
1D-myo-inositol Hexakisphosphate Biosynthesis V (from Ins(1,3,4)P3)	3.09	1	NA	IPMK,IPPK,ITPK1
p70S6K Signaling	3.06	0.116	3.207	AKT1,EEF2K,GNAI1,KRAS,MAPK1,MTOR,PIK3C2A,PIK3CA,PIK3CG,PLCG2,PLCH2,PLD1,PPP2R5E,PRKCE,RPS6KB1
Amyloid Processing	3.06	0.18	1.342	AKT1,CAPN7,CSNK1A1,MAPK1,MAPK14,MARK1,PRKACB,PRKCE,PSEN1
Endocannabinoid Developing Neuron Pathway	3.06	0.122	3.606	AKT1,ATF2,GNAI1,GNAL,KRAS,MAPK1,MAPK14,MAPK6,MAPK9,MTOR,PIK3C2A,PIK3CA,PIK3CG,PRKACB
Apelin Endothelial Signaling Pathway	3.06	0.122	3.742	AKT1,CALM1 (includes others),GNA13,GNAI1,GNAL,KRAS,MAPK1,MAPK9,MTOR,PIK3C2A,PIK3CA,PIK3CG,PRKCE,RPS6KB1
Sphingosine-1-phosphate Signaling	3.02	0.12	2.496	ACER3,AKT1,CASP10,CASP6,GNA13,GNAI1,MAPK1,PIK3C2A,PIK3CA,PIK3CG,PLCG2,PLCH2,RHOQ,SMPD3
Role of NFAT in Cardiac Hypertrophy	2.98	0.0935	3.638	AKT1,CALM1 (includes others),CAMK2D,CSNK1A1,GNAI1,GNB4,HDAC10,KRAS,MAP3K1,MAP3K7,MAPK1,MAPK14,MAPK9,PIK3C2A,PIK3CA,PIK3CG,PLCG2,PLCH2,PRKACB,PRKCE
IL-17A Signaling in Airway Cells	2.98	0.156	3.162	AKT1,IL17RA,MAP3K7,MAPK1,MAPK14,MAPK9,PIK3C2A,PIK3CA,PIK3CG,TRAF6
Role of IL-17A in Arthritis	2.86	0.167	NA	ATF2,IL17RA,MAPK1,MAPK14,MAPK9,MMP1,PIK3C2A,PIK3CA,PIK3CG
Melanocyte Development and Pigmentation Signaling	2.85	0.128	3.464	ATF2,CRK,KRAS,MAPK1,PIK3C2A,PIK3CA,PIK3CG,PLCG2,PRKACB,PTPN11,RPS6KA3,RPS6KB1
ErbB Signaling	2.85	0.128	3.464	AKT1,KRAS,MAPK1,MAPK14,MAPK9,MTOR,PIK3C2A,PIK3CA,PIK3CG,PLCG2,PRKCE,RPS6KB1
ErbB4 Signaling	2.85	0.149	2.828	AKT1,KRAS,MAPK1,PIK3C2A,PIK3CA,PIK3CG,PLCG2,PRKCE,PSEN1,YAP1
EGF Signaling	2.84	0.164	3	AKT1,MAP3K1,MAPK1,MAPK14,MTOR,PIK3C2A,PIK3CA,PIK3CG,RPS6KB1
Role of Macrophages, Fibroblasts and Endothelial Cells in Rheumatoid Arthritis	2.84	0.0801	NA	AKT1,ATF2,CALM1 (includes others),CAMK2D,CSNK1A1,FZD4,IL15,IL17RA,IL18,KRAS,MAP3K7,MAPK1,MAPK14,MAPK9,MMP1,NFATC2,PIK3C2A,PIK3CA,PIK3CG,PLCG2,PLCH2,PRKCE,TLR3,TNFSF11,TRAF6
NRF2-mediated Oxidative Stress Response	2.82	0.0952	2.714	AKT1,BACH1,CUL3,DNAJB9,DNAJC13,HACD3,KRAS,MAP3K1,MAP3K7,MAPK1,MAPK14,MAPK9,PIK3C2A,PIK3CA,PIK3CG,PRKCE,SCARB1,TXNRD1
TGF-β Signaling	2.8	0.125	1.897	BMPR1A,BMPR2,KRAS,MAP3K7,MAPK1,MAPK14,MAPK9,SMAD1,SMURF1,SMURF2,TRAF6,ZFYVE9
FGF Signaling	2.73	0.131	3.317	AKT1,ATF2,CRK,MAP3K1,MAPK1,MAPK14,MET,PIK3C2A,PIK3CA,PIK3CG,PTPN11
HIPPO signaling	2.69	0.129	-1.134	DLG1,ITCH,PATJ,PPP1CB,PPP2R5E,RASSF6,SMAD1,STK4,TEAD1,TJP2,YAP1
Fc Epsilon RI Signaling	2.6	0.111	3.051	AKT1,KRAS,MAPK1,MAPK14,MAPK9,PIK3C2A,PIK3CA,PIK3CG,PLA2G12A,PLCG2,PRKCE,PTPN11,SYNJ1
Role of PKR in Interferon Induction and Antiviral Response	2.6	0.111	3.051	APAF1,ATF2,EIF2AK2,HSPA5,IFNGR1,IL18,MAP3K7,MAPK1,MAPK14,MAPK9,TAB2,TLR3,TRAF6
Leptin Signaling in Obesity	2.59	0.135	2.646	AKT1,MAPK1,PDE3A,PIK3C2A,PIK3CA,PIK3CG,PLCG2,PLCH2,PRKACB,PTPN11
IL-15 Signaling	2.55	0.133	3.162	AKT1,IL15,KRAS,MAPK1,MAPK14,MTOR,PIK3C2A,PIK3CA,PIK3CG,RPS6KB1
1D-myo-inositol Hexakisphosphate Biosynthesis II (Mammalian)	2.52	0.278	2.236	IPMK,IPPK,ITPK1,ITPKA,SYNJ1
Toll-like Receptor Signaling	2.52	0.132	2.828	EIF2AK2,IL18,MAP3K1,MAP3K7,MAPK1,MAPK14,TAB2,TLR3,TOLLIP,TRAF6
CREB Signaling in Neurons	2.44	0.087	3.873	AKT1,ATF2,CALM1 (includes others),CAMK2D,GNA13,GNAI1,GNAL,GNB4,GRID2,KRAS,MAPK1,PIK3C2A,PIK3CA,PIK3CG,PLCG2,PLCH2,PRKACB,PRKCE
Insulin Secretion Signaling Pathway	2.44	0.0823	4.359	ATF2,CAMK2D,CLCN3,EIF4G2,GCG,MAPK1,MAPK14,MTOR,PCSK1,PDHX,PIK3C2A,PIK3CA,PIK3CG,PLCG2,PLCH2,PRKACB,PRKCE,RPS6KB1,STX16,YES1
Thrombin Signaling	2.43	0.0865	3.873	AKT1,CAMK2D,GNA13,GNAI1,GNAL,GNB4,KRAS,MAPK1,MAPK14,PIK3C2A,PIK3CA,PIK3CG,PLCG2,PLCH2,PPP1CB,PRKCE,RHOQ,RPS6KB1
Paxillin Signaling	2.43	0.111	3.317	ARHGEF7,CRK,ITGB6,KRAS,MAPK1,MAPK14,MAPK9,PARVA,PIK3C2A,PIK3CA,PIK3CG,VCL
Glioma Signaling	2.41	0.109	3.317	AKT1,CALM1 (includes others),CAMK2D,E2F7,KRAS,MAPK1,MTOR,PIK3C2A,PIK3CA,PIK3CG,PLCG2,PRKCE
Role of MAPK Signaling in the Pathogenesis of Influenza	2.41	0.125	NA	AKT1,ATF2,KRAS,MAPK1,MAPK14,MAPK9,PLA2G12A,PLA2R1,PNPLA8,RABGEF1
Pyridoxal 5'-phosphate Salvage Pathway	2.41	0.136	3	CSNK1A1,DAPK1,DYRK1A,EIF2AK2,MAPK1,MAPK6,MAPK9,PDXK,PRKCE
JAK/Stat Signaling	2.41	0.125	1.897	AKT1,KRAS,MAPK1,MTOR,PIK3C2A,PIK3CA,PIK3CG,PTPN1,PTPN11,SOCS6
T Cell Exhaustion Signaling Pathway	2.41	0.0914	0.302	AKT1,BMPR2,KRAS,MAPK1,MAPK9,MGAT5,MTOR,NFATC2,PDCD1LG2,PIK3C2A,PIK3CA,PIK3CG,PLCG2,PPP2R5E,PRDM1,PTPN11
Xenobiotic Metabolism General Signaling Pathway	2.39	0.0979	3.207	AHR,AKT1,CUL3,KRAS,MAP3K1,MAP3K7,MAPK1,MAPK14,MAPK9,PIK3C2A,PIK3CA,PIK3CG,PRKCE,UGT8
P2Y Purigenic Receptor Signaling Pathway	2.39	0.102	2.887	AKT1,ATF2,GNAI1,GNB4,KRAS,MAPK1,PIK3C2A,PIK3CA,PIK3CG,PLCG2,PLCH2,PRKACB,PRKCE
LPS-stimulated MAPK Signaling	2.36	0.122	3.162	ATF2,KRAS,MAP3K7,MAPK1,MAPK14,MAPK9,PIK3C2A,PIK3CA,PIK3CG,PRKCE
Natural Killer Cell Signaling	2.35	0.0863	3.638	AKT1,HSPA5,IL15,IL18,KRAS,MAP3K1,MAP3K7,MAPK1,MAPK14,MTOR,NFATC2,PIK3C2A,PIK3CA,PIK3CG,PLCG2,PTPN11,TRAF6
Leukocyte Extravasation Signaling	2.35	0.0863	2.324	AFDN,ARHGAP12,ARHGAP5,CRK,CTTN,GNAI1,MAPK1,MAPK14,MAPK9,MMP1,PIK3C2A,PIK3CA,PIK3CG,PLCG2,PRKCE,PTPN11,VCL
Hepatic Fibrosis Signaling Pathway	2.34	0.0707	3.4	AKT1,ATF2,BMPR2,CALM1 (includes others),FZD4,GNAI1,IL17RA,IL18,KRAS,MAP3K7,MAPK1,MAPK14,MAPK9,MMP1,MTOR,PIK3C2A,PIK3CA,PIK3CG,PLCG2,PPARG,PRKACB,PRKCE,RHOQ,RPS6KB1,TRAF6,YAP1
TR/RXR Activation	2.3	0.119	NA	AKT1,MTOR,NCOA6,NCOR1,PFKP,PIK3C2A,PIK3CA,PIK3CG,PPARGC1A,SCARB1
IL-8 Signaling	2.3	0.085	3.873	AKT1,GNA13,GNAI1,GNB4,KRAS,MAPK1,MAPK9,MTOR,PIK3C2A,PIK3CA,PIK3CG,PLD1,PRKCE,RAB11FIP2,RHOQ,RPS6KB1,TRAF6
Glioblastoma Multiforme Signaling	2.3	0.0909	3.051	AKT1,E2F7,FZD4,KRAS,MAPK1,MTOR,NF1,PIK3C2A,PIK3CA,PIK3CG,PLCG2,PLCH2,RHOQ,RPS6KB1,TSC1
Relaxin Signaling	2.29	0.0933	2.449	AKT1,GDPD1,GNA13,GNAI1,GNAL,GNB4,MAPK1,PDE3A,PDE5A,PDE8A,PIK3C2A,PIK3CA,PIK3CG,PRKACB
Growth Hormone Signaling	2.29	0.127	2.333	MAPK1,PIK3C2A,PIK3CA,PIK3CG,PLCG2,PRKCE,RPS6KA3,RPS6KB1,SOCS6
Sertoli Cell-Sertoli Cell Junction Signaling	2.29	0.0865	NA	AFDN,AKT1,ATF2,DLG1,IGSF5,KRAS,MAP3K1,MAP3K7,MAPK1,MAPK14,MAPK9,NECTIN3,PRKACB,TJP1,TJP2,VCL
Cholesterol Biosynthesis I	2.29	0.308	2	CYP51A1,LBR,NSDHL,SQLE
Cholesterol Biosynthesis II (via 24,25-dihydrolanosterol)	2.29	0.308	2	CYP51A1,LBR,NSDHL,SQLE
Zymosterol Biosynthesis	2.29	0.5	NA	CYP51A1,LBR,NSDHL
Cholesterol Biosynthesis III (via Desmosterol)	2.29	0.308	2	CYP51A1,LBR,NSDHL,SQLE
IL-4 Signaling	2.29	0.118	NA	AKT1,IL13RA1,KRAS,MTOR,NFATC2,PIK3C2A,PIK3CA,PIK3CG,RPS6KB1,SYNJ1
PDGF Signaling	2.29	0.116	3.162	CRK,EIF2AK2,KRAS,MAP3K1,MAPK1,PIK3C2A,PIK3CA,PIK3CG,PLCG2,SYNJ1
Systemic Lupus Erythematosus In B Cell Signaling Pathway	2.29	0.0764	3.71	AKT1,CALM1 (includes others),IFNGR1,IL15,IL18,KRAS,MAP3K7,MAPK1,MTOR,NFATC2,PIK3C2A,PIK3CA,PIK3CG,PLCG2,PRKCE,PTPN11,SYNJ1,TLR3,TNFSF11,TRAF6,YES1
Adipogenesis pathway	2.27	0.097	NA	AKT1,ATG7,BMPR1A,BMPR2,DGKD,FZD4,HDAC10,KAT2B,NR1D2,PPARG,RPS6KB1,SIN3B,SMAD1
Renin-Angiotensin Signaling	2.27	0.102	3.464	ATF2,KRAS,MAP3K1,MAPK1,MAPK14,MAPK9,PIK3C2A,PIK3CA,PIK3CG,PLCG2,PRKACB,PRKCE
SAPK/JNK Signaling	2.27	0.108	3.317	ATF2,CRK,GNA13,KRAS,MAP3K1,MAP3K7,MAP4K3,MAPK9,PIK3C2A,PIK3CA,PIK3CG
Chronic Myeloid Leukemia Signaling	2.25	0.107	NA	AKT1,CRK,E2F7,HDAC10,KRAS,MAPK1,MECOM,PIK3C2A,PIK3CA,PIK3CG,PTPN11
Germ Cell-Sertoli Cell Junction Signaling	2.22	0.0877	NA	AFDN,AKT1,KRAS,MAP3K1,MAP3K7,MAPK1,MAPK14,MAPK9,NECTIN3,PIK3C2A,PIK3CA,PIK3CG,RHOQ,TJP1,VCL
IL-17A Signaling in Fibroblasts	2.16	0.171	NA	IL17RA,MAP3K7,MAPK1,MAPK14,MMP1,TRAF6
IL-2 Signaling	2.15	0.131	2.828	AKT1,IL2RA,KRAS,MAPK1,PIK3C2A,PIK3CA,PIK3CG,PTPN11
Erythropoietin Signaling	2.15	0.118	NA	AKT1,KRAS,MAPK1,PIK3C2A,PIK3CA,PIK3CG,PLCG2,PRKCE,RPS6KB1
Virus Entry via Endocytic Pathways	2.15	0.103	NA	AP1G1,AP3B1,CLTC,ITGB6,ITSN1,KRAS,PIK3C2A,PIK3CA,PIK3CG,PLCG2,PRKCE
GDNF Family Ligand-Receptor Interactions	2.15	0.118	3	GFRA3,KRAS,MAPK1,MAPK9,PIK3C2A,PIK3CA,PIK3CG,PLCG2,RET
Macropinocytosis Signaling	2.15	0.118	2.646	ITGB6,KRAS,MET,PIK3C2A,PIK3CA,PIK3CG,PLCG2,PRKCE,RAB5A
RAR Activation	2.14	0.0825	NA	AKT1,ARID2,KAT2B,MAP3K1,MAPK1,MAPK14,MAPK9,MMP1,NCOR1,PIK3CA,PIK3CG,PPARGC1A,PRKACB,PRKCE,SMAD1,TAF4
CCR3 Signaling in Eosinophils	2.14	0.0968	2.828	CALM1 (includes others),GNAI1,GNB4,KRAS,MAPK1,MAPK14,PIK3C2A,PIK3CA,PIK3CG,PLA2G12A,PPP1CB,PRKCE
Integrin Signaling	2.13	0.0798	4	AKT1,ARHGAP5,ARHGEF7,CAPN7,CRK,CTTN,ITGB6,KRAS,MAPK1,PARVA,PIK3C2A,PIK3CA,PIK3CG,PLCG2,PPP1CB,RHOQ,VCL
Type II Diabetes Mellitus Signaling	2.12	0.0915	2.714	AKT1,MAP3K1,MAP3K7,MAPK1,MAPK9,MTOR,PIK3C2A,PIK3CA,PIK3CG,PPARG,PRKCE,SMPD3,SOCS6
IL-6 Signaling	2.12	0.096	3.464	AKT1,IL18,KRAS,MAP3K7,MAPK1,MAPK14,MAPK9,PIK3C2A,PIK3CA,PIK3CG,PTPN11,TRAF6
Thrombopoietin Signaling	2.11	0.127	2.828	KRAS,MAPK1,PIK3C2A,PIK3CA,PIK3CG,PLCG2,PRKCE,PTPN11
Antioxidant Action of Vitamin C	2.11	0.101	-3	MAPK1,MAPK14,MAPK9,PLA2G12A,PLA2R1,PLCG2,PLCH2,PLD1,PNPLA8,SLC23A2,TXNRD1
14-3-3-mediated Signaling	2.08	0.0945	2.887	AKT1,KRAS,MAPK1,MAPK9,PIK3C2A,PIK3CA,PIK3CG,PLCG2,PLCH2,PRKCE,TSC1,YAP1
Superpathway of Inositol Phosphate Compounds	2.06	0.0804	3.873	IPMK,IPPK,ITPK1,ITPKA,NUDT12,PIK3C2A,PIK3CA,PIK3CG,PLCG2,PPFIA1,PPP2R5E,PTPN1,PTPN11,PTPRJ,SYNJ1,TNS3
Role of NFAT in Regulation of the Immune Response	2.05	0.0829	3.742	AKT1,ATF2,CALM1 (includes others),CSNK1A1,GNA13,GNAI1,GNAL,GNB4,KRAS,MAPK1,NFATC2,PIK3C2A,PIK3CA,PIK3CG,PLCG2
CD40 Signaling	2.05	0.123	2.828	MAP3K7,MAPK1,MAPK14,MAPK9,PIK3C2A,PIK3CA,PIK3CG,TRAF6
Renal Cell Carcinoma Signaling	2.05	0.113	3	AKT1,CRK,KRAS,MAPK1,MET,PIK3C2A,PIK3CA,PIK3CG,PTPN11
Chemokine Signaling	2.05	0.113	2.333	CALM1 (includes others),CAMK2D,GNAI1,KRAS,MAPK1,MAPK14,PIK3CG,PLCG2,PPP1CB
Neuregulin Signaling	2.05	0.104	3	AKT1,CRK,KRAS,MAPK1,MTOR,PLCG2,PRKCE,PSEN1,PTPN11,RPS6KB1
Reelin Signaling in Neurons	2.05	0.093	3.464	AFDN,AKT1,CAMK2D,CRK,MAPK1,MAPK9,MTOR,NECTIN3,PIK3C2A,PIK3CA,PIK3CG,YES1
Protein Kinase A Signaling	2.05	0.0652	1.225	AKAP10,ATF2,CALM1 (includes others),CAMK2D,DUSP22,GDPD1,GNA13,GNAI1,GNB4,MAP3K1,MAPK1,NFATC2,PDE3A,PDE5A,PDE8A,PLCG2,PLCH2,PPP1CB,PRKACB,PRKCE,PTPN1,PTPN11,PTPN3,PTPRE,PTPRJ,UBASH3B
Axonal Guidance Signaling	2.04	0.062	NA	ABLIM1,ADAM10,ADAMTS12,ADAMTS17,AKT1,ARHGEF7,BMP3,CRK,EFNB2,FZD4,GNA13,GNAI1,GNAL,GNB4,ITSN1,KRAS,LNPEP,MAPK1,MET,MMP1,NFATC2,PIK3C2A,PIK3CA,PIK3CG,PLCG2,PLCH2,PLXNB2,PRKACB,PRKCE,PTPN11
Dendritic Cell Maturation	2.04	0.082	3.742	AKT1,ATF2,IL15,IL18,LY75,MAPK1,MAPK14,MAPK9,PIK3C2A,PIK3CA,PIK3CG,PLCG2,PLCH2,TLR3,TRAF6
HMGB1 Signaling	2.04	0.0848	3.464	AKT1,IFNGR1,IL15,IL18,KAT2B,KRAS,MAPK1,MAPK14,MAPK9,PIK3C2A,PIK3CA,PIK3CG,RHOQ,TNFSF11
Prolactin Signaling	2.04	0.111	2.333	KRAS,MAPK1,PIK3C2A,PIK3CA,PIK3CG,PLCG2,PRKCE,PTPN11,SOCS6
Neuroinflammation Signaling Pathway	2.03	0.0702	2.837	AKT1,ATF2,BMPR2,CALB1,CD200R1,IFNGR1,IL18,MAPK1,MAPK14,MAPK6,MAPK9,NFATC2,PIK3C2A,PIK3CA,PIK3CG,PLA2G12A,PLCG2,PSEN1,TLR3,TRAF6,XIAP
April Mediated Signaling	2.03	0.154	2.449	MAP3K1,MAPK1,MAPK14,MAPK9,NFATC2,TRAF6
NF-κB Activation by Viruses	2.01	0.11	3	AKT1,EIF2AK2,KRAS,MAP3K1,MAPK1,PIK3C2A,PIK3CA,PIK3CG,PRKCE
CXCR4 Signaling	2.01	0.0838	3.464	AKT1,CRK,GNA13,GNAI1,GNAL,GNB4,KRAS,MAPK1,MAPK9,PIK3C2A,PIK3CA,PIK3CG,PRKCE,RHOQ
IL-12 Signaling and Production in Macrophages	2	0.0909	NA	AKT1,IFNGR1,IL18,MAPK1,MAPK14,MAPK9,PIK3C2A,PIK3CA,PIK3CG,PPARG,PRKCE,TRAF6
Lymphotoxin β Receptor Signaling	2	0.132	2.646	AKT1,APAF1,MAPK1,PIK3C2A,PIK3CA,PIK3CG,TRAF6
HIF1α Signaling	2	0.078	3	AKT1,CAMK2D,CCNG2,EGLN1,HSPA5,KRAS,MAPK1,MET,MMP1,MTOR,PIK3C2A,PIK3CA,PIK3CG,PLCG2,PRKCE,RPS6KB1
Factors Promoting Cardiogenesis in Vertebrates	2	0.0867	3.606	ATF2,BMP3,BMPR1A,BMPR2,CAMK2D,FZD4,MAP3K7,MAPK14,MAPK9,PLCG2,PLCH2,PRKCE,SMAD1
Production of Nitric Oxide and Reactive Oxygen Species in Macrophages	1.97	0.0798	3.207	AKT1,IFNGR1,MAP3K1,MAP3K7,MAPK1,MAPK14,MAPK9,PIK3C2A,PIK3CA,PIK3CG,PLCG2,PPP1CB,PPP2R5E,PRKCE,RHOQ
HER-2 Signaling in Breast Cancer	1.97	0.107	NA	AKT1,ITGB6,KRAS,PARD6B,PIK3C2A,PIK3CA,PIK3CG,PRKCE,TSC1
VEGF Family Ligand-Receptor Interactions	1.97	0.107	3	AKT1,KRAS,MAPK1,PIK3C2A,PIK3CA,PIK3CG,PLA2G12A,PLCG2,PRKCE
Role of JAK1 and JAK3 in γc Cytokine Signaling	1.96	0.116	NA	IL15,IL2RA,KRAS,MAPK1,PIK3C2A,PIK3CA,PIK3CG,PTPN11
B Cell Activating Factor Signaling	1.95	0.146	2.449	MAP3K1,MAPK1,MAPK14,MAPK9,NFATC2,TRAF6
Opioid Signaling Pathway	1.95	0.0729	3.153	AKT1,ATF2,CALM1 (includes others),CAMK2D,CLTC,GNAI1,GNAL,KRAS,MAPK1,MAPK6,OGFR,PIK3CG,PRKACB,PRKCE,RGS12,RPS6KA3,RPS6KB1,YES1
Estrogen Receptor Signaling	1.94	0.0671	4.264	AKT1,ATF2,GNA13,GNAI1,GNAL,KRAS,MAPK1,MCU,MED13L,MMP1,MTOR,NCOR1,PIK3C2A,PIK3CA,PIK3CG,PLCG2,PLCH2,PPARGC1A,PPP1CB,PRKACB,PRKCE,RPS6KB1
Role of Pattern Recognition Receptors in Recognition of Bacteria and Viruses	1.94	0.0844	3.162	EIF2AK2,IL15,IL18,MAPK1,MAPK9,PIK3C2A,PIK3CA,PIK3CG,PLCG2,PRKCE,TLR3,TNFSF11,TRAF6
Superpathway of Cholesterol Biosynthesis	1.94	0.172	2.236	CYP51A1,HMGCS1,LBR,NSDHL,SQLE
GM-CSF Signaling	1.94	0.114	2.828	AKT1,CAMK2D,KRAS,MAPK1,PIK3C2A,PIK3CA,PIK3CG,PTPN11
Role of NANOG in Mammalian Embryonic Stem Cell Pluripotency	1.93	0.0924	2.449	AKT1,BMP3,BMPR1A,BMPR2,FZD4,KRAS,MAPK1,PIK3C2A,PIK3CA,PIK3CG,SMAD1
Unfolded protein response	1.91	0.125	2	DNAJB9,EDEM1,ERO1B,HSPA5,HSPH1,INSIG1,PPARG
PI3K Signaling in B Lymphocytes	1.9	0.087	3.317	AKT1,ATF2,CALM1 (includes others),CAMK2D,KRAS,MAPK1,NFATC2,PIK3CA,PIK3CG,PLCG2,PLCH2,PLEKHA1
IGF-1 Signaling	1.89	0.0962	2.53	AKT1,KRAS,MAPK1,PIK3C2A,PIK3CA,PIK3CG,PRKACB,PTPN11,RPS6KB1,SOCS6
Melatonin Signaling	1.88	0.111	2.121	CALM1 (includes others),CAMK2D,GNAI1,MAPK1,PLCG2,PLCH2,PRKACB,PRKCE
Ephrin B Signaling	1.88	0.111	2.646	EFNB2,GNA13,GNAI1,GNAL,GNB4,ITSN1,ITSN2,MAPK1
Ceramide Signaling	1.88	0.102	-0.378	AKT1,KRAS,KSR1,MAP3K1,PIK3C2A,PIK3CA,PIK3CG,PPP2R5E,SMPD3
G Beta Gamma Signaling	1.87	0.0902	3.162	AKT1,GNA13,GNAI1,GNAL,GNB4,KRAS,MAPK1,PIK3CG,PLCG2,PRKACB,PRKCE
Adrenomedullin signaling pathway	1.84	0.0761	3.873	AKT1,CALM1 (includes others),IL18,KRAS,MAPK1,MAPK14,MAPK6,MAPK9,PIK3C2A,PIK3CA,PIK3CG,PLCG2,PLCH2,PPARG,PRKACB
Acute Phase Response Signaling	1.82	0.0782	3.207	AKT1,IL18,KRAS,MAP3K1,MAP3K7,MAPK1,MAPK14,MAPK9,MTOR,PIK3CA,PIK3CG,PTPN11,SOCS6,TRAF6
Gap Junction Signaling	1.82	0.0758	NA	AKT1,CSNK1A1,GNAI1,KRAS,MAPK1,PIK3C2A,PIK3CA,PIK3CG,PLCG2,PLCH2,PRKACB,PRKCE,SP3,TJP1,TJP2
Cardiomyocyte Differentiation via BMP Receptors	1.8	0.2	2	ATF2,BMPR1A,BMPR2,MAP3K7
Prostate Cancer Signaling	1.8	0.0989	NA	AKT1,ATF2,KRAS,MAPK1,MTOR,PIK3C2A,PIK3CA,PIK3CG,SRD5A1
Ephrin Receptor Signaling	1.8	0.0778	3.464	ADAM10,AKT1,ATF2,CRK,EFNB2,GNA13,GNAI1,GNAL,GNB4,ITSN1,KRAS,MAPK1,PIK3CG,PTPN11
Neurotrophin/TRK Signaling	1.77	0.105	2.828	AKT1,ATF2,KRAS,MAPK1,PIK3C2A,PIK3CA,PIK3CG,PTPN11
Fcγ Receptor-mediated Phagocytosis in Macrophages and Monocytes	1.72	0.0957	3	AKT1,CRK,MAPK1,MYO5A,PIK3CG,PLD1,PRKCE,RPS6KB1,YES1
Thyroid Cancer Signaling	1.67	0.101	2.828	AKT1,KRAS,MAPK1,MTOR,PIK3C2A,PIK3CA,PIK3CG,RET
Role of PI3K/AKT Signaling in the Pathogenesis of Influenza	1.64	0.109	2.449	AKT1,CRK,GNAI1,MAPK1,PIK3C2A,PIK3CA,PIK3CG
mTOR Signaling	1.61	0.0714	3.051	AKT1,EIF4G2,KRAS,MAPK1,MTOR,PIK3C2A,PIK3CA,PIK3CG,PLD1,PPP2R5E,PRKCE,RHOQ,RPS6KA3,RPS6KB1,TSC1
fMLP Signaling in Neutrophils	1.6	0.0862	3	CALM1 (includes others),GNAI1,GNB4,KRAS,MAPK1,NFATC2,PIK3C2A,PIK3CA,PIK3CG,PRKCE
Melanoma Signaling	1.6	0.12	2.449	AKT1,KRAS,MAPK1,PIK3C2A,PIK3CA,PIK3CG
PEDF Signaling	1.6	0.0976	2.828	AKT1,KRAS,MAPK1,MAPK14,PIK3C2A,PIK3CA,PIK3CG,PPARG
Regulation of the Epithelial-Mesenchymal Transition Pathway	1.6	0.0729	NA	AKT1,ESRP2,FZD4,HMGA2,KRAS,MAPK1,MET,PARD6B,PIK3C2A,PIK3CA,PIK3CG,PSEN1,PTPN11,SMURF1
Nitric Oxide Signaling in the Cardiovascular System	1.6	0.0909	2.333	AKT1,CALM1 (includes others),MAPK1,PDE5A,PIK3C2A,PIK3CA,PIK3CG,PRKACB,PRKCE
Apoptosis Signaling	1.6	0.0909	-0.333	APAF1,CAPN7,CASP10,CASP6,KRAS,MAPK1,PLCG2,PRKCE,XIAP
VEGF Signaling	1.6	0.0909	1.667	AKT1,KRAS,MAPK1,PIK3C2A,PIK3CA,PIK3CG,PLCG2,PTPN11,VCL
Clathrin-mediated Endocytosis Signaling	1.59	0.0725	NA	AP1G1,AP3B1,CLTC,CTTN,GAK,ITGB6,MET,PICALM,PIK3C2A,PIK3CA,PIK3CG,RAB5A,STAM,SYNJ1
UVC-Induced MAPK Signaling	1.58	0.118	2.449	KRAS,MAPK1,MAPK14,MAPK9,PRKCE,SMPD3
p38 MAPK Signaling	1.58	0.0847	2.121	ATF2,EEF2K,IL18,MAP3K7,MAPK14,PLA2G12A,RPS6KA3,RPS6KB1,TAB2,TRAF6
IL-22 Signaling	1.57	0.167	2	AKT1,MAPK1,MAPK14,MAPK9
Neuropathic Pain Signaling In Dorsal Horn Neurons	1.57	0.0891	3	CAMK2D,MAPK1,PIK3C2A,PIK3CA,PIK3CG,PLCG2,PLCH2,PRKACB,PRKCE
Docosahexaenoic Acid (DHA) Signaling	1.53	0.132	NA	AKT1,APAF1,PIK3C2A,PIK3CA,PIK3CG
Aldosterone Signaling in Epithelial Cells	1.53	0.0759	2.828	DNAJB9,DNAJC13,HSPA5,HSPH1,KRAS,MAPK1,PIK3C2A,PIK3CA,PIK3CG,PLCG2,PLCH2,PRKCE
Gαq Signaling	1.53	0.0759	3.317	AKT1,CALM1 (includes others),GNB4,MAPK1,NFATC2,PIK3C2A,PIK3CA,PIK3CG,PLCG2,PLD1,PRKCE,RHOQ
Sumoylation Pathway	1.52	0.0874	1	MAPK9,RANBP2,RCOR1,RHOQ,SENP7,SP3,UBA2,XIAP,ZNF217
IL-17A Signaling in Gastric Cells	1.52	0.16	2	IL17RA,MAPK1,MAPK14,MAPK9
Role of JAK family kinases in IL-6-type Cytokine Signaling	1.52	0.16	NA	MAPK1,MAPK14,MAPK9,PTPN11
CTLA4 Signaling in Cytotoxic T Lymphocytes	1.44	0.0899	NA	AKT1,AP1G1,CLTC,PIK3C2A,PIK3CA,PIK3CG,PPP2R5E,PTPN11
Acute Myeloid Leukemia Signaling	1.44	0.0899	2.828	AKT1,KRAS,MAPK1,MTOR,PIK3C2A,PIK3CA,PIK3CG,RPS6KB1
ERK5 Signaling	1.44	0.0972	2.646	AKT1,ATF2,GNA13,KRAS,PTPN11,RPS6KA3,RPS6KB1
Tec Kinase Signaling	1.44	0.0732	2.828	GNA13,GNAI1,GNAL,GNB4,MAPK9,PIK3C2A,PIK3CA,PIK3CG,PLCG2,PRKCE,RHOQ,YES1
Xenobiotic Metabolism Signaling	1.44	0.0627	NA	AHR,CAMK2D,CES3,CUL3,KRAS,MAOB,MAP3K1,MAP3K7,MAPK1,MAPK14,MAPK9,PIK3C2A,PIK3CA,PIK3CG,PPARGC1A,PPP2R5E,PRKCE,UGT8
CDK5 Signaling	1.42	0.0833	-0.707	GNAL,KRAS,MAPK1,MAPK14,MAPK6,MAPK9,PPP1CB,PPP2R5E,PRKACB
Non-Small Cell Lung Cancer Signaling	1.42	0.0959	1.89	AKT1,KRAS,MAPK1,PIK3C2A,PIK3CA,PIK3CG,STK4
3-phosphoinositide Biosynthesis	1.41	0.0723	3.317	ITPK1,NUDT12,PIK3C2A,PIK3CA,PIK3CG,PPFIA1,PPP2R5E,PTPN1,PTPN11,PTPRJ,SYNJ1,TNS3
Pancreatic Adenocarcinoma Signaling	1.41	0.0826	2.828	AKT1,E2F7,KRAS,MAPK1,MAPK9,PIK3C2A,PIK3CA,PIK3CG,PLD1
Death Receptor Signaling	1.41	0.0879	2.121	APAF1,CASP10,CASP6,PARP11,PARP12,PARP14,PARP8,XIAP
Estrogen-Dependent Breast Cancer Signaling	1.4	0.0946	2.646	AKT1,ATF2,KRAS,MAPK1,PIK3C2A,PIK3CA,PIK3CG
Role of IL-17F in Allergic Inflammatory Airway Diseases	1.39	0.119	2	ATF2,IL17RA,MAPK1,RPS6KA3,TRAF6
Glucocorticoid Receptor Signaling	1.39	0.0595	NA	AKT1,ARID2,HSPA5,KAT2B,KRAS,MAP3K1,MAP3K7,MAPK1,MAPK14,MAPK9,MMP1,NCOR1,NFATC2,PIK3C2A,PIK3CA,PIK3CG,PRKACB,TAF4,TAF5,TRAF6
Synaptic Long Term Potentiation	1.39	0.0775	2.53	ATF2,CALM1 (includes others),CAMK2D,KRAS,MAPK1,PLCG2,PLCH2,PPP1CB,PRKACB,PRKCE
Tight Junction Signaling	1.39	0.0714	NA	AFDN,AKT1,IGSF5,NECTIN3,PATJ,PPP2R5E,PRKACB,SMURF1,STX16,TJP1,TJP2,VCL
Synaptic Long Term Depression	1.38	0.0688	3.464	GNA13,GNAI1,GNAL,GRID2,KRAS,MAPK1,PLA2G12A,PLA2R1,PLCG2,PLCH2,PNPLA8,PPP2R5E,PRKCE
FcγRIIB Signaling in B Lymphocytes	1.38	0.0933	2.646	AKT1,KRAS,MAPK9,PIK3C2A,PIK3CA,PIK3CG,PLCG2
Angiopoietin Signaling	1.38	0.0933	2	AKT1,CRK,KRAS,PIK3C2A,PIK3CA,PIK3CG,PTPN11
iCOS-iCOSL Signaling in T Helper Cells	1.38	0.0811	2.828	AKT1,CALM1 (includes others),CAMK2D,IL2RA,NFATC2,PIK3C2A,PIK3CA,PIK3CG,PLEKHA1
G-Protein Coupled Receptor Signaling	1.38	0.0625	NA	AKT1,ATF2,CAMK2D,GDPD1,GNAI1,GNAL,KRAS,MAPK1,PDE3A,PDE5A,PDE8A,PIK3C2A,PIK3CA,PIK3CG,PRKACB,PRKCE,RGS12
PPARα/RXRα Activation	1.37	0.0684	-1	BMPR2,CAND1,KRAS,MAP3K7,MAPK1,MAPK14,NCOA6,NCOR1,PLCG2,PLCH2,PPARGC1A,PRKACB,TRAF6
ILK Signaling	1.37	0.0684	2.887	AKT1,ATF2,ITGB6,MAPK1,MAPK9,MTOR,PARVA,PIK3C2A,PIK3CA,PIK3CG,PPP2R5E,RHOQ,VCL
Rac Signaling	1.37	0.0804	3	KRAS,MAP3K1,MAPK1,NCKAP1,PIK3C2A,PIK3CA,PIK3CG,PLD1,RPS6KB1
CCR5 Signaling in Macrophages	1.36	0.0851	2.646	CALM1 (includes others),GNAI1,GNB4,MAPK1,MAPK14,MAPK9,PLCG2,PRKCE
Antiproliferative Role of Somatostatin Receptor 2	1.35	0.0909	2.449	GNB4,KRAS,MAPK1,PIK3C2A,PIK3CA,PIK3CG,PTPN11
Endometrial Cancer Signaling	1.35	0.1	2.449	AKT1,KRAS,MAPK1,PIK3C2A,PIK3CA,PIK3CG
Apelin Pancreas Signaling Pathway	1.35	0.114	0.447	MAPK9,PIK3C2A,PIK3CA,PIK3CG,PRKACB
IL-23 Signaling Pathway	1.35	0.114	2.236	AKT1,PIK3C2A,PIK3CA,PIK3CG,TNFSF11
GNRH Signaling	1.33	0.0694	3.317	ATF2,CALM1 (includes others),CAMK2D,GNAI1,KRAS,MAP3K1,MAP3K7,MAPK1,MAPK14,MAPK9,PRKACB,PRKCE
α-Adrenergic Signaling	1.33	0.0833	2.449	CALM1 (includes others),GNAI1,GNB4,KRAS,MAPK1,PLCG2,PRKACB,PRKCE
IL-7 Signaling Pathway	1.33	0.0897	2.646	AKT1,MAPK1,MAPK14,MET,PIK3C2A,PIK3CA,PIK3CG
Phospholipase C Signaling	1.32	0.0623	3.207	ARHGEF7,ATF2,CALM1 (includes others),GNA13,GNB4,HDAC10,KRAS,MAPK1,NFATC2,PLA2G12A,PLCG2,PLD1,PPP1CB,PRKCE,RHOQ,RPS6KA3
RAN Signaling	1.32	0.176	NA	KPNA1,KPNA4,RANBP2
iNOS Signaling	1.32	0.111	2	CALM1 (includes others),IFNGR1,MAPK1,MAPK14,TRAF6
Amyotrophic Lateral Sclerosis Signaling	1.31	0.0825	2.121	APAF1,CAPN7,GRID2,PIK3C2A,PIK3CA,PIK3CG,RAB5A,XIAP
IL-3 Signaling	1.31	0.0886	2.646	AKT1,KRAS,MAPK1,PIK3C2A,PIK3CA,PIK3CG,PRKCE
PAK Signaling	1.31	0.0825	2.646	ARHGAP10,ARHGEF7,KRAS,MAPK1,MAPK9,PIK3C2A,PIK3CA,PIK3CG
STAT3 Pathway	1.31	0.0741	1.89	BMPR1A,BMPR2,IL13RA1,IL17RA,IL2RA,KRAS,MAPK1,MAPK14,MAPK9,SOCS6

## Sheet: LSL_Profile#41
Title of manuscript	Jejunal transcriptomic profiling of two layer strains throughout the entire production period
AUTHORs	Adewunmi O. Omotoso, Henry Reyer, Michael Oster, Siriluck Ponsuksili, Nares Trakooljul, Eduard Muráni, Vera Sommerfeld, Markus Rodehutscord, and Klaus Wimmers
CAPTION	Canonical pathways derived from expression profiles of jejunal mucosa of Lohmann Selected Leghorn
Lohmann Selected Leghorn: Profile #41
Ingenuity Canonical Pathways	-log(B-H p-value)	Ratio	z-score	Molecules
Leukocyte Extravasation Signaling	3.5	0.198	4.7	ACTA2,ACTN1,ARHGAP6,CD44,CD99,CDH5,CLDN12,CTNNA2,CYBB,DLC1,F11R,ITGA2,ITGA4,ITGB1,ITK,JAM2,JAM3,MAPK10,MAPK11,MAPK8,MMP10,MMP13,MMP16,MMP2,MMP23B,MSN,NCF4,PECAM1,PIK3C2G,PIK3C3,PIK3R1,PIK3R3,PIK3R4,PRKD3,RAP1B,RAPGEF4,RDX,TXK,VAV3
DNA Double-Strand Break Repair by Non-Homologous End Joining	3.15	0.571	NA	ATM,DCLRE1C,LIG4,MRE11,PARP1,PRKDC,WRN,XRCC5
NF-κB Signaling	3.15	0.196	5.396	AKT3,FADD,FGFR2,FLT1,FLT4,GHR,HDAC2,IGF2R,IL1R1,MALT1,MAPK8,NFKB1,PDGFRA,PIK3C2G,PIK3C3,PIK3R1,PIK3R3,PIK3R4,RAF1,RAP1B,RAP2A,RASD2,TANK,TBK1,TGFBR1,TGFBR3,TLR2,TLR4,TLR5,TLR7,TNFRSF11B,TNFRSF1B,TNFSF13B,TRAF3,TRAF5
Regulation Of The Epithelial Mesenchymal Transition By Growth Factors Pathway	3.15	0.191	5.578	AKT3,CDH2,DOCK10,FGF10,FGFR2,FRS2,HGF,JAK1,JAK2,LATS2,MAPK10,MAPK11,MAPK8,MMP2,NFKB1,PARD6G,PDGFC,PDGFD,PDGFRA,PIK3C2G,PIK3C3,PIK3R1,PIK3R3,PIK3R4,RAF1,RAP1B,RAP2A,RASD2,SMAD2,SNAI2,TGFBR1,TNFRSF11B,TNFRSF1B,TNFSF13B,TNFSF8,ZEB2
STAT3 Pathway	3.03	0.207	4.025	BMP6,CSF2RB,FGFR2,FLT1,FLT4,GHR,HGF,IGF2R,IL12RB2,IL17RD,IL1R1,IL1RL1,IL31RA,IL6ST,IL7R,JAK2,MAP3K9,MAPK10,MAPK11,MAPK8,PDGFRA,RAF1,RAP1B,RAP2A,RASD2,SOCS5,TGFBR1,TGFBR3
Nitric Oxide Signaling in the Cardiovascular System	3.03	0.232	4.379	AKT3,BDKRB2,CALM1 (includes others),CAV1,FLT1,FLT4,GUCY1A1,GUCY1B1,HSP90AA1,HSP90B1,ITPR2,PDE1A,PDE1C,PDE3B,PDGFC,PIK3C2G,PIK3C3,PIK3R1,PIK3R3,PIK3R4,PRKAA1,PRKD3,PRKG1
T Cell Receptor Signaling	3.03	0.229	NA	CALM1 (includes others),CD28,CD4,FYN,ITK,LCP2,MALT1,MAPK8,NFAT5,NFATC3,NFKB1,PIK3C2G,PIK3C3,PIK3R1,PIK3R3,PIK3R4,PTPRC,RAF1,RAP1B,RAP2A,RASA1,RASD2,TXK,VAV3
Cardiac Hypertrophy Signaling (Enhanced)	3.03	0.146	7.452	ACVR1C,ADCY2,ADCY5,ADCY7,ADRA1B,AKT3,CALM1 (includes others),CSF2RB,CYBB,DIAPH3,EDNRA,EDNRB,FGF10,FGFR2,GHR,GNAQ,HDAC11,HDAC2,HDAC9,IL12RB2,IL17RD,IL1R1,IL1RL1,IL31RA,IL6ST,IL7R,ITGA2,ITGA4,ITGB1,ITPR2,JAK2,MAP3K5,MAP3K9,MAPK10,MAPK11,MAPK8,MEF2C,MYOCD,NFAT5,NFATC3,NFKB1,PDE1A,PDE1C,PDE3B,PDE4D,PDE7B,PDK1,PIK3C2G,PIK3C3,PIK3R1,PIK3R3,PIK3R4,PKN1,PLCB2,PLCE1,PLCL1,PRKD3,PRKG1,PTEN,PTGS2,RAF1,RAP1B…
Signaling by Rho Family GTPases	3	0.172	5.925	ACTA2,ARHGEF10,ARHGEF3,ARHGEF5,ARHGEF9,CDC42EP3,CDH11,CDH13,CDH2,CDH4,CDH5,CIT,CYBB,DIAPH3,FNBP1,GNAQ,GNB5,IQGAP1,ITGA2,ITGA4,ITGB1,MAP3K9,MAPK10,MAPK8,MSN,MYLK,NEDD4,NFKB1,NOX4,PI4KA,PIK3C2G,PIK3C3,PIK3R1,PIK3R3,PIK3R4,PIP5K1B,PKN1,RAF1,RDX,RHOBTB1,RND3,SEPTIN10
Mitotic Roles of Polo-Like Kinase	2.72	0.258	2.309	ANAPC1,ANAPC4,ANAPC7,CDC16,CDC27,CDC7,FBXO5,HSP90AA1,HSP90B1,KIF11,KIF23,PLK2,PLK4,PPP2R5C,RAD21,SLK,WEE1
RAN Signaling	2.72	0.471	2.828	CSE1L,IPO5,KPNA3,KPNA5,RANBP1,RANBP2,TNPO1,XPO1
Molecular Mechanisms of Cancer	2.7	0.148	NA	ADCY2,ADCY5,ADCY7,AKT3,ARHGEF10,ARHGEF3,ARHGEF5,ARHGEF9,ATM,ATR,BMP5,BMP6,BMP7,CASP7,CCND2,CDK14,CDK19,CFLAR,CTNNA2,FADD,FNBP1,FYN,GNAQ,HAT1,HIF1A,ITGA2,ITGA4,ITGB1,JAK1,JAK2,LRP6,MAP3K5,MAPK10,MAPK11,MAPK8,MDM2,NFKB1,PIK3C2G,PIK3C3,PIK3R1,PIK3R3,PIK3R4,PLCB2,PRKD3,PRKDC,RAF1,RAP1B,RAP2A,RASA1,RASD2,RASGRF2,RBL1,RBPJ,RHOBTB1,RND3,SMAD2,SMAD5,TGFBR1
eNOS Signaling	2.7	0.189	4.491	ADCY2,ADCY5,ADCY7,AKT3,AQP1,AQP4,BDKRB1,BDKRB2,CALM1 (includes others),CAV1,CHRNA5,ESR2,FLT1,FLT4,GNAQ,GUCY1A1,GUCY1B1,HSP90AA1,HSP90B1,ITPR2,PDGFC,PDPK1,PIK3C2G,PIK3C3,PIK3R1,PIK3R3,PIK3R4,PRKAA1,PRKD3,PRKG1
Sphingosine-1-phosphate Signaling	2.65	0.205	2.4	ACER2,ADCY2,ADCY5,ADCY7,AKT3,ASAH1,CASP2,CASP7,FNBP1,GNAQ,PDGFC,PDGFD,PDGFRA,PIK3C2G,PIK3C3,PIK3R1,PIK3R3,PIK3R4,PLCB2,PLCE1,PLCL1,RHOBTB1,RND3,S1PR1
Hepatic Fibrosis Signaling Pathway	2.65	0.149	6.532	ACTA2,ACVR1C,AKT3,CALM1 (includes others),COL3A1,CREB1,CYBB,EDNRA,FLT1,FLT4,FNBP1,HIF1A,IL1R1,IL1RL1,IRAK2,ITGA2,ITGA4,ITGB1,JAK1,JAK2,LEPR,LRP6,MAPK10,MAPK11,MAPK8,MMP13,MYLK,MYLK3,NFKB1,NOX4,PDGFC,PDGFD,PDGFRA,PDK1,PIK3C2G,PIK3C3,PIK3R1,PIK3R3,PIK3R4,PRKD3,PTEN,RAF1,RAP1B,RAP2A,RASD2,RHOBTB1,RND3,SMAD2,TF,TGFBR1,TGFBR3,TLR4,TNFRSF11B,TNFRSF1B,TRPM7
CNTF Signaling	2.58	0.263	3.742	IL6ST,JAK1,JAK2,LIFR,PIK3C2G,PIK3C3,PIK3R1,PIK3R3,PIK3R4,RAF1,RAP1B,RAP2A,RASD2,RPS6KA5,RPS6KA6
Inhibition of Angiogenesis by TSP1	2.56	0.324	2.646	AKT3,CD47,FYN,GUCY1A1,GUCY1B1,MAPK10,MAPK11,MAPK8,SDC2,TGFBR1,THBS1
UVA-Induced MAPK Signaling	2.56	0.214	3.606	ATM,MAPK10,MAPK11,MAPK8,PARP1,PARP4,PIK3C2G,PIK3C3,PIK3R1,PIK3R3,PIK3R4,PLCB2,PLCE1,PLCL1,RAP1B,RAP2A,RASD2,RPS6KA5,RPS6KA6,RPS6KC1,TNKS2
PPARα/RXRα Activation	2.52	0.174	-2.2	ACVR1C,ADCY2,ADCY5,ADCY7,CKAP5,CLOCK,FASN,GHR,GNAQ,HSP90AA1,HSP90B1,IL1R1,IL1RL1,JAK2,MAPK8,MED23,MEF2C,NCOA3,NFKB1,NR2C2,PLCB2,PLCE1,PLCL1,PPARA,PRKAA1,RAF1,RAP1B,RAP2A,RASD2,SMAD2,TGFBR1,TGFBR3,TGS1
Apelin Endothelial Signaling Pathway	2.44	0.2	3.411	ADCY2,ADCY5,ADCY7,AKT3,CALM1 (includes others),HIF1A,MAPK10,MAPK8,MEF2C,NFKB1,PIK3C2G,PIK3C3,PIK3R1,PIK3R3,PIK3R4,PLCB2,PRKAA1,PRKD3,RAF1,RAP1B,RAP2A,RASD2,TEK
Kinetochore Metaphase Signaling Pathway	2.42	0.208	0.688	ANAPC1,ANAPC4,ANAPC7,BUB1,BUB1B,CDC16,CDC27,CENPC,CENPQ,CENPU,INCENP,KIF2C,KNTC1,MASTL,NUF2,PPP1R3C,PPP2R5C,RAD21,STAG1,TTK,ZWILCH
NF-κB Activation by Viruses	2.38	0.22	4.123	AKT3,CD4,ELP1,ITGA2,ITGA4,ITGAV,ITGB1,NFKB1,PIK3C2G,PIK3C3,PIK3R1,PIK3R3,PIK3R4,PRKD3,RAF1,RAP1B,RAP2A,RASD2
iCOS-iCOSL Signaling in T Helper Cells	2.38	0.198	3.771	AKT3,CALM1 (includes others),CD28,CD4,CD86,ICOSLG/LOC102723996,ITK,ITPR2,LCP2,NFAT5,NFATC3,NFKB1,PDPK1,PIK3C2G,PIK3C3,PIK3R1,PIK3R3,PIK3R4,PLEKHA3,PTEN,PTPRC,TRAT1
PAK Signaling	2.38	0.206	3.441	EPHA3,ITGA2,ITGA4,ITGB1,MAPK10,MAPK8,MYLK,PAK1IP1,PDGFC,PDGFD,PDGFRA,PIK3C2G,PIK3C3,PIK3R1,PIK3R3,PIK3R4,RAF1,RAP1B,RAP2A,RASD2
Hereditary Breast Cancer Signaling	2.38	0.186	NA	AKT3,ATM,ATR,BARD1,BRD7,FANCB,FANCC,FANCL,HDAC11,HDAC2,HDAC9,MRE11,MSH2,PIK3C2G,PIK3C3,PIK3R1,PIK3R3,PIK3R4,PTEN,RAP1B,RAP2A,RASD2,RFC1,RFC3,WEE1,XPC
Role of NFAT in Cardiac Hypertrophy	2.38	0.164	4.642	ADCY2,ADCY5,ADCY7,AKT3,CABIN1,CACNA1H,CACNA2D1,CACNB2,CALM1 (includes others),GNAQ,GNB5,HDAC11,HDAC2,HDAC9,IL6ST,ITPR2,MAPK10,MAPK11,MAPK8,MEF2C,PIK3C2G,PIK3C3,PIK3R1,PIK3R3,PIK3R4,PLCB2,PLCE1,PLCL1,PRKD3,RAF1,RAP1B,RAP2A,RASD2,RCAN3,TGFBR1
Phagosome Formation	2.38	0.192	NA	C3AR1,FN1,FNBP1,ITGA2,ITGA4,ITGB1,MRC1,PIK3C2G,PIK3C3,PIK3R1,PIK3R3,PIK3R4,PLCB2,PLCE1,PLCL1,PRKD3,RHOBTB1,RND3,SYK,Tlr11,TLR2,TLR4,TLR5,TLR7
GP6 Signaling Pathway	2.38	0.193	4.796	AKT3,CALM1 (includes others),COL24A1,COL26A1,COL3A1,COL4A6,COL5A2,COL6A3,COL6A6,FYN,LAMA1,LAMA4,LAMB1,LCP2,PDPK1,PIK3C2G,PIK3C3,PIK3R1,PIK3R3,PIK3R4,PRKD3,RAP1B,SYK
Adrenomedullin signaling pathway	2.38	0.168	5.014	ADCY2,ADCY5,ADCY7,AKT3,CALCRL,CALM1 (includes others),GNAQ,GUCY1A1,GUCY1B1,HIF1A,ITPR2,MAPK10,MAPK11,MAPK8,MMP2,MYLK,MYLK3,NFKB1,NPR3,PIK3C2G,PIK3C3,PIK3R1,PIK3R3,PIK3R4,PLCB2,PLCE1,PLCL1,PRKG1,RAF1,RAMP3,RAP1B,RAP2A,RASD2
CD28 Signaling in T Helper Cells	2.34	0.192	4.796	AKT3,CALM1 (includes others),CD28,CD4,CD86,FYN,ITK,ITPR2,LCP2,MALT1,MAPK10,MAPK8,NFAT5,NFATC3,NFKB1,PDPK1,PIK3C2G,PIK3C3,PIK3R1,PIK3R3,PIK3R4,PTPRC,SYK
Th2 Pathway	2.34	0.184	1.789	ACVR1C,CCR4,CD28,CD4,CD86,CHD4,ICOSLG/LOC102723996,IKZF1,IL12RB2,IL1RL1,JAG1,JAG2,JAK1,JAK2,NFKB1,PIK3C2G,PIK3C3,PIK3R1,PIK3R3,PIK3R4,S1PR1,STAT4,TGFBR1,TGFBR3,TIMD4
IL-23 Signaling Pathway	2.34	0.273	3.464	AKT3,HIF1A,IL12RB2,JAK2,NFKB1,PIK3C2G,PIK3C3,PIK3R1,PIK3R3,PIK3R4,RORA,STAT4
Senescence Pathway	2.34	0.153	4.439	ACVR1C,AKT3,ANAPC1,ANAPC4,ANAPC7,ATM,ATR,CALM1 (includes others),CAT,CDC16,CDC27,DMTF1,ITPR2,MDM2,MRE11,NFAT5,NFATC3,NFKB1,PARP1,PDK1,PDK4,PIK3C2G,PIK3C3,PIK3R1,PIK3R3,PIK3R4,PPP2R5C,PTEN,RAF1,RAP1B,RAP2A,RASD2,RBL1,RNF2,RPS6KA5,SIRT1,SMAD2,SMAD5,TBK1,TGFBR1,TGFBR3,TLR2
Reelin Signaling in Neurons	2.32	0.186	4.899	AKT3,ARHGEF10,ARHGEF3,ARHGEF5,ARHGEF9,CDH2,DAB1,FYN,ITGA2,ITGA4,ITGB1,MAP3K9,MAPK10,MAPK8,PDK1,PDK4,PIK3C2G,PIK3C3,PIK3R1,PIK3R3,PIK3R4,RAP1B,RELN,VLDLR
Hepatic Fibrosis / Hepatic Stellate Cell Activation	2.29	0.167	NA	ACTA2,COL24A1,COL26A1,COL3A1,COL4A6,COL5A2,COL6A3,COL6A6,EDNRA,EDNRB,FGFR2,FLT1,FLT4,FN1,HGF,IL1R1,IL1RL1,LAMA1,LEPR,LY96,MMP13,MMP2,NFKB1,PDGFC,PDGFD,PDGFRA,SMAD2,TGFBR1,TLR4,TNFRSF11B,TNFRSF1B
Gα12/13 Signaling	2.29	0.185	2.294	AKT3,CDH11,CDH13,CDH2,CDH4,CDH5,F2R,F2RL1,MAP3K5,MAPK10,MAPK8,MEF2C,NFKB1,PIK3C2G,PIK3C3,PIK3R1,PIK3R3,PIK3R4,RAF1,RAP1B,RAP2A,RASA1,RASD2,VAV3
Colorectal Cancer Metastasis Signaling	2.29	0.154	5.568	ADCY2,ADCY5,ADCY7,AKT3,FNBP1,GNB5,IL6ST,JAK1,JAK2,LRP6,MAPK10,MAPK8,MMP10,MMP13,MMP16,MMP2,MMP23B,MSH2,MSH3,NFKB1,PDGFC,PIK3C2G,PIK3C3,PIK3R1,PIK3R3,PIK3R4,PTGS2,RAP1B,RAP2A,RASD2,RHOBTB1,RND3,SMAD2,TGFBR1,Tlr11,TLR2,TLR4,TLR5,TLR7
PI3K Signaling in B Lymphocytes	2.29	0.181	4.264	AKT3,CALM1 (includes others),CREB1,FYN,IRS4,ITPR2,MALT1,NFAT5,NFATC3,NFKB1,PDPK1,PIK3R1,PLCB2,PLCE1,PLCL1,PLEKHA3,PTEN,PTPRC,RAF1,RAP1B,RAP2A,RASD2,SYK,TLR4,VAV3
Paxillin Signaling	2.28	0.194	4	ACTA2,ACTN1,DOCK1,ITGA2,ITGA4,ITGA8,ITGA9,ITGAV,ITGB1,MAPK10,MAPK11,MAPK8,PIK3C2G,PIK3C3,PIK3R1,PIK3R3,PIK3R4,RAP1B,RAP2A,RASD2,TLN2
PDGF Signaling	2.28	0.209	3.153	CAV1,INPP5K,JAK1,JAK2,MAPK8,PDGFC,PDGFD,PDGFRA,PIK3C2G,PIK3C3,PIK3R1,PIK3R3,PIK3R4,RAF1,RAP1B,RAP2A,RASA1,RASD2
Fc Epsilon RI Signaling	2.25	0.188	4.025	AKT3,FYN,INPP5K,LCP2,MAPK10,MAPK11,MAPK8,PDPK1,PIK3C2G,PIK3C3,PIK3R1,PIK3R3,PIK3R4,PLA2G4A,PLA2G4F,PRKD3,RAF1,RAP1B,RAP2A,RASD2,SYK,VAV3
Endothelin-1 Signaling	2.25	0.165	3.528	ADCY2,ADCY5,ADCY7,CASP2,CASP7,EDNRA,EDNRB,GNAQ,GUCY1A1,GUCY1B1,ITPR2,MAPK10,MAPK11,MAPK8,PIK3C2G,PIK3C3,PIK3R1,PIK3R3,PIK3R4,PLA2G4A,PLA2G4F,PLCB2,PLCE1,PLCL1,PNPLA3,PRKD3,PTGS2,RAF1,RAP1B,RAP2A,RASD2
FLT3 Signaling in Hematopoietic Progenitor Cells	2.25	0.212	3.873	AKT3,CREB1,FLT3,MAPK11,PDPK1,PIK3C2G,PIK3C3,PIK3R1,PIK3R3,PIK3R4,RAF1,RAP1B,RAP2A,RASD2,RPS6KA5,RPS6KA6,STAT4
Tec Kinase Signaling	2.25	0.171	5	ACTA2,FADD,FNBP1,FYN,GNAQ,GNB5,GTF2I,ITGA2,ITGA4,ITGB1,ITK,JAK1,JAK2,MAPK10,MAPK8,NFKB1,PIK3C2G,PIK3C3,PIK3R1,PIK3R3,PIK3R4,PRKD3,RHOBTB1,RND3,STAT4,TLR4,TXK,VAV3
JAK/Stat Signaling	2.25	0.212	3	AKT3,GNAQ,JAK1,JAK2,NFKB1,PIAS1,PIK3C2G,PIK3C3,PIK3R1,PIK3R3,PIK3R4,RAF1,RAP1B,RAP2A,RASD2,SOCS5,STAT4
Role of NFAT in Regulation of the Immune Response	2.24	0.166	4.315	AKT3,CABIN1,CALM1 (includes others),CD28,CD4,CD86,ELP1,FYN,GNAQ,GNB5,ITK,ITPR2,LCP2,MEF2C,NFAT5,NFATC3,NFKB1,PIK3C2G,PIK3C3,PIK3R1,PIK3R3,PIK3R4,PLCB2,RAF1,RAP1B,RAP2A,RASD2,RCAN3,SYK,XPO1
Ceramide Signaling	2.22	0.205	1	AKT3,CERK,MAPK8,NFKB1,NSMAF,PIK3C2G,PIK3C3,PIK3R1,PIK3R3,PIK3R4,PPP2R5C,RAF1,RAP1B,RAP2A,RASD2,S1PR1,TNFRSF11B,TNFRSF1B
HGF Signaling	2.2	0.189	4.359	AKT3,DOCK1,HGF,ITGA2,ITGA4,ITGB1,MAP3K5,MAP3K9,MAPK10,MAPK8,PIK3C2G,PIK3C3,PIK3R1,PIK3R3,PIK3R4,PRKD3,PTGS2,RAF1,RAP1B,RAP2A,RASD2
Superpathway of Inositol Phosphate Compounds	2.2	0.161	5.657	CILP,DUSP27,FIG4,HACD2,INPP5K,MTMR2,MTMR6,MTMR8,PI4K2B,PI4KA,PIK3C2G,PIK3C3,PIK3R1,PIK3R3,PIK3R4,PIP4P2,PIP5K1B,PLCB2,PLCE1,PPFIA2,PPIP5K2,PPP1R13B,PTEN,PTPN13,PTPN20,PTPRC,PTPRM,PXYLP1,RASA1,RNGTT,TPTE2,UBLCP1
Axonal Guidance Signaling	2.19	0.132	NA	ABLIM2,ADAM19,ADAM22,ADAMTS13,ADAMTS18,ADAMTS19,ADAMTS2,ADAMTS3,AKT3,BMP5,BMP6,BMP7,DOCK1,EPHA3,EPHA5,EPHB6,FYN,GNAQ,GNB5,HERC2,HHIP,ITGA2,ITGA4,ITGB1,KLC1,MME,MMP10,MMP13,MMP16,MMP2,MMP23B,MYSM1,NFAT5,NFATC3,NRP1,PDGFC,PDGFD,PIK3C2G,PIK3C3,PIK3R1,PIK3R3,PIK3R4,PITRM1,PLCB2,PLCE1,PLCL1,PLXNC1,PLXND1,PRKD3,RAF1,RAP1B,RAP2A,RASA1,RASD2,ROBO1,ROBO2,SDC2,SEMA3A,SEMA3C,SEMA3D,SEMA6D,SLIT2,TUBA3E,UNC5C
Thrombin Signaling	2.19	0.159	4.158	ADCY2,ADCY5,ADCY7,AKT3,ARHGEF10,ARHGEF3,ARHGEF5,ARHGEF9,CREB1,F2R,FNBP1,GNAQ,GNB5,ITPR2,MAPK11,MYLK,NFKB1,PDPK1,PIK3C2G,PIK3C3,PIK3R1,PIK3R3,PIK3R4,PLCB2,PLCE1,PLCL1,PRKD3,RAF1,RAP1B,RAP2A,RASD2,RHOBTB1,RND3
IL-8 Signaling	2.19	0.16	5.292	AKT3,ANGPT2,CCND2,CYBB,FLT1,FLT4,FNBP1,GNB5,IQGAP1,IRAK2,ITGAV,MAPK10,MAPK8,MMP2,NFKB1,NOX4,PDGFC,PIK3C2G,PIK3C3,PIK3R1,PIK3R3,PIK3R4,PLCB2,PRKD3,PTGS2,RAF1,RAP1B,RAP2A,RASD2,RHOBTB1,RND3,TEK
LPS-stimulated MAPK Signaling	2.19	0.207	3.207	CREB1,MAP3K5,MAPK10,MAPK11,MAPK8,NFKB1,PIK3C2G,PIK3C3,PIK3R1,PIK3R3,PIK3R4,PRKD3,RAF1,RAP1B,RAP2A,RASD2,TLR4
ATM Signaling	2.19	0.196	1.807	ATM,ATR,CBX3,CREB1,HERC2,MAPK10,MAPK11,MAPK8,MDM2,MDM4,MRE11,PPP2R5C,RAD17,RNF168,RNF8,TDP1,TOPBP1,TRRAP,USP7
Rac Signaling	2.19	0.188	4.472	CD44,CYBB,IQGAP1,ITGA2,ITGA4,ITGB1,MAPK8,MCF2L,NFKB1,NOX4,PI4KA,PIK3C2G,PIK3C3,PIK3R1,PIK3R3,PIK3R4,PIP5K1B,RAF1,RAP1B,RAP2A,RASD2
NGF Signaling	2.1	0.184	4.472	AKT3,CREB1,MAP3K5,MAP3K9,MAPK10,MAPK8,NFKB1,PDPK1,PIK3C2G,PIK3C3,PIK3R1,PIK3R3,PIK3R4,RAF1,RAP1B,RAP2A,RASD2,RPS6KA5,RPS6KA6,RPS6KC1,TRIO
Integrin Signaling	2.06	0.155	4.642	ACTA2,ACTN1,AKT3,ASAP1,CAV1,DOCK1,FNBP1,FYN,ITGA2,ITGA4,ITGA8,ITGA9,ITGAV,ITGB1,MAPK8,MYLK,MYLK3,PARVB,PIK3C2G,PIK3C3,PIK3R1,PIK3R3,PIK3R4,PTEN,RAF1,RAP1B,RAP2A,RASD2,RHOBTB1,RND3,TLN2,TSPAN2,TSPAN4
Melanoma Signaling	2.05	0.24	3.162	AKT3,MDM2,PIK3C2G,PIK3C3,PIK3R1,PIK3R3,PIK3R4,PTEN,RAF1,RAP1B,RAP2A,RASD2
Phospholipase C Signaling	2.05	0.148	5.568	ADCY2,ADCY5,ADCY7,ARHGEF10,ARHGEF3,ARHGEF5,ARHGEF9,CALM1 (includes others),CREB1,FNBP1,FYN,GNAQ,GNB5,HDAC11,HDAC2,HDAC9,ITGA2,ITGA4,ITGB1,ITK,ITPR2,LCP2,MEF2C,NFAT5,NFATC3,NFKB1,PLA2G4A,PLA2G4F,PLCB2,PLCE1,PRKD3,RAF1,RAP1B,RAP2A,RASD2,RHOBTB1,RND3,SYK
Estrogen Receptor Signaling	2.05	0.14	5.642	ADCY2,ADCY5,ADCY7,AKT3,CAV1,CCNC,CREB1,CTBP1,DDX5,ESR2,GNAQ,HIF1A,HSP90AA1,HSP90B1,IGF2R,JAK1,JAK2,LEPR,MED23,MMP10,MMP13,MMP16,MMP2,MMP23B,NCOA3,NFKB1,NRIP1,PDGFC,PIK3C2G,PIK3C3,PIK3R1,PIK3R3,PIK3R4,PLCB2,PLCE1,PLCL1,PRKAA1,PRKD3,PRKDC,PTEN,RAF1,RAP1B,RAP2A,RASD2,TBL1XR1,TRRAP
Sperm Motility	2.04	0.152	4.123	CACNA1H,CALM1 (includes others),CSF2RA,EPHA3,EPHA5,FGFR2,FLT1,FLT4,FYN,GUCY1A1,GUCY1B1,ITK,ITPR2,JAK1,JAK2,KIT,PDE1A,PDE1C,PDE4D,PDGFRA,PLA2G4A,PLA2G4F,PLCB2,PLCE1,PLCL1,PNPLA3,PRKD3,PRKG1,ROS1,SLC12A2,SYK,TEK,TWF1,TXK
ILK Signaling	2.02	0.158	4.158	ACTA2,ACTN1,AKT3,CREB1,DOCK1,FN1,FNBP1,HIF1A,IRS4,ITGB1,LIMS2,MAPK10,MAPK8,NFKB1,PARVB,PDGFC,PDPK1,PIK3C2G,PIK3C3,PIK3R1,PIK3R3,PIK3R4,PPP2R5C,PTEN,PTGS2,RHOBTB1,RICTOR,RND3,RPS6KA5,SNAI2
Apelin Pancreas Signaling Pathway	2.02	0.25	0.905	ERN1,MAPK10,MAPK8,NFKB1,PDE3B,PIK3C2G,PIK3C3,PIK3R1,PIK3R3,PIK3R4,PRKAA1
CD40 Signaling	2	0.215	2.887	ELP1,MAPK10,MAPK11,MAPK8,NFKB1,PIK3C2G,PIK3C3,PIK3R1,PIK3R3,PIK3R4,PTGS2,TANK,TRAF3,TRAF5
3-phosphoinositide Biosynthesis	2	0.163	5.196	CILP,DUSP27,FIG4,HACD2,MTMR2,MTMR6,MTMR8,PI4K2B,PI4KA,PIK3C2G,PIK3C3,PIK3R1,PIK3R3,PIK3R4,PIP5K1B,PPFIA2,PPP1R13B,PTEN,PTPN13,PTPN20,PTPRC,PTPRM,PXYLP1,RASA1,RNGTT,TPTE2,UBLCP1
Type II Diabetes Mellitus Signaling	1.98	0.169	3	ABCC8,ACSL1,ACSL4,AKT3,CACNA1H,CACNA2D1,CACNB2,IRS4,MAP3K5,MAPK10,MAPK8,NFKB1,NSMAF,PDPK1,PIK3C2G,PIK3C3,PIK3R1,PIK3R3,PIK3R4,PRKAA1,PRKD3,SOCS5,TNFRSF11B,TNFRSF1B
IL-17 Signaling	1.97	0.2	NA	AKT3,JAK1,JAK2,MAPK10,MAPK11,MAPK8,NFKB1,PIK3C2G,PIK3C3,PIK3R1,PIK3R3,PIK3R4,PTGS2,RAP1B,RAP2A,RASD2
Endoplasmic Reticulum Stress Pathway	1.95	0.333	2.449	CASP7,EIF2S1,ERN1,HSP90B1,MAP3K5,MAPK8,MBTPS1
Neuregulin Signaling	1.94	0.188	2.714	AKT3,DCN,ERBIN,HSP90AA1,HSP90B1,ITGA2,ITGA4,ITGB1,NRG4,PDPK1,PIK3R1,PIK3R3,PRKD3,PTEN,RAF1,RAP1B,RAP2A,RASD2
Sertoli Cell-Sertoli Cell Junction Signaling	1.94	0.157	NA	ACTA2,ACTN1,AKT3,CLDN12,CTNNA2,F11R,GUCY1A1,GUCY1B1,ITGA2,ITGA4,ITGB1,JAM2,JAM3,MAP3K5,MAP3K9,MAPK10,MAPK11,MAPK8,MTMR2,PRKG1,PTEN,RAF1,RAP1B,RAP2A,RASD2,SORBS1,SPTBN1,TGFBR3,TUBA3E
Neuroinflammation Signaling Pathway	1.94	0.14	4.218	ACVR1C,AKT3,BIRC6,CD200,CD86,CFLAR,CREB1,CX3CR1,CYBB,GLS,IDE,IL1R1,IRAK2,JAK1,JAK2,MAPK10,MAPK11,MAPK8,NFAT5,NFATC3,NFKB1,NOX4,PIK3C2G,PIK3C3,PIK3R1,PIK3R3,PIK3R4,PLA2G4A,PLA2G4F,PTGS2,SLC1A2,SLC6A11,SYK,TBK1,TGFBR1,TGFBR3,Tlr11,TLR2,TLR4,TLR5,TLR7,TRAF3
Leptin Signaling in Obesity	1.93	0.203	3	ADCY2,ADCY5,ADCY7,AKT3,JAK2,LEPR,PDE3B,PIK3C2G,PIK3C3,PIK3R1,PIK3R3,PIK3R4,PLCB2,PLCE1,PLCL1
Glioma Invasiveness Signaling	1.93	0.203	3.606	CD44,F2R,FNBP1,ITGAV,MMP2,PIK3C2G,PIK3C3,PIK3R1,PIK3R3,PIK3R4,RAP1B,RAP2A,RASD2,RHOBTB1,RND3
Endometrial Cancer Signaling	1.91	0.217	2.714	AKT3,CTNNA2,PDPK1,PIK3C2G,PIK3C3,PIK3R1,PIK3R3,PIK3R4,PTEN,RAF1,RAP1B,RAP2A,RASD2
PEDF Signaling	1.9	0.195	3.207	AKT3,CASP7,CFLAR,DOCK3,MAPK11,NFKB1,PIK3C2G,PIK3C3,PIK3R1,PIK3R3,PIK3R4,RAF1,RAP1B,RAP2A,RASD2,TCF12
FcγRIIB Signaling in B Lymphocytes	1.89	0.2	3.317	CACNA1H,CACNA2D1,CACNB2,MAPK10,MAPK8,PDPK1,PIK3C2G,PIK3C3,PIK3R1,PIK3R3,PIK3R4,RAP1B,RAP2A,RASD2,SYK
IL-15 Signaling	1.89	0.2	3.873	AKT3,JAK1,JAK2,MAPK11,NFKB1,PIK3C2G,PIK3C3,PIK3R1,PIK3R3,PIK3R4,RAF1,RAP1B,RAP2A,RASD2,SYK
Germ Cell-Sertoli Cell Junction Signaling	1.89	0.158	NA	ACTA2,ACTN1,CDH2,CTNNA2,FNBP1,IQGAP1,ITGA2,ITGB1,MAP3K5,MAP3K9,MAPK10,MAPK8,MTMR2,PDPK1,PIK3C2G,PIK3C3,PIK3R1,PIK3R3,PIK3R4,RAP1B,RAP2A,RASD2,RHOBTB1,RND3,SORBS1,TGFBR1,TUBA3E
Production of Nitric Oxide and Reactive Oxygen Species in Macrophages	1.89	0.154	3.922	AKT3,CAT,CYBB,FNBP1,JAK1,JAK2,MAP3K5,MAP3K9,MAPK10,MAPK11,MAPK8,NCF4,NFKB1,PIK3C2G,PIK3C3,PIK3R1,PIK3R3,PIK3R4,PPARA,PPP1R3C,PPP2R5C,PRKD3,RAP1B,RHOBTB1,RND3,TLR2,TLR4,TNFRSF11B,TNFRSF1B
Th1 and Th2 Activation Pathway	1.89	0.158	NA	ACVR1C,CCR4,CD28,CD4,CD86,CHD4,ICOSLG/LOC102723996,IKZF1,IL12RB2,IL1RL1,JAG1,JAG2,JAK1,JAK2,NFATC3,NFIL3,NFKB1,PIK3C2G,PIK3C3,PIK3R1,PIK3R3,PIK3R4,S1PR1,STAT4,TGFBR1,TGFBR3,TIMD4
Role of Macrophages, Fibroblasts and Endothelial Cells in Rheumatoid Arthritis	1.88	0.138	NA	AKT3,CALM1 (includes others),CREB1,F2RL1,FN1,GNAQ,IL16,IL1R1,IL1RL1,IL6ST,IRAK2,JAK2,LRP6,MMP13,NFAT5,NFATC3,NFKB1,PDGFC,PDGFD,PIK3C2G,PIK3C3,PIK3R1,PIK3R3,PIK3R4,PLCB2,PLCE1,PLCL1,PRKD3,RAF1,RAP1B,RAP2A,RASD2,SELE,Tlr11,TLR2,TLR4,TLR5,TLR7,TNFRSF11B,TNFRSF1B,TNFSF13B,TRAF3,TRAF5
IL-2 Signaling	1.88	0.213	3.317	AKT3,JAK1,MAPK8,PIK3C2G,PIK3C3,PIK3R1,PIK3R3,PIK3R4,RAF1,RAP1B,RAP2A,RASD2,SYK
Prostate Cancer Signaling	1.87	0.187	NA	AKT3,CREB1,HSP90AA1,HSP90B1,MDM2,NFKB1,PDPK1,PIK3C2G,PIK3C3,PIK3R1,PIK3R3,PIK3R4,PTEN,RAF1,RAP1B,RAP2A,RASD2
GDNF Family Ligand-Receptor Interactions	1.87	0.197	3.317	CREB1,FRS2,ITPR2,MAPK10,MAPK8,PIK3C2G,PIK3C3,PIK3R1,PIK3R3,PIK3R4,RAF1,RAP1B,RAP2A,RASA1,RASD2
Macropinocytosis Signaling	1.87	0.197	3	HGF,ITGB1,MRC1,PDGFC,PDGFD,PIK3C2G,PIK3C3,PIK3R1,PIK3R3,PIK3R4,PRKD3,RAP1B,RAP2A,RASD2,USP6NL
B Cell Activating Factor Signaling	1.86	0.244	3	ELP1,MAPK10,MAPK11,MAPK8,NFAT5,NFATC3,NFKB1,TNFSF13B,TRAF3,TRAF5
HER-2 Signaling in Breast Cancer	1.86	0.19	NA	AKT3,ITGB1,MAP3K5,MDM2,MMP2,PARD6G,PIK3C2G,PIK3C3,PIK3R1,PIK3R3,PIK3R4,PRKD3,RAP1B,RAP2A,RASD2,TSC1
VEGF Family Ligand-Receptor Interactions	1.86	0.19	3.742	AKT3,FLT1,FLT4,NRP1,PIK3C2G,PIK3C3,PIK3R1,PIK3R3,PIK3R4,PLA2G4A,PLA2G4F,PRKD3,RAF1,RAP1B,RAP2A,RASD2
FGF Signaling	1.86	0.19	3.873	AKT3,CREB1,FGF10,FGFR2,FRS2,HGF,MAP3K5,MAPK11,MAPK8,PIK3C2G,PIK3C3,PIK3R1,PIK3R3,PIK3R4,RAF1,RPS6KA5
HMGB1 Signaling	1.85	0.158	4.025	AKT3,FNBP1,HAT1,IL1R1,KAT6A,MAPK10,MAPK11,MAPK8,NFKB1,PIK3C2G,PIK3C3,PIK3R1,PIK3R3,PIK3R4,PLAT,RAP1B,RAP2A,RASD2,RHOBTB1,RND3,SELE,TLR4,TNFRSF11B,TNFRSF1B,TNFSF13B,TNFSF8
EGF Signaling	1.85	0.218	2.714	AKT3,ITPR2,JAK1,MAPK11,MAPK8,PIK3C2G,PIK3C3,PIK3R1,PIK3R3,PIK3R4,RAF1,RASA1
Actin Cytoskeleton Signaling	1.81	0.147	4.707	ACTA2,ACTN1,DIAPH3,DOCK1,F2R,FGD3,FGF10,FN1,IQGAP1,ITGA2,ITGA4,ITGB1,MSN,MYLK,MYLK3,PDGFC,PDGFD,PIK3C2G,PIK3C3,PIK3R1,PIK3R3,PIK3R4,PIP5K1B,RAF1,RAP1B,RAP2A,RASD2,RDX,TIAM2,TLN2,TRIO,VAV3
Aldosterone Signaling in Epithelial Cells	1.81	0.158	3.5	DNAJB4,DNAJC12,HSP90AA1,HSP90B1,HSPA12A,HSPA13,HSPA4L,HSPD1,ITPR2,NEDD4,PDPK1,PI4KA,PIK3C2G,PIK3C3,PIK3R1,PIK3R3,PIK3R4,PIP5K1B,PLCB2,PLCE1,PLCL1,PRKD3,RAF1,SACS,SLC12A2
Regulation of the Epithelial-Mesenchymal Transition Pathway	1.81	0.151	NA	AKT3,CDH2,FGF10,FGFR2,FRS2,HGF,HIF1A,JAG1,JAG2,JAK1,JAK2,MMP2,NFKB1,PARD6G,PDGFD,PIK3C2G,PIK3C3,PIK3R1,PIK3R3,PIK3R4,RAF1,RAP1B,RAP2A,RASD2,RBPJ,SMAD2,SNAI2,TGFBR1,ZEB2
RAR Activation	1.77	0.149	NA	ADCY2,ADCY5,ADCY7,AKT3,ALDH1A3,BRD7,CSF2RB,ERCC3,JAK2,MAP3K5,MAPK10,MAPK11,MAPK8,NFKB1,NRIP1,PARP1,PDPK1,PIK3R1,PIK3R3,PNPLA4,PRKD3,PTEN,RARB,RBP7,RDH10,SDR16C5,SMAD2,SMAD5,TRIM24
Renin-Angiotensin Signaling	1.77	0.169	3.873	ADCY2,ADCY5,ADCY7,GNAQ,ITPR2,JAK2,MAPK10,MAPK11,MAPK8,NFKB1,PIK3C2G,PIK3C3,PIK3R1,PIK3R3,PIK3R4,PRKD3,RAF1,RAP1B,RAP2A,RASD2
Melanocyte Development and Pigmentation Signaling	1.77	0.181	4	ADCY2,ADCY5,ADCY7,CREB1,KIT,PIK3C2G,PIK3C3,PIK3R1,PIK3R3,PIK3R4,RAF1,RAP1B,RAP2A,RASD2,RPS6KA5,RPS6KA6,RPS6KC1
Glioma Signaling	1.77	0.173	3.5	AKT3,CALM1 (includes others),IGF2R,MDM2,PDGFC,PDGFD,PDGFRA,PIK3C2G,PIK3C3,PIK3R1,PIK3R3,PIK3R4,PRKD3,PTEN,RAF1,RAP1B,RAP2A,RASD2,RBL1
IL-17A Signaling in Airway Cells	1.77	0.203	2.887	AKT3,JAK1,JAK2,MAPK10,MAPK11,MAPK8,NFKB1,PIK3C2G,PIK3C3,PIK3R1,PIK3R3,PIK3R4,PTEN
P2Y Purigenic Receptor Signaling Pathway	1.75	0.165	4.359	ADCY2,ADCY5,ADCY7,AKT3,CREB1,GNAQ,GNB5,NFKB1,PIK3C2G,PIK3C3,PIK3R1,PIK3R3,PIK3R4,PLCB2,PLCE1,PLCL1,PRKD3,RAF1,RAP1B,RAP2A,RASD2
Chronic Myeloid Leukemia Signaling	1.74	0.175	NA	AKT3,CTBP1,HDAC11,HDAC2,HDAC9,MDM2,NFKB1,PIK3C2G,PIK3C3,PIK3R1,PIK3R3,PIK3R4,RAF1,RAP1B,RAP2A,RASD2,RBL1,TGFBR1
p70S6K Signaling	1.68	0.163	4.025	AKT3,F2R,F2RL1,GNAQ,JAK1,PDPK1,PIK3C2G,PIK3C3,PIK3R1,PIK3R3,PIK3R4,PLCB2,PLCE1,PLCL1,PPP2R5C,PRKD3,RAF1,RAP1B,RAP2A,RASD2,SYK
Breast Cancer Regulation by Stathmin1	1.68	0.12	NA	ADGRA1,ADGRF5,ADGRL4,ADRA1B,ARHGEF10,ARHGEF3,ARHGEF5,ARHGEF9,BDKRB1,BDKRB2,BMP6,C3AR1,CALCRL,CCND2,CCR4,CCR6,CCRL2,CREB1,CRHR2,CX3CR1,CYSLTR2,EDNRA,EDNRB,F2R,F2RL1,FOXM1,FSHR,GLP2R,GNAQ,GNB5,GPR1,GPR107,GPR141,GPR146,GPR155,GPR161,GPR171,GPR183,GPR34,GPR55,GPR65,GPR68,GPR82,GPRC5B,HGF,HIF1A,HRH1,HTR1E,MC5R,MMP2,NFKB1,NPY2R,NPY4R/NPY4R2,PDGFC,PIK3C2G,PIK3C3,PIK3R1,PIK3R3,PIK3R4,PLCB2,PPP1R3C,PPP2R…
White Adipose Tissue Browning Pathway	1.68	0.163	4.025	ADCY2,ADCY5,ADCY7,ANGPT2,BMP7,CACNA1H,CACNA2D1,CACNB2,CREB1,CTBP1,DIO2,FGFR2,GUCY1A1,GUCY1B1,MAPK11,PPARA,PRKAA1,PRKG1,RARB,RUNX1T1,SIRT1
CTLA4 Signaling in Cytotoxic T Lymphocytes	1.68	0.18	NA	AKT3,AP1M1,AP1S2,CD28,CD86,FYN,JAK2,LCP2,PIK3C2G,PIK3C3,PIK3R1,PIK3R3,PIK3R4,PPP2R5C,SYK,TRAT1
Regulation of IL-2 Expression in Activated and Anergic T Lymphocytes	1.68	0.18	NA	CALM1 (includes others),CD28,FYN,MALT1,MAPK10,MAPK8,NFAT5,NFATC3,NFKB1,RAF1,RAP1B,RAP2A,RASD2,SMAD2,TGFBR1,VAV3
Gap Junction Signaling	1.68	0.146	NA	ACTA2,ADCY2,ADCY5,ADCY7,AKT3,CAV1,GJA1,GJC2,GNAQ,GRIK1,GUCY1A1,GUCY1B1,ITPR2,NPR3,PIK3C2G,PIK3C3,PIK3R1,PIK3R3,PIK3R4,PLCB2,PLCE1,PLCL1,PRKD3,PRKG1,RAF1,RAP1B,RAP2A,RASD2,TUBA3E
PKCθ Signaling in T Lymphocytes	1.67	0.155	4.472	CACNA1H,CACNA2D1,CACNB2,CD28,CD4,CD86,FYN,LCP2,MALT1,MAP3K5,MAP3K9,MAPK8,NFAT5,NFATC3,NFKB1,PIK3C2G,PIK3C3,PIK3R1,PIK3R3,PIK3R4,RAP1B,RAP2A,RASD2,VAV3
G-Protein Coupled Receptor Signaling	1.62	0.136	NA	ADCY2,ADCY5,ADCY7,ADRA1B,AKT3,CCR4,CREB1,FSHR,FYN,GNAQ,HRH1,HTR1E,MC5R,NFKB1,NPR3,PDE1A,PDE1C,PDE3B,PDE4D,PDE7B,PDPK1,PIK3C2G,PIK3C3,PIK3R1,PIK3R3,PIK3R4,PLCB2,RAF1,RAP1B,RAP2A,RAPGEF4,RASA1,RASD2,RGS10,RGS18,S1PR1,XCR1
Angiopoietin Signaling	1.61	0.187	0.707	AKT3,ANGPT2,ELP1,NFKB1,PIK3C2G,PIK3C3,PIK3R1,PIK3R3,PIK3R4,RAP1B,RAP2A,RASA1,RASD2,TEK
Insulin Receptor Signaling	1.61	0.157	2.982	AKT3,FYN,INPP5K,IRS4,JAK1,JAK2,MAPK8,PDE3B,PDPK1,PIK3C2G,PIK3C3,PIK3R1,PIK3R3,PIK3R4,PPP1R3C,PTEN,RAF1,RAP1B,RAP2A,RASD2,STXBP4,TSC1
VEGF Signaling	1.61	0.172	3.873	ACTA2,ACTN1,AKT3,EIF2S1,FLT1,FLT4,HIF1A,PDGFC,PIK3C2G,PIK3C3,PIK3R1,PIK3R3,PIK3R4,RAF1,RAP1B,RAP2A,RASD2
Apelin Cardiomyocyte Signaling Pathway	1.61	0.172	3.873	AKT3,CAT,HIF1A,MAPK10,MAPK11,MAPK8,MYLK,PIK3C2G,PIK3C3,PIK3R1,PIK3R3,PIK3R4,PLCB2,PLCE1,PLCL1,PRKD3,SLC9A8
Lymphotoxin β Receptor Signaling	1.6	0.208	3.317	AKT3,ELP1,NFKB1,PDPK1,PIK3C2G,PIK3C3,PIK3R1,PIK3R3,PIK3R4,TRAF3,TRAF5
T Cell Exhaustion Signaling Pathway	1.6	0.149	0.655	ACVR1C,AKT3,CD28,CD86,IL12RB2,IRF4,JAK1,JAK2,MAPK10,MAPK8,NFAT5,NFATC3,PDK1,PIK3C2G,PIK3C3,PIK3R1,PIK3R3,PIK3R4,PPP2R5C,RAP1B,RAP2A,RASD2,SMAD2,STAT4,TGFBR1,TGFBR3
Erythropoietin Signaling	1.6	0.184	NA	AKT3,JAK2,NFKB1,PDPK1,PIK3C2G,PIK3C3,PIK3R1,PIK3R3,PIK3R4,PRKD3,RAF1,RAP1B,RAP2A,RASD2
fMLP Signaling in Neutrophils	1.6	0.164	4.123	CALM1 (includes others),CYBB,GNB5,ITPR2,NFAT5,NFATC3,NFKB1,NOX4,PIK3C2G,PIK3C3,PIK3R1,PIK3R3,PIK3R4,PLCB2,PRKD3,RAF1,RAP1B,RAP2A,RASD2
CXCR4 Signaling	1.6	0.15	3.273	ADCY2,ADCY5,ADCY7,AKT3,CD4,DOCK1,FNBP1,GNAQ,GNB5,ITPR2,MAPK10,MAPK8,PIK3C2G,PIK3C3,PIK3R1,PIK3R3,PIK3R4,PLCB2,PRKD3,RAF1,RAP1B,RAP2A,RASD2,RHOBTB1,RND3
Relaxin Signaling	1.6	0.153	4	ADCY2,ADCY5,ADCY7,AKT3,CREB1,GNAQ,GNB5,GUCY1A1,GUCY1B1,NFKB1,NPR3,PDE1A,PDE1C,PDE3B,PDE4D,PDE7B,PIK3C2G,PIK3C3,PIK3R1,PIK3R3,PIK3R4,RAP1B,RXFP1
CDP-diacylglycerol Biosynthesis I	1.6	0.3	2.236	AGPAT4,AGPAT5,GPAM,LCLAT1,PNPLA3,TAMM41
Inhibition of Matrix Metalloproteases	1.6	0.231	-0.707	MMP10,MMP13,MMP16,MMP2,MMP23B,RECK,SDC2,TFPI2,THBS2
Neurotrophin/TRK Signaling	1.6	0.184	3.464	CREB1,FRS2,MAP3K5,MAPK8,PDPK1,PIK3C2G,PIK3C3,PIK3R1,PIK3R3,PIK3R4,RAF1,RAP1B,RAP2A,RASD2
Osteoarthritis Pathway	1.6	0.142	3.272	CASP2,CASP7,CREB1,CTNNA2,DCN,EPAS1,FADD,FN1,HIF1A,IL1R1,IL1RL1,ITGA2,ITGA4,ITGB1,JAG1,MEF2C,MMP10,MMP13,NFKB1,PDGFC,PRKAA1,PTGS2,RBPJ,SIRT1,SMAD2,SMAD5,TGFBR1,TLR2,TLR4,TNFRSF1B
B Cell Receptor Signaling	1.6	0.146	4.082	AKT3,CALM1 (includes others),CREB1,INPP5K,MALT1,MAP3K5,MAP3K9,MAPK11,MAPK8,MEF2C,NFAT5,NFATC3,NFKB1,PDPK1,PIK3C2G,PIK3C3,PIK3R1,PIK3R3,PIK3R4,PTEN,PTPRC,RAF1,RAP1B,RAP2A,RASD2,SYK,VAV3
IL-6 Signaling	1.59	0.16	4.243	AKT3,IL1R1,IL1RL1,IL6ST,JAK2,MAPK10,MAPK11,MAPK8,NFKB1,PIK3C2G,PIK3C3,PIK3R1,PIK3R3,PIK3R4,RAF1,RAP1B,RAP2A,RASD2,TNFRSF11B,TNFRSF1B
Role of IL-17A in Arthritis	1.58	0.204	NA	MAPK10,MAPK11,MAPK8,MMP13,NFKB1,PIK3C2G,PIK3C3,PIK3R1,PIK3R3,PIK3R4,PTGS2
Role of JAK1 and JAK3 in γc Cytokine Signaling	1.58	0.188	NA	IL7R,IRS4,JAK1,JAK2,PIK3C2G,PIK3C3,PIK3R1,PIK3R3,PIK3R4,RAP1B,RAP2A,RASD2,SYK
Adipogenesis pathway	1.58	0.157	NA	ARNTL,ATG5,BMP7,CLOCK,CTBP1,ERCC3,FGFR2,HAT1,HDAC11,HDAC2,HDAC9,HIF1A,KAT6A,LPIN1,PAXIP1,RPS6KC1,RUNX1T1,SIRT1,SMAD5,TBL1XR1,ZNF423
IL-4 Signaling	1.57	0.176	NA	AKT3,INPP5K,IRF4,JAK1,JAK2,NFAT5,NFATC3,PIK3C2G,PIK3C3,PIK3R1,PIK3R3,PIK3R4,RAP1B,RAP2A,RASD2
HIF1α Signaling	1.55	0.141	4.642	ADRA1B,AKT3,BMP6,CUL2,CYBB,FLT1,FLT4,HGF,HIF1A,HSP90AA1,MDM2,MMP10,MMP13,MMP16,MMP2,MMP23B,NOX4,PDGFC,PIK3C2G,PIK3C3,PIK3R1,PIK3R3,PIK3R4,PRKD3,RAF1,RAP1B,RAP2A,RASD2,TF
GM-CSF Signaling	1.54	0.186	3.317	AKT3,CSF2RA,CSF2RB,JAK2,PIK3C2G,PIK3C3,PIK3R1,PIK3R3,PIK3R4,RAF1,RAP1B,RAP2A,RASD2
14-3-3-mediated Signaling	1.54	0.157	3.638	AKT3,MAP3K5,MAPK10,MAPK8,PIK3C2G,PIK3C3,PIK3R1,PIK3R3,PIK3R4,PLCB2,PLCE1,PLCL1,PRKD3,RAF1,RAP1B,RAP2A,RASD2,SRPK2,TSC1,TUBA3E
RhoGDI Signaling	1.51	0.144	-4.796	ACTA2,ARHGAP6,ARHGEF10,ARHGEF3,ARHGEF5,ARHGEF9,CD44,CDH11,CDH13,CDH2,CDH4,CDH5,DLC1,ESR2,FNBP1,GNAQ,GNB5,ITGA2,ITGA4,ITGB1,MSN,PI4KA,PIP5K1B,RDX,RHOBTB1,RND3
Growth Hormone Signaling	1.5	0.183	3.051	GHR,JAK2,PDPK1,PIK3C2G,PIK3C3,PIK3R1,PIK3R3,PIK3R4,PRKD3,RPS6KA5,RPS6KA6,RPS6KC1,SOCS5
Small Cell Lung Cancer Signaling	1.5	0.183	3.317	AKT3,NFKB1,PIK3C2G,PIK3C3,PIK3R1,PIK3R3,PIK3R4,PTEN,PTGS2,RARB,SKP2,TRAF3,TRAF5
IL-3 Signaling	1.5	0.177	3.606	AKT3,CSF2RB,JAK1,JAK2,PIK3C2G,PIK3C3,PIK3R1,PIK3R3,PIK3R4,PRKD3,RAF1,RAP1B,RAP2A,RASD2
PPAR Signaling	1.47	0.163	-3	HSP90AA1,HSP90B1,IL1R1,IL1RL1,NFKB1,NRIP1,PDGFC,PDGFD,PDGFRA,PPARA,PTGS2,RAF1,RAP1B,RAP2A,RASD2,TNFRSF11B,TNFRSF1B
IGF-1 Signaling	1.47	0.163	2.84	AKT3,JAK1,JAK2,MAPK8,NEDD4,PDPK1,PIK3C2G,PIK3C3,PIK3R1,PIK3R3,PIK3R4,RAF1,RAP1B,RAP2A,RASA1,RASD2,SOCS5
RANK Signaling in Osteoclasts	1.46	0.17	3.742	AKT3,CALM1 (includes others),MAP3K5,MAP3K9,MAPK10,MAPK11,MAPK8,NFKB1,PIK3C2G,PIK3C3,PIK3R1,PIK3R3,PIK3R4,RAF1,TRAF5
Coagulation System	1.46	0.229	-0.707	BDKRB1,BDKRB2,F2R,F5,PLAT,PROS1,SERPIND1,VWF
3-phosphoinositide Degradation	1.46	0.147	4.796	CILP,DUSP27,FIG4,HACD2,INPP4A,INPP5K,MTM1,MTMR2,MTMR6,MTMR8,PIP4P2,PPFIA2,PPP1R13B,PTEN,PTPN13,PTPN20,PTPRC,PTPRM,PXYLP1,RASA1,RNGTT,TPTE2,UBLCP1
Mismatch Repair in Eukaryotes	1.44	0.312	NA	EXO1,MSH2,MSH3,RFC1,RFC3
Phosphatidylglycerol Biosynthesis II (Non-plastidic)	1.44	0.273	2.236	AGPAT4,AGPAT5,GPAM,LCLAT1,PNPLA3,TAMM41
Prolactin Signaling	1.44	0.173	3.051	FYN,JAK2,PDPK1,PIK3C2G,PIK3C3,PIK3R1,PIK3R3,PIK3R4,PRKD3,RAF1,RAP1B,RAP2A,RASD2,SOCS5
Acute Myeloid Leukemia Signaling	1.44	0.169	2.673	AKT3,CSF2RA,CSF2RB,FLT3,KIT,NFKB1,PIK3C2G,PIK3C3,PIK3R1,PIK3R3,PIK3R4,RAF1,RAP1B,RAP2A,RASD2
Non-Small Cell Lung Cancer Signaling	1.44	0.178	3.317	AKT3,ITPR2,PDPK1,PIK3C2G,PIK3C3,PIK3R1,PIK3R3,PIK3R4,RAF1,RAP1B,RAP2A,RARB,RASD2
Protein Kinase A Signaling	1.44	0.123	0.469	ADCY2,ADCY5,ADCY7,ADD1,ADD3,AKAP1,AKAP11,AKAP12,AKAP17A,ANAPC1,ANAPC4,ANAPC7,CALM1 (includes others),CDC14B,CDC16,CDC27,CREB1,GNAQ,GNB5,ITPR2,MYLK,MYLK3,NFAT5,NFATC3,NFKB1,PDE1A,PDE1C,PDE3B,PDE4D,PDE7B,PHKB,PLCB2,PLCE1,PLCL1,PPP1R3C,PRKD3,PTEN,PTGS2,PTPN13,PTPN14,PTPN21,PTPN4,PTPRB,PTPRC,PTPRM,PTPRS,RAF1,RAP1B,TGFBR1
ErbB2-ErbB3 Signaling	1.44	0.185	2.714	NRG4,PDPK1,PIK3C2G,PIK3C3,PIK3R1,PIK3R3,PIK3R4,PTEN,RAF1,RAP1B,RAP2A,RASD2
Oncostatin M Signaling	1.42	0.209	2.646	EPAS1,IL6ST,JAK1,JAK2,MMP13,RAF1,RAP1B,RAP2A,RASD2
Virus Entry via Endocytic Pathways	1.4	0.159	NA	ACTA2,AP1M1,AP1S2,CAV1,FYN,ITGA2,ITGA4,ITGB1,PIK3C2G,PIK3C3,PIK3R1,PIK3R3,PIK3R4,PRKD3,RAP1B,RAP2A,RASD2
Purine Nucleotides De Novo Biosynthesis II	1.4	0.364	2	ADSS1,GART,PAICS,PPAT
Th17 Activation Pathway	1.37	0.165	2.84	CCR6,HIF1A,HSP90AA1,HSP90B1,IL12RB2,IL1R1,IRAK2,IRF4,JAK1,JAK2,NFAT5,NFATC3,NFKB1,RORA,STAT4
TREM1 Signaling	1.36	0.173	3.606	AKT3,CD83,CD86,IL1RL1,ITGB1,JAK2,NFKB1,NOD1,Tlr11,TLR2,TLR4,TLR5,TLR7
ErbB4 Signaling	1.36	0.179	3.317	NRG4,PDPK1,PIK3C2G,PIK3C3,PIK3R1,PIK3R3,PIK3R4,PRKD3,RAF1,RAP1B,RAP2A,RASD2
γ-linolenate Biosynthesis II (Animals)	1.36	0.294	2.236	ACSL1,ACSL4,CYB5R3,FADS1,FADS2
Insulin Secretion Signaling Pathway	1.35	0.132	5.303	ABCC8,ABCC9,ADCY2,ADCY5,ADCY7,CACNA1H,CREB1,EIF2S1,FYN,GHR,GNAQ,GOSR2,ITPR2,JAK1,JAK2,MAPK11,NAPG,PAIP1,PCSK2,PIK3C2G,PIK3C3,PIK3R1,PIK3R3,PIK3R4,PLCB2,PLCE1,PLCL1,PRKD3,RAP1B,RAPGEF4,RPS6KA5,STAT4
UVB-Induced MAPK Signaling	1.34	0.192	3	MAPK10,MAPK11,MAPK8,PIK3C2G,PIK3C3,PIK3R1,PIK3R3,PIK3R4,PRKD3,RPS6KA5
Pancreatic Adenocarcinoma Signaling	1.34	0.156	3.357	AKT3,JAK1,JAK2,MAPK10,MAPK8,MDM2,NFKB1,PDGFC,PIK3C2G,PIK3C3,PIK3R1,PIK3R3,PIK3R4,PTGS2,RAF1,SMAD2,TGFBR1
TR/RXR Activation	1.34	0.167	NA	AKT3,COL6A3,DIO2,FASN,HIF1A,MDM2,NCOA3,PDE3B,PIK3C2G,PIK3C3,PIK3R1,PIK3R3,PIK3R4,TBL1XR1
